# Supplementary material for: Effective Mechanisms for Improving Seed Oil Production in Pennycress (Thlaspi arvense L.) Highlighted by Integration of Comparative Metabolomics and Transcriptomics
Source: Front Plant Sci. 2022 Jul 14;13:943585. doi: 10.3389/fpls.2022.943585 (PMC9330397; doi:10.3389/fpls.2022.943585)
Supplement: Supplementary file 1 [file Table_1.XLSX]

## Sheet: Sheet1
		Table S1
		Hub or hub neighbor genes of unknown domain or function
		Ta ID	At ID	Description
		Ta1.0_00661	AT5G07170	Cell_cycle_regulated_microtubule_associated_protein_
		Ta1.0_01444	AT3G05450	CONTAINS_InterPro_DOMAIN/s:_Cystatin-related,_plant_(InterPro:IPR006525)
		Ta1.0_01948	AT5G62400	unknown_protein
		Ta1.0_04264	AT5G51250	Galactose_oxidase/kelch_repeat_superfamily_protein_
		Ta1.0_04485	AT5G17120	Cystatin/monellin_superfamily_protein_
		Ta1.0_04973	AT3G25910	Protein_of_unknown_function_(DUF1644)_
		Ta1.0_05161	AT5G13600	Phototropic-responsive_NPH3_family_protein_
		Ta1.0_06000	AT3G09380	Protein_of_unknown_function_(DUF59)_
		Ta1.0_06202	AT1G72720	Protein_of_unknown_function_(DUF3511)_
		Ta1.0_06430	AT2G34580	CONTAINS_InterPro_DOMAIN/s:_Herpesvirus_UL139,_cytomegalovirus_(InterPro:IPR021042)
		Ta1.0_07759	AT1G27540	Protein_of_unknown_function_(DUF295)_
		Ta1.0_08192	AT1G50950	Thioredoxin_protein_with_domain_of_unknown_function_(DUF1692)_
		Ta1.0_08529	AT5G53635	F-box/RNI-like/FBD-like_domains-containing_protein_
		Ta1.0_10081	AT4G20095	Protein_of_unknown_function_(DUF626)_
		Ta1.0_10356	AT5G57815	Cytochrome_c_oxidase,_subunit_Vib_family_protein_
		Ta1.0_12069	AT1G21990	F-box/RNI-like/FBD-like_domains-containing_protein_
		Ta1.0_12226	AT5G40190	RNA_ligase/cyclic_nucleotide_phosphodiesterase_family_protein_
		Ta1.0_12657	AT2G30000	PHF5-like_protein_
		Ta1.0_12661	AT2G30000	PHF5-like_protein_
		Ta1.0_12847	AT4G29905	unknown_protein
		Ta1.0_13522	AT4G17070	peptidyl-prolyl_cis-trans_isomerases_
		Ta1.0_14723	AT4G24330	Protein_of_unknown_function_(DUF1682)_
		Ta1.0_15348	AT5G51250	Galactose_oxidase/kelch_repeat_superfamily_protein_
		Ta1.0_15692	AT4G19080	Protein_of_unknown_function_(DUF594)_
		Ta1.0_17964	AT4G13992	Cysteine/Histidine-rich_C1_domain_family_protein_
		Ta1.0_18173	AT1G01550	BPS1_Protein_of_unknown_function_(DUF793)_
		Ta1.0_18319	AT1G49750	Leucine-rich_repeat_(LRR)_family_protein_
		Ta1.0_18529	AT2G43445	F-box_and_associated_interaction_domains-containing_protein_
		Ta1.0_18734	AT5G25450	Cytochrome_bd_ubiquinol_oxidase,_14kDa_subunit_
		Ta1.0_18788	AT4G16045	TRAF-like_superfamily_protein_
		Ta1.0_18950	AT2G40020	Nucleolar_histone_methyltransferase-related_protein_
		Ta1.0_19170	AT1G09650	F-box_and_associated_interaction_domains-containing_protein_
		Ta1.0_19505	AT4G28025	unknown_protein
		Ta1.0_19918	AT2G04520	Nucleic_acid-binding,_OB-fold-like_protein_
		Ta1.0_20282	AT1G58684	Ribosomal_protein_S5_family_protein_
		Ta1.0_20894	AT1G45332	Translation_elongation_factor_EFG/EF2_protein_
		Ta1.0_21161	AT5G42850	Thioredoxin_superfamily_protein_
		Ta1.0_22268	AT5G50450	HCP-like_superfamily_protein_with_MYND-type_zinc_finger_
		Ta1.0_23948	AT1G23950	Protein_of_unknown_function_(DUF626)_
		Ta1.0_23949	AT1G23950	Protein_of_unknown_function_(DUF626)_
		Ta1.0_24246	AT1G20320	Haloacid_dehalogenase-like_hydrolase_(HAD)_superfamily_protein_
		Ta1.0_24323	AT2G25420	transducin_family_protein_/_WD-40_repeat_family_protein_
		Ta1.0_24433	AT1G64840	Protein_of_unknown_function_(DUF295)_
		Ta1.0_25976	AT2G34460	NAD(P)-binding_Rossmann-fold_superfamily_protein_
		Ta1.0_26098	AT1G56230	Protein_of_unknown_function_(DUF1399)_
		Ta1.0_26343	AT3G32960	Domain_of_unknown_function_(DUF1985)_
		Ta1.0_26630	AT3G59910	Ankyrin_repeat_family_protein_
		Ta1.0_27085	AT2G27480	Calcium-binding_EF-hand_family_protein_
		Ta1.0_27097	AT5G58800	Quinone_reductase_family_protein_
		Ta1.0_27105	AT3G23570	alpha/beta-Hydrolases_superfamily_protein_
		Ta1.0_27281	AT5G56920	Cystatin/monellin_superfamily_protein_
