# Supplementary material for: Effective Mechanisms for Improving Seed Oil Production in Pennycress (Thlaspi arvense L.) Highlighted by Integration of Comparative Metabolomics and Transcriptomics
Source: Front Plant Sci. 2022 Jul 14;13:943585. doi: 10.3389/fpls.2022.943585 (PMC9330397; doi:10.3389/fpls.2022.943585)
Supplement: Supplementary file 3 [file Data_Sheet_2.XLSX]

## Sheet: Biomass Data
																					Mature embryos - set 2
				mg	ug
	Accession	DAP	# emb	DW Total	DW/embryo	%w/w FA	ug FA/embryo	%w/w protein	ug protein/embryo	C16:0	C18:0	C18:1	C18:2	C18:3	C20:1	C20:2	C22:1	C24:1					Total Biomass Composition
	HO	10	50	0.27	5.4	18.8539	1.01811	65.6098	3.54293
	HO	10	50	1.6	32	10.163	3.25217	22.3304	7.14574
	HO	10	50	1.24	24.8	8.50081	2.1082	18.248	4.52551															%w/w
	HO	10	50	1.68	33.6	6.8108	2.28843	17.043	5.72645														Accession	Fatty acids	Protein	Starch	Cellulose	Hemicellulose	Cell Wall	Soluble Sugar	Total Recovery
	HO	14	20	3.18	159	28.3293	45.0435	34.4096	54.7112													Notes:	HO	41.7748	32.5288	0.037	0.451498	1.89514	2.34664	12.2419	91.3598
	HO	14	20	3.59	179.5	30.2299	54.2627	32.3045	57.9865														HO	40.9179	29.2123	0.0222	0.712348	2.0788	2.79115	11.532	87.3651
	HO	14	20	2.96	148	29.6974	43.9521	32.3566	47.8877														HO	38.7847	32.3412	0.0179714	0.444923	1.27468	1.71961	9.33315	83.9891
	HO	14	20	3.08	154	28.7666	44.3006	31.4504	48.4336														HO	42.8578	30.7034	0.0180488	0.495556	1.52473	2.02029	9.4987	87.198
	HO	17	15	6.06	404	29.8631	120.647	31.4783	127.172														LO	31.2558	28.9548	0.0234634	0.209522	1.45773	1.66725	14.0482	77.709
	HO	17	15	5.36	357.333	27.9965	100.041	32.7377	116.983														LO	34.6304	37.7092	0.0238958	0.315332	0.95281	1.26814	14.2944	89.2909
	HO	17	15	5.3	353.333	31.8223	112.439	32.2843	114.071														LO	28.3355	27.5741	0.033	0.588934	1.54547	2.13441	16.6617	76.9625
	HO	17	15	4.97	331.333	34.8276	115.395	33.2198	110.068														LO	32.9362	34.5024	0.0395227	0.25908	1.11302	1.3721	12.8157	83.0905
	HO	20	12	5.98	498.333	30.1163	150.08	34.1192	170.027
	HO	20	12	6.74	561.667	34.2692	192.479	30.5174	171.406														Biomass Component Composition
	HO	20	12	6.7	558.333	34.3702	191.9	29.9588	167.27
	HO	20	12	5.87	489.167	38.2092	186.907	28.7463	140.617															Hemicellulose - ug/embryo
	HO	23	6	3.65	608.333	39.017	237.354	27.4965	167.27														Accession	Arabinose	Fucose	Galactose	Glucose	Mannose	Rhamnose	Xylose
	HO	23	6	3.48	580	38.0292	220.569	28.2058	163.594														HO	2.00915	0	0.806763	0.74025	1.48887	0	1.35105
	HO	23	6	3.52	586.667	38.9883	228.731	28.042	164.513														HO	2.05429	0	0.748116	0.836145	1.59633	0	1.26137
	HO	23	6	3.5	583.333	38.6038	225.189	31.5109	183.813														HO	1.61112	0	0.801525	0.793217	1.2092	0	1.16167
	HO	Mature	6	3.56	593.333	41.7748	247.864	32.5288	193.004	3.12728	0.518871	10.3707	20.1524	10.2855	10.8371	2.02159	39.9215	2.76508					HO	2.28284	0	1.14967	1.04039	1.69012	0	1.65122
	HO	Mature	6	3.53	588.333	40.9179	240.733	29.2123	171.865	3.17351	0.669232	10.7651	19.6872	9.89311	11.0934	2.06995	40.1458	2.50269					LO	2.66801	0	0.953742	0.772798	1.63732	0	1.43899
	HO	Mature	6	3.7	616.667	38.7847	239.172	32.3412	199.437	3.16579	0.730292	10.5366	19.7276	10.3116	10.9402	2.15812	40.0911	2.33866					LO	2.08156	0	0.805746	0.778703	0.879167	0	1.17169
	HO	Mature	6	3.61	601.667	42.8578	257.861	30.7034	184.732	3.14293	0.442456	9.93786	19.3704	10.3423	10.7244	2.24289	41.1347	2.66208					LO	2.60954	0	1.09982	0.907146	1.31154	0	1.21978
	LO	10	60	0.76	12.6667	13.2824	1.68243	37.8681	4.79663														LO	2.44623	0	0.816791	0.678356	0.90789	0	1.27235
	LO	10	60	0.75	12.5	13.7391	1.71739	38.0128	4.7516
	LO	10	60	0.7	11.6667	12.1012	1.41181	35.3248	4.12122															Hemicellulose - % composition
	LO	10	60	1.31	21.8333	7.3265	1.59962	21.3506	4.66155														Accession	Arabinose	Fucose	Galactose	Glucose	Mannose	Rhamnose	Xylose
	LO	14	20	4.93	246.5	28.2649	69.6731	32.2674	79.5391														HO	31.4122	0	12.6134	11.5735	23.2778	0	21.1231
	LO	14	20	4.9	245	28.9796	70.9999	32.8564	80.4981														HO	31.6226	0	11.5161	12.8712	24.5731	0	19.4169
	LO	14	20	5.11	255.5	28.1939	72.0355	35.3849	90.4084														HO	28.8899	0	14.3727	14.2237	21.683	0	20.8307
	LO	14	20	4.67	233.5	28.1668	65.7695	32.4209	75.7029														HO	29.2139	0	14.7125	13.314	21.6287	0	21.1309
	LO	17	15	7.27	484.667	31.3454	151.921	41.1463	209.918														LO	35.7123	0	12.7662	10.3442	21.916	0	19.2614
	LO	17	15	7.93	528.667	30.3899	160.661	37.2937	207.536														LO	36.4108	0	14.0942	13.6212	15.3785	0	20.4953
	LO	17	15	7.33	488.667	28.6174	139.844	37.5676	193.243														LO	36.5082	0	15.3868	12.6912	18.3488	0	17.065
	LO	17	15	8.03	535.333	30.9191	165.52	36.4065	205.154														LO	39.9605	0	13.3427	11.0813	14.8309	0	20.7845
	LO	20	12	7.8	650	31.5398	205.009	36.392	248.998
	LO	20	12	7.47	622.5	31.2498	194.53	30.5014	199.864															Fatty acids - % composition
	LO	20	12	7.6	633.333	30.3379	192.14	32.6597	217.731														Accession	C16:0	C18:0	C18:1	C18:2	C18:3	C20:1	C20:2	C22:1	C24:1
	LO	20	12	7.34	611.667	31.8886	195.052	29.6541	190.931														HO	3.27102	0.587828	13.805	19.3979	9.01809	9.29135	1.32516	40.4975	2.80618
	LO	23	6	4.71	785	30.0576	235.952	35.0412	289.551														HO	3.15464	0.646107	13.2695	19.6441	9.27929	9.48139	1.45233	39.9867	3.08598
	LO	23	6	5.21	868.333	30.4805	264.672	35.262	322.307														HO	3.21463	0.577342	14.149	19.3151	8.65141	9.47923	1.26163	40.404	2.94764
	LO	23	6	4.92	820	33.1382	271.733	34.9255	301.462														HO	3.09504	0.579028	13.5399	19.5633	8.80128	9.83561	1.29044	39.8672	3.42819
	LO	23	6	4.85	808.333	30.4704	246.303	29.4802	250.84														LO	3.11193	0.790897	18.0597	17.0456	9.63247	11.2319	1.0567	36.7112	2.3596
	LO	Mature	6	5.01	835	31.2558	260.986	28.9548	241.772	3.80591	1.04404	12.3117	19.2746	12.6347	10.0448	1.17957	38.1672	1.53756					LO	3.38458	0.787093	18.4732	17.4976	9.34247	11.051	0.911891	36.1649	2.38738
	LO	Mature	6	4.89	815	34.6304	282.238	37.7092	307.33	3.54598	1.12331	13.1444	18.9877	11.3022	10.3741	1.14874	38.5447	1.82893					LO	3.27132	0.99965	18.5161	17.0705	9.65014	11.3705	1.08064	35.6143	2.42672
	LO	Mature	6	3.94	657	28.3355	186.07	27.5741	181.07	3.84407	1.60444	12.9781	19.9232	11.4534	10.6324	1.12454	36.4199	2.02004					LO	3.32206	0.746071	18.8297	16.9678	9.73558	10.6149	0.961023	36.2444	2.57851
	LO	Mature	6	4.31	719	32.9362	236.592	34.5024	247.842	3.67301	1.3191	10.6195	19.3764	13.0613	9.88608	1.57337	38.8428	1.64832
																							Total Soluble Sugars (ug/emb
																							Accession	Arabitol	Fructose	Galactinol	Hexitols	Glucose	Inositol	Raffinose	Stachyose	Sucrose
																							HO	0.000966723	0.00425474	0.0238818	0.001761	0.569207	0.00623338	0.13406	0.448025	11.0062
																							HO	0.00104086	0.00276414	0.02388	0.00189325	0.5267	0.00737482	0.168206	0.504688	10.2617
																							HO	0.000972467	0.00334369	0.0266637	0.00154754	0.405388	0.00501075	0.0979324	0.334367	8.42168
																							HO	0.00109532	0.00368992	0.0260693	0.00162036	0.390974	0.00510315	0.0971168	0.321098	8.6162
																							LO	0.00344689	0.00180867	0.0271474	0.00237265	0.576563	0.00570085	0.0883175	0.257886	13.0432
																							LO	0.00283376	0.0027859	0.0308546	0.00282152	0.619069	0.00582542	0.0851568	0.247725	13.268
																							LO	0.0046421	0.00275264	0.024897	0.00463783	0.682526	0.00579431	0.10704	0.275709	15.5087
																							LO	0.00228635	0.00272982	0.0322694	0.00303044	0.584192	0.00585394	0.0803613	0.245547	11.8259
																							Total Soluble Sugars %w/w										Tetrols
																							Accession	Arabitol	Fructose	Galactinol	Hexitols	Glucose	Inositol	Raffinose	Stachyose	Sucrose	0.00356143
																							HO	0.00792516	0.0348802	0.195782	0.0144366	4.66633	0.0511009	1.09902	3.67289	90.2284	0.00495961
																							HO	0.00904843	0.0240293	0.207594	0.0164584	4.57871	0.0641108	1.46225	4.38736	89.2073	0.00331333
																							HO	0.0104564	0.0359528	0.2867	0.0166399	4.35891	0.0538778	1.05301	3.59526	90.5536	0.00388326
																							HO	0.0115701	0.0389773	0.275375	0.0171161	4.12993	0.0539055	1.02586	3.39181	91.0144	0.00304481
																							LO	0.024604	0.0129103	0.19378	0.0169361	4.11553	0.0406929	0.630414	1.8408	93.1026	0.00278343
																							LO	0.0198611	0.0195257	0.216253	0.0197753	4.33891	0.0408289	0.596843	1.73624	92.9923	0.00396106
																							LO	0.0279297	0.0165615	0.149796	0.027904	4.10649	0.0348621	0.644017	1.65883	93.3098	0.00250152
																							LO	0.0178835	0.0213523	0.252407	0.0237038	4.56948	0.0457888	0.628576	1.92064	92.5006
																																	Tetrols
																																	0.0291964
																																	0.0431149
																																	0.0356264
																																	0.0410196
																																	0.021734
																																	0.0195084
																																	0.0238322
																																	0.0195666

## Sheet: Pathway analysis
Hypergeometric test					high pathway impact = > 0.2
Betweenness centrality
Combined p-values unweighted
	Total	Hits.cmpd	Hits.gene	Raw p	#NAME?	Holm adjust	FDR	Impact
Aminoacyl-tRNA biosynthesis	70	20	5	1.4476e-09	8.8393	1.1002e-07	1.1002e-07	0.0021313
Starch and sucrose metabolism	57	8	12	7.7665e-08	7.1098	5.8249e-06	2.9513e-06	2.4379
Arginine biosynthesis	37	8	0	3.1073e-06	5.5076	0.00022994	7.8718e-05	0.71508
Amino sugar and nucleotide sugar metabolism	100	17	7	4.7173e-06	5.3263	0.00034436	8.9628e-05	0.79618
Glyoxylate and dicarboxylate metabolism	57	12	5	7.2752e-06	5.1382	0.00052381	0.00011058	0.4375
Pentose phosphate pathway	41	12	2	2.3254e-05	4.6335	0.001651	0.00029455	1.6016
Carbon fixation in photosynthetic organisms	50	12	3	2.8083e-05	4.5516	0.0019658	0.0003049	1.8783
Pentose and glucuronate interconversions	30	5	6	4.0834e-05	4.389	0.0028176	0.00038792	0.1835
Alanine, aspartate and glutamate metabolism	46	10	3	0.00023488	3.6292	0.015972	0.0019834	0.25598
Glycine, serine and threonine metabolism	65	9	5	0.0016618	2.7794	0.11134	0.01263	1.2265
Cysteine and methionine metabolism	95	8	10	0.0018993	2.7214	0.12535	0.013122	0.37196
Cyanoamino acid metabolism	48	6	5	0.0025051	2.6012	0.16283	0.015865	0.031915
Glycolysis or Gluconeogenesis	58	8	4	0.0053476	2.2718	0.34225	0.031263	2.0067
Galactose metabolism	51	8	3	0.0066591	2.1766	0.41952	0.036149	0.92231
Citrate cycle (TCA cycle)	41	9	1	0.0097854	2.0094	0.60669	0.049579	1.129
Fructose and mannose metabolism	41	6	3	0.011826	1.9272	0.72136	0.056172	1.059
Lysine biosynthesis	17	3	0	0.013215	1.8789	0.7929	0.059079	0
Glutathione metabolism	50	4	5	0.038653	1.4128	1	0.1632	0.43764
Glycerolipid metabolism	43	4	4	0.043475	1.3618	1	0.1739	0.2108
Monobactam biosynthesis	12	2	0	0.077733	1.1094	1	0.28514	0
Butanoate metabolism	29	5	1	0.078789	1.1035	1	0.28514	0.017196
Valine, leucine and isoleucine biosynthesis	41	5	2	0.091469	1.0387	1	0.30327	0.087179
Zeatin biosynthesis	31	5	1	0.09361	1.0287	1	0.30327	0.0022989
Phenylalanine, tyrosine and tryptophan biosynthesis	50	6	2	0.097294	1.0119	1	0.30327	0.2341
Nitrogen metabolism	25	2	3	0.099759	1.001	1	0.30327	0.15399
Riboflavin metabolism	23	2	0	0.13611	0.86611	1	0.3912	0
Thiamine metabolism	39	3	0	0.13898	0.85705	1	0.3912	0
Pantothenate and CoA biosynthesis	40	3	3	0.16038	0.79484	1	0.43349	0.066802
Tyrosine metabolism	31	3	2	0.17258	0.76302	1	0.43349	0.034866
Ascorbate and aldarate metabolism	37	5	1	0.17359	0.76047	1	0.43349	0.2123
Pyrimidine metabolism	88	7	4	0.17682	0.75247	1	0.43349	1.3251
Glucosinolate biosynthesis	65	6	0	0.18582	0.73091	1	0.44132	0
Sulfur metabolism	33	3	2	0.20846	0.68097	1	0.48009	0.049395
Indole alkaloid biosynthesis	6	1	0	0.21806	0.66142	1	0.48743	0
Betalain biosynthesis	5	0	1	0.23177	0.63494	1	0.50327	0.083333
C5-Branched dibasic acid metabolism	10	1	1	0.30373	0.51751	1	0.64121	0.013889
Purine metabolism	141	10	4	0.41453	0.38244	1	0.85147	0.81348
Isoquinoline alkaloid biosynthesis	13	1	1	0.4336	0.36291	1	0.86721	0.0037879
Tropane, piperidine and pyridine alkaloid biosynthesis	14	1	1	0.45422	0.34274	1	0.88514	0.023504
Glycosphingolipid biosynthesis - globo and isoglobo series	11	0	1	0.48334	0.31575	1	0.91835	0.055556
Arginine and proline metabolism	66	6	1	0.49584	0.30466	1	0.91912	0.032452
Sesquiterpenoid and triterpenoid biosynthesis	46	0	3	0.52371	0.28091	1	0.92877	0.12222
Pyruvate metabolism	48	4	1	0.52549	0.27944	1	0.92877	0.77382
Monoterpenoid biosynthesis	15	0	1	0.54748	0.26163	1	0.93784	0.032967
alpha-Linolenic acid metabolism	51	0	3	0.5553	0.25547	1	0.93784	0.040408
Anthocyanin biosynthesis	18	0	1	0.60372	0.21916	1	0.98169	0.014706
Cutin, suberine and wax biosynthesis	34	0	2	0.6071	0.21674	1	0.98169	0.0066288
Valine, leucine and isoleucine degradation	69	3	3	0.63778	0.19533	1	0.99998	0.37511
Ether lipid metabolism	17	0	1	0.65303	0.18507	1	0.99998	0.016667
Phenylalanine metabolism	21	1	1	0.66594	0.17656	1	0.99998	0.079825
Lysine degradation	32	1	0	0.67121	0.17314	1	0.99998	0
Sphingolipid metabolism	34	1	2	0.7014	0.15403	1	0.99998	0.03851
Selenocompound metabolism	23	1	1	0.70326	0.15288	1	0.99998	0.019481
beta-Alanine metabolism	35	1	2	0.71538	0.14546	1	0.99998	0.10695
Vitamin B6 metabolism	25	1	1	0.75868	0.11994	1	0.99998	0.061594
Propanoate metabolism	38	1	2	0.76037	0.11897	1	0.99998	0.44219
Histidine metabolism	27	1	1	0.78003	0.10789	1	0.99998	0.22308
Steroid biosynthesis	87	0	4	0.78522	0.10501	1	0.99998	0.045828
Phosphatidylinositol signaling system	55	1	3	0.84168	0.074855	1	0.99998	0.39896
Fatty acid elongation	34	0	1	0.84421	0.07355	1	0.99998	0.011364
Nicotinate and nicotinamide metabolism	32	1	1	0.86151	0.064738	1	0.99998	0.031183
N-Glycan biosynthesis	65	1	0	0.86294	0.064019	1	0.99998	0
One carbon pool by folate	23	0	1	0.86375	0.063612	1	0.99998	0.069264
Phenylpropanoid biosynthesis	101	1	7	0.87959	0.055718	1	0.99998	0.059293
Tryptophan metabolism	53	1	2	0.9115	0.040243	1	0.99998	0.035068
Ubiquinone and other terpenoid-quinone biosynthesis	68	1	3	0.91673	0.037758	1	0.99998	0.013342
Inositol phosphate metabolism	58	1	2	0.94279	0.025587	1	0.99998	0.3515
Terpenoid backbone biosynthesis	63	2	1	0.95308	0.020869	1	0.99998	0.22422
Brassinosteroid biosynthesis	49	0	1	0.95364	0.020616	1	0.99998	0.016401
Diterpenoid biosynthesis	54	0	1	0.96915	0.013609	1	0.99998	0.36575
Glycerophospholipid metabolism	83	1	3	0.97738	0.0099354	1	0.99998	0.33905
Folate biosynthesis	55	1	1	0.97891	0.0092569	1	0.99998	0.0038435
Fatty acid degradation	85	0	2	0.98781	0.0053266	1	0.99998	0.011761
Porphyrin and chlorophyll metabolism	95	1	2	0.99676	0.0014078	1	0.99998	0.12
Carotenoid biosynthesis	87	0	1	0.99774	0.00098262	1	0.99998	0.0098495
Fatty acid biosynthesis	128	1	1	0.99998	9.8127e-06	1	0.99998	0.0053743

## Sheet: Metabolite concentrations
pmol mg DW
Sample	Line	Time	Maltose	Inositol	Sucrose	Galactitol	Glucose	Tetrols	Alanine	Arginine	Asparagine	Aspartate	Cystine	Lysine	Hydroxyproline	Methionine	Serine	Tryptophan	Tyrosine	Valine	Citrulline	Ornithine	Glycine	GABA	Cysteine	Glutamine	Glutamate	Histidine	Proline	Phenylalanine	Leucine	Isoleucine	Threonine	Homoserine	Pyruvate	Pentose Ps	Malonate	UDP-GlcN	GDP-glucose	UDP-GalUA	UDP-arabinose	GlcNAc 1-P	GlcN 1-P	Sucrose 6-P	CMP	UDP	ATP	Sedoheptulose 7-P	2-ketoglutarate
Hi-B110DAP.1	Hi-B1	1	281.761	4143.67	53216.5	0	25853.6	57.5336	7319.03	588.96	12362.1	7424.11	5.58772	527.367	333.665	322.971	4159.1	54.5984	156.424	7361.14	228.738	4581.86	914.434	163.261	3138.43	8013.18	17736.8	2796.19	14985.6	329.635	337.924	340.585	1025.41	1673.26	1052.47	145.443	315.049	26.5582	17.074	0	126.018	12.2336	22.6604	3.70972	63.9646	95.4688	286.872	184.976	606.58
Hi-B110DAP.2	Hi-B1	1	249.621	4088.05	27116.2	0	17464.3	62.0542	10553.3	1191.57	12703.8	6633.68	0	1193.99	509.974	680.354	4300.86	91.3723	226.507	12242.5	546.532	5231.03	1318.32	227.302	6101.79	14711.6	20904.3	7563.82	18762.6	567.959	504.606	508.579	1259.33	2393.82	1334.2	312.932	516.504	37.4134	26.8077	31.9907	70.7612	16.5676	23.8772	6.36163	51.3453	140.619	562.059	414.063	702.035
Hi-B110DAP.3	Hi-B1	1	406.38	7720.19	75973.9	0	22123.9	138.588	18016.2	1125.74	11179.1	14126.4	0	1112.6	694.116	1337.71	9411.55	174.68	305.169	20283.6	560.662	7855.29	1111.32	364.868	7522.38	19841.7	37830.3	12704.4	31918.4	874.744	701.904	707.431	2339.12	3660.61	5050.72	400.969	748.331	60.5945	30.5421	0	301.8	30.8455	47.8142	13.3197	144.744	183.368	508.986	545.436	1457.93
Hi-B110DAP.4	Hi-B1	1	493.883	7507.84	70388.4	0	20368	118.347	20920.8	1672.22	16048.8	18484.5	0	1683.97	891.169	1158.79	10293.6	153.852	363.577	17042.7	834.762	4598.12	1534.08	361.933	7125.26	28348.9	40833.4	16951.2	36077.3	945.969	905.214	912.341	2609	4107.11	4422.36	481.372	905.469	79.6645	36.2592	0	341.331	27.8053	48.915	10.7059	108.063	273.233	790.881	653.584	1194.05
Hi-B114DAP.1	Hi-B1	2	164.996	6586.55	281858	0	108068	150.752	31244.5	3677.02	1989.98	6182.09	3.53257	427.419	96.0338	941.171	4923.87	456.847	225.336	2650.97	752.735	886.553	500.351	121.426	608.078	26797.9	12643.3	1606.86	3706.05	385.091	263.119	265.191	1516.47	645.707	1942.58	123.314	237.325	23.1065	29.4926	5.27373	144.947	5.43445	20.6918	7.53944	155.271	48.1834	32.5857	81.5747	566.398
Hi-B114DAP.2	Hi-B1	2	96.7208	8509.7	263002	0	72274.8	158.489	27303.1	3547.99	1848.7	5759.78	3.79742	475.892	79.3751	1074.4	6339.57	394.638	219.554	2125.22	724.568	942.513	587.187	119.357	682.977	24163	13226.4	1841.8	2835.65	398.291	268.211	268.243	1647.92	562.941	2075.93	95.1656	250.093	26.9171	28.2032	3.46758	163.845	5.92552	21.9946	10.5345	108.068	102.578	95.9633	100.08	646.325
Hi-B114DAP.3	Hi-B1	2	197.643	6925.21	244735	0	84527.9	146.516	26131.3	4196.02	1939.6	5678.79	3.3423	414.704	74.3707	890.951	5555.56	456.322	193.317	1978.89	603.715	763.527	533.235	137.468	581.111	23020.2	14074.1	1770.78	3480.44	340.811	227.179	220.68	1575.83	494.653	1501.14	97.2743	221.768	24.3049	26.9119	8.76558	140.166	5.5073	18.6447	9.05953	105.322	56.6913	51.1388	72.3386	471.638
Hi-B114DAP.4	Hi-B1	2	99.6163	5782.18	171979	0	60199.2	108.592	28747.3	3241.03	3140.16	4985.53	6.47344	475.287	163.509	919.94	6578.95	601.984	291.382	3549.73	328.927	1588.36	547.197	91.4401	1208.88	15330.5	10402.4	1809.26	1892.52	399.366	271.584	265.101	1663.43	749.397	1370.99	189.207	271.781	25.979	32.6341	9.14391	126.407	9.09456	47.2451	16.2289	122.106	72.9927	62.1084	189.933	415.905
Hi-B117DAP.1	Hi-B1	3	140.616	4561.03	277835	0	116042	132.385	8027.25	1045.41	1027.2	4432.63	3.46179	289.683	74.4329	487.739	3928.02	656.167	208.621	1325.57	354.053	657.007	335.982	37.9287	579.264	16421.8	11991.7	1020.48	7437.99	420.383	211.972	192.798	915.485	363.557	1115.09	71.5421	162.887	15.6176	19.703	2.21493	112.328	3.04588	9.14442	8.3474	126.476	45.6368	38.4063	52.807	388.033
Hi-B117DAP.2	Hi-B1	3	175.426	4050.2	293243	0	97512.7	115.603	9448.87	1449.66	1165.18	5046.45	4.62397	282.255	73.5615	621.905	4392.58	850.011	214.965	1701.31	502.871	522.817	527.664	69.2812	621.122	21453.5	14833	1268.66	9332.21	486.796	256.292	246.731	1326.28	479.196	1227.62	79.0589	169.896	14.6327	21.3797	0	132.423	2.90432	9.97573	9.36503	131.245	54.7225	60.7384	59.8971	363.375
Hi-B117DAP.3	Hi-B1	3	124.299	3955.24	267608	0	106470	112.835	6654.97	983.86	1023.87	4216.45	5.66623	242.223	64.1157	458.835	3373.28	493.309	176.513	1506.23	372.33	656.213	427.143	42.6338	779.283	17814.7	12353.5	862.217	7350.14	361.217	188.47	185.253	996.6	431.075	803.102	73.8144	160.431	13.3763	21.1799	0	115.338	2.98889	10.3517	8.8428	113.318	47.7049	43.3303	49.7213	407.375
Hi-B117DAP.4	Hi-B1	3	85.4346	4021.64	287885	0	106995	117.315	7476.82	1183.29	1154.65	4177.27	3.75781	233.896	66.3543	497.546	3038.02	643.306	174.992	1438.63	392.31	1231.73	346.877	45.6012	581.92	17972.4	10925	951.346	7890.54	313.611	164.538	161.227	910.486	490.862	743.404	69.6342	160.107	13.5826	20.4474	0	111.629	3.07973	10.0535	8.34378	103.127	44.6745	45.8687	50.0244	356.756
Hi-B120DAP.1	Hi-B1	4	64.4328	1813.35	247557	0	93157.6	77.2558	3144.84	687.662	1166.11	3255.54	3.96646	98.8393	43.3142	190.471	2072.17	1390.95	165.231	1488.3	216.748	485.446	347.36	24.3173	607.777	14129.4	7342.35	616.975	7673.2	347.916	125.209	119.293	747.912	320.625	1405.24	43.8897	162.975	8.4335	13.9877	0	65.2976	1.71537	10.1922	7.97094	75.449	29.1119	32.9108	30.6088	331.975
Hi-B120DAP.2	Hi-B1	4	133.135	1578.48	214945	0	106434	85.7875	2335.55	530.609	983.611	3530.93	4.23448	78.7466	38.8849	228.944	2784.31	1321.26	134.202	1677.03	133.042	664.652	524.903	30.8461	565.551	7593.8	7329.29	341.017	5720.11	316.376	115.562	110.103	678.301	347.868	557.379	41.1393	158.133	7.40048	14.2864	2.7224	73.0509	1.72783	11.5845	5.33608	85.7461	25.6593	48.6784	19.1833	306.988
Hi-B120DAP.3	Hi-B1	4	62.4976	2164.32	214669	0	93278.7	77.3608	3062.21	715.548	1128.41	3374.92	3.92036	120.52	48.3376	265.709	2083.49	1063.36	170.368	1411.48	189.705	1131.8	286.632	24.9838	561.91	15247.6	8535.86	663.688	7103.09	369.203	122.035	119.627	694.589	326.435	1235.5	48.2521	174.969	9.47201	16.0658	9.66861	92.6808	2.05901	9.75752	8.09733	72.1686	28.0001	27.401	28.3822	385.137
Hi-B120DAP.4	Hi-B1	4	73.4175	1329.03	156413	0	68929.5	61.0087	2116.42	473.214	898.597	2416.18	0	81.5223	42.1499	162.246	1711.42	896.588	121.488	1821.78	125.625	1118.99	301.504	18.6714	670.411	10292	5962.47	386.284	5740	258.571	93.8292	88.8819	491.985	452.112	1110.46	37.4914	128.962	6.36759	11.9227	8.83124	58.432	1.57166	7.8205	5.78063	58.6801	19.1953	24.3346	18.9341	302.31
Lo-B110DAP.1	Lo-B1	1	857.318	6138.81	97916.3	45.7441	12205.9	116.346	38001.3	6487.75	10192.7	16487.2	18.0707	3892.18	256.378	3667.29	14105.6	59.7805	456.413	15114.3	855.232	4675.81	1889.15	807.738	5326.45	21633.1	28542.8	36228.6	34853.6	734.548	794.497	829.736	2269.02	12815.1	2407.37	76.2384	632.094	166.475	21.8571	72.7639	0	61.6932	40.0811	48.595	94.7196	373.035	456.58	343.924	366.36
Lo-B110DAP.2	Lo-B1	1	615.942	4660.09	97358.1	58.3196	11667	121.348	38048.4	3348.62	9667.02	3178.7	0	3047.69	565.738	4034.14	10329.3	39.0464	430.48	13885.4	779.845	4775.17	1682.11	1122.2	4993.95	22113.4	23238	18252.5	22688.3	736.419	755.378	826.037	1366.83	10637.2	4020.49	140.036	362.149	151.846	16.3492	31.5674	0	77.7529	49.6878	29.5386	115.445	352.484	375.968	435.391	758.671
Lo-B110DAP.3	Lo-B1	1	449.605	6686.94	91583.6	99.6234	14103.2	127.522	15247.9	2587.96	5190.53	6207.67	0	2194.01	334.751	2382.31	6130.92	45.1957	211.581	12697	500.091	4730.77	814.459	302.665	5826.27	12770.9	12336.9	15691.6	13738.5	529.541	323.798	338.16	1150.5	8402.31	2813	119.349	567.876	199.701	0	7.51763	0	60.1403	45.104	26.8797	105.669	393.61	569.893	341.234	509.065
Lo-B110DAP.4	Lo-B1	1	389.632	5482.46	69020	62.2499	9382.2	115.576	32433.2	4277.13	9398.5	17562.6	0	3418.17	468.165	3241.41	13818.5	79.4501	270.344	16267	1137.66	2945.24	1428.72	741.427	5231.42	40868.6	36188.2	31433.1	30826.1	736.419	645.976	674.628	2251.78	9379.08	2232.88	131.543	501.348	252.486	0	11.568	0	88.9768	62.2899	39.5282	174.993	459.309	597.776	265.982	430.191
Lo-B114DAP.1	Lo-B1	2	433.663	7646.86	558656	72.5333	35801	177.524	52924.1	10383.3	7221.24	7685.28	0	2539.39	59.5514	1578.4	11617.7	464.234	1035.76	3321.75	958.674	769.952	1626.76	581.476	736.208	17929.8	41567.5	4541.93	7361.93	554.679	354.422	366.64	2958.33	3172.7	930.168	33.2726	65.0178	96.0326	0	5.23359	4.74868	18.4794	36.9227	45.1133	198.215	216.132	95.9436	162.45	426.831
Lo-B114DAP.2	Lo-B1	2	436.693	7511.27	632046	88.7871	50036.1	188.588	37087.5	9016.96	4964.74	5620.57	0	1592.5	101.009	939.251	8017.86	279.64	670.668	2228.72	585.351	743.949	1060.53	485.558	628.411	12789	24261.8	2692.36	5529.73	360.354	196.322	205.03	2145.93	2109.46	1226.51	34.4866	65.0251	79.4291	0	4.34445	6.82948	18.0647	38.2699	47.0042	165.739	193.1	106.783	208.609	469.449
Lo-B114DAP.3	Lo-B1	2	300.443	5903.78	474383	52.7854	50415.9	159.705	42307.6	10826.6	5885.21	6351.63	0	1982.13	79.3642	960.701	8862.73	331.632	736.615	2417.61	765.478	836.087	1383.32	539.54	681.423	16297.1	27398.6	3193.41	5519.14	459.302	264.849	277.744	2367.26	2351.95	1090.43	36.0259	62.4498	78.7412	0	3.18844	1.11941	20.3511	42.1457	51.5398	214.26	163.628	101.807	186.386	522.37
Lo-B114DAP.4	Lo-B1	2	178.481	7575.11	652014	.	67239.6	186.543	39929.9	9589.21	5072.76	5302.09	0	1755.12	100.426	990.479	8284.72	259.897	619.985	2525	711.219	842.535	1324.81	574.572	583.312	13844.8	25753.1	3141.98	4540	364.851	232.303	232.544	2197.05	2511.71	1007.74	32.8536	61.6558	71.0451	0	1.47023	10.9031	18.2126	43.0508	53.3723	179.045	198.907	141.138	144.232	464.778
Lo-B117DAP.1	Lo-B1	3	115.172	2634.91	436023	42.9505	49916.6	159.671	23993	9070.08	4461.51	6501.19	0	1550.89	45.6929	725.445	8027.79	525.181	732.375	2157.39	478.529	546.385	1187.92	520.124	610.941	13439.1	22671	4166.81	12955.1	441.774	200.212	205.013	1822.18	1508.03	906.946	29.9727	71.5899	56.2114	0	1.61733	8.75764	11.7475	23.8645	47.8668	73.7385	192.463	166.094	120.232	260.262
Lo-B117DAP.2	Lo-B1	3	105.121	3735.95	425219	64.9443	49797.5	152.472	20890.9	7824.39	3049.01	5104.08	0	961.2	60.4144	599.483	6248.37	254.901	344.132	1919.71	359.917	473.851	880.067	503.687	595.204	11690.1	17821.8	2701.31	9727.72	301.811	168.515	175.99	1511.26	958.052	884.579	22.5167	73.0197	53.6084	0	2.15125	1.68061	10.7106	21.8595	42.7608	104.129	158.742	111.063	120.25	351.606
Lo-B117DAP.3	Lo-B1	3	181.159	3766.92	497539	67.888	67016.4	154.828	21976.1	8212.96	2995.38	4500.79	0	973.612	57.0536	598.734	5821.97	250.194	371.687	1900.64	355.346	430.782	942.522	406.926	547.199	11210.2	17045.6	2460.15	9218.32	300.811	177.389	185.257	1558.05	1054.94	853.836	28.9809	75.6413	51.3864	0	1.68527	19.2633	12.5956	24.5791	44.7668	130.129	152.966	118.001	131.214	296.075
Lo-B117DAP.4	Lo-B1	3	229.966	4235.65	591581	88.4572	83647.8	182.166	26535.3	10899.6	3381.08	5174.45	0	1131.66	76.6335	597.036	6789.91	372.768	574.97	2006.66	327.755	479.168	1205.63	542.264	604.368	12439.8	21047.6	3353.92	10389.6	376.905	199.169	205.128	1790.28	1008.35	852.328	23.8998	74.9676	50.5353	0	3.7127	20.2825	13.1368	26.3995	41.3001	130.262	145.272	126.019	122.69	271.04
Lo-B120DAP.1	Lo-B1	4	139.101	1629.84	363603	54.0066	82797.1	174.747	5551.16	6245.57	2857.87	6957.17	1.57513	244.11	36.1939	341.888	4801.27	220.25	238.355	1606.53	122.555	166.907	727.044	70.1333	424.689	14770.8	16639.2	2364.87	7309.51	391.705	169.875	168.505	1234.85	315.056	831.021	15.8591	72.3459	15.1193	0	5.2715	17.2964	3.87087	8.42827	29.9291	98.1015	45.9566	50.7835	45.7437	338.769
Lo-B120DAP.2	Lo-B1	4	126.875	2005.78	452445	67.7647	71865.1	207.271	5259.73	4083.68	2565.21	5337.16	1.82825	170.75	43.09	271.003	3646.02	147.279	169.172	1359.25	98.4547	159.702	530.378	54.8536	391.248	13153.2	13786	1830.41	6102.12	295.151	127.803	133.472	1083.86	340.168	778.667	12.1513	78.8903	14.6168	0.126468	2.52487	25.8436	3.4459	8.91234	33.8201	73.2864	76.5877	83.566	40.16	319.732
Lo-B120DAP.3	Lo-B1	4	162.151	1000.81	364832	53.7653	65293.7	211.93	3297.45	2548.58	1433.92	4365.86	2.73582	139.652	38.6808	284.164	3072.55	164.609	97.2897	1209.42	111.358	194.395	488.924	36.3768	374.279	9409.3	11371.8	1542.72	5733.93	306.335	115.954	121.097	838.231	244.77	956.025	9.51488	66.664	11.1072	0	0.876247	66.6847	2.74731	10.4039	23.841	82.9666	50.8177	68.8111	38.004	350.441
Lo-B120DAP.4	Lo-B1	4	176.082	1215.42	442480	70.2698	87359.2	271.27	2966.41	1874.12	1269.64	3210.31	0	105.581	33.0248	204.473	2346.2	116.38	74.2307	1259	87.6192	242.299	401.751	34.0375	381.213	7523.6	9310.75	1236.76	5010.17	259.178	94.1444	98.3202	768.675	289.233	979.565	9.2836	72.5225	11.0582	0	0	18.466	2.95533	10.4615	30.313	86.8731	51.5858	62.1741	40.4795	359.652
		Line(F.val)	Line(raw.p)	Line(adj.p)	Time(F.val)	Time(raw.p)	Time(adj.p)	Interaction(F.val)	Interaction(raw.p)	Interaction(adj.p)
	2-ketoglutarate	9.6509	0.02094	0.028501	21.48	3.56e-06	4.72e-06	3.7289	0.030281	0.061824
	6-P gluconate	10.883	0.016429	0.023001	40.064	3.57e-08	5.65e-08	4.8202	0.012349	0.031419
	Adipic acid	0.10005	0.76248	0.8115	283.69	2.45e-15	6e-14	0.21981	0.88137	0.92875
	ADP	139.11	2.24e-05	0.00011575	54.623	3.06e-09	5.67e-09	1.8717	0.17057	0.26533
	ADP-Glc	0.51192	0.50119	0.57112	3.5763	0.034559	0.036417	4.3257	0.018356	0.040884
	Alanine	49.261	0.00041741	0.00097396	101.63	1.79e-11	6.04e-11	2.5765	0.085801	0.14752
	AMP	104.25	5.14e-05	0.00020161	15.221	3.51e-05	4.36e-05	0.85893	0.48021	0.58797
	Arginine	183.05	1.01e-05	7.08e-05	35.454	9.16e-08	1.4e-07	4.8044	0.012503	0.031419
	Ascorbate	565.17	3.64e-07	1.63e-05	21.76	3.26e-06	4.49e-06	79.618	1.39e-10	1.36e-08
	Asparagine	24.806	0.0025004	0.004549	165.28	2.75e-13	1.8e-12	26.931	7.13e-07	1.16e-05
	Aspartate	0.77328	0.41303	0.48187	8.8752	0.00079455	0.00089502	0.98866	0.42037	0.53501
	ATP	17.938	0.0054678	0.0086427	153.36	5.26e-13	2.87e-12	6.8323	0.0028628	0.010104
	CDP	96.522	6.41e-05	0.0002149	76.639	1.91e-10	4.46e-10	3.3967	0.040463	0.079308
	cis-aconitate	25.228	0.0023975	0.0045477	20.724	4.56e-06	5.88e-06	4.7608	0.012941	0.031705
	Citrate	197.29	8.13e-06	6.86e-05	24.935	1.24e-06	1.77e-06	1.2379	0.32515	0.4389
	Citrulline	0.46832	0.5193	0.57182	42.038	2.46e-08	3.95e-08	2.94	0.061098	0.11515
	CMP	9.8152	0.020249	0.02795	9.0739	0.00070775	0.0008065	1.7284	0.19699	0.28813
	CTP	0.011623	0.91766	0.93678	179.03	1.38e-13	9.77e-13	2.9837	0.058694	0.11278
	Cysteine	3.8354	0.09791	0.12462	297.18	1.63e-15	5.31e-14	1.7377	0.19514	0.28813
	Cystine	12.604	0.012068	0.017652	0.75649	0.53296	0.53846	3.9726	0.024608	0.053591
	DOX 5-P	1.4237	0.27783	0.32805	45.021	1.43e-08	2.38e-08	4.6265	0.014396	0.033591
	Erythrose 4-P	449.71	7.17e-07	1.63e-05	21.015	4.15e-06	5.42e-06	1.4894	0.25113	0.35158
	Fru 1,6-bisP	1.7158	0.23815	0.28462	3.7104	0.030767	0.032773	6.7674	0.0029909	0.010107
	Fru 6-P	3.8353	0.097912	0.12462	116.36	5.65e-12	2.21e-11	11.918	0.00015591	0.0011723
	Fumarate	11.198	0.01549	0.022	122.42	3.66e-12	1.63e-11	5.7139	0.0062731	0.018081
	GABA	108.28	4.61e-05	0.00019663	120.49	4.19e-12	1.79e-11	14.082	5.72e-05	0.00046681
	Gal 1-P	94.515	6.8e-05	0.0002149	90.541	4.74e-11	1.4e-10	0.93634	0.44359	0.55733
	Galactitol	286.67	2.71e-06	3.69e-05	0.46041	0.71336	0.71336	0.46041	0.71336	0.78549
	GDP	99.721	5.84e-05	0.00021191	64.393	8.04e-10	1.58e-09	1.46	0.2588	0.35722
	GDP-fucose	11.881	0.013685	0.019723	10.772	0.00027831	0.00032088	3.7861	0.028831	0.060115
	GDP-glucose	115.99	3.79e-05	0.00017334	3.3578	0.041882	0.043665	2.6221	0.082175	0.14381
	GDP-Man	96.672	6.38e-05	0.0002149	112.68	7.43e-12	2.7e-11	8.9696	0.00075193	0.003509
	Glc 1-P/Man 1-P	0.00048483	0.98315	0.98315	81.138	1.19e-10	2.98e-10	0.71576	0.55534	0.6557
	Glc 6-P	0.49253	0.50909	0.57139	113.33	7.07e-12	2.67e-11	9.9256	0.00043799	0.0021461
	GlcN 1-P	21.924	0.0033878	0.0059286	65.956	6.6e-10	1.35e-09	5.3926	0.007959	0.021106
	GlcNAc 1-P	192.95	8.67e-06	6.86e-05	273.68	3.36e-15	6.58e-14	5.861	0.0056366	0.016739
	GlcNAc 6-P	144.94	1.99e-05	0.0001085	229.03	1.6e-14	1.75e-13	10.403	0.00033819	0.0018412
	Gluconate	100.03	5.79e-05	0.00021191	2.6426	0.080601	0.083146	0.58656	0.63158	0.72818
	Glucose	28.637	0.0017424	0.0035573	154.8	4.86e-13	2.8e-12	2.4519	0.096614	0.16324
	Glutamate	13.648	0.010156	0.015552	21.632	3.39e-06	4.55e-06	5.6744	0.0064573	0.018081
	Glutamine	2.273	0.18237	0.2234	4.0473	0.023112	0.024889	2.0253	0.14639	0.2391
	Glutarate	18.41	0.0051449	0.0082655	137.42	1.36e-12	6.65e-12	0.28506	0.83553	0.89002
	Glycerol Ps	490.87	5.53e-07	1.63e-05	90.284	4.85e-11	1.4e-10	2.1531	0.12907	0.21439
	Glycine	27.589	0.0019152	0.0037538	45.808	1.25e-08	2.14e-08	8.3583	0.001081	0.0044142
	GMP	104.71	5.08e-05	0.00020161	21.658	3.36e-06	4.55e-06	0.47234	0.70535	0.78549
	GTP	29.696	0.0015883	0.0033118	258.95	5.46e-15	8.53e-14	14.403	4.97e-05	0.00044267
	Histidine	47.715	0.0004551	0.0010372	85.728	7.49e-11	2.1e-10	1.1128	0.36989	0.48332
	Homoserine	57.764	0.00027011	0.00067874	409.95	9.47e-17	9.28e-15	39.592	3.92e-08	9.6e-07
	Hydroxyproline	2.8023	0.14515	0.18237	178.75	1.4e-13	9.77e-13	0.51498	0.67716	0.77165
	IMP	6.2743	0.046224	0.062054	11.316	0.00021047	0.00024555	0.41053	0.74738	0.81382
	Inositol	1.8615	0.22141	0.26787	64.422	8.01e-10	1.58e-09	0.46169	0.71249	0.78549
	Isocitrate	177.31	1.11e-05	7.25e-05	53.432	3.66e-09	6.52e-09	6.2099	0.0043941	0.014354
	Isoleucine	0.56749	0.47976	0.55314	55.283	2.78e-09	5.24e-09	0.15744	0.92351	0.94803
	Leucine	0.008851	0.92811	0.93768	53.462	3.64e-09	6.52e-09	0.16536	0.91832	0.94803
	Lysine	94.417	6.82e-05	0.0002149	179.68	1.33e-13	9.77e-13	6.8292	0.0028688	0.010104
	Malate	72.534	0.00014354	0.00039076	254.06	6.46e-15	8.53e-14	42.184	2.39e-08	7.81e-07
	Maleic acid	0.016964	0.90063	0.92907	108.15	1.05e-11	3.69e-11	2.782	0.070724	0.13077
	Malonate	171.58	1.22e-05	7.39e-05	116.89	5.43e-12	2.21e-11	11.767	0.00016791	0.0011723
	Maltose	92.555	7.22e-05	0.0002149	20.675	4.64e-06	5.9e-06	1.2325	0.32694	0.4389
	Man 6-P	168.7	1.28e-05	7.39e-05	80.327	1.29e-10	3.16e-10	2.7449	0.073215	0.13287
	Methionine	19.127	0.0047018	0.0076795	74.449	2.43e-10	5.41e-10	10.982	0.00024964	0.0014391
	Mevalonate	0.18659	0.68086	0.73323	14.709	4.36e-05	5.34e-05	5.391	0.0079686	0.021106
	Ornithine	24.781	0.0025066	0.004549	162.43	3.2e-13	1.96e-12	11.257	0.00021677	0.0013277
	Pentose Ps	219.72	5.93e-06	5.81e-05	83.765	9.1e-11	2.48e-10	0.70205	0.56305	0.65689
	PEP	28.219	0.0018086	0.0036172	79.274	1.44e-10	3.45e-10	8.7642	0.00084811	0.0037779
	PGAs	92.473	7.24e-05	0.0002149	94.002	3.45e-11	1.06e-10	14.675	4.42e-05	0.00043325
	Phenylalanine	0.029576	0.86911	0.90609	14.125	5.61e-05	6.78e-05	0.3809	0.76795	0.82703
	Pimelic acid	49.682	0.00040788	0.00097396	63.954	8.5e-10	1.63e-09	16.58	2.03e-05	0.00022104
	Proline	4.4902	0.078391	0.10243	70.462	3.83e-10	8.16e-10	3.5136	0.036505	0.073009
	Pyruvate	2.5403	0.16208	0.20107	12.239	0.00013335	0.00015745	0.91584	0.45302	0.56198
	Quinic acid	83.997	9.5e-05	0.00027109	45.722	1.27e-08	2.14e-08	17.794	1.28e-05	0.00015644
	Ribose 1-P	37.157	0.00088756	0.0019329	81.148	1.19e-10	2.98e-10	1.7375	0.19518	0.28813
	RuBP	42.685	0.00061416	0.0013679	43.858	1.76e-08	2.88e-08	6.0461	0.004935	0.015113
	Sedoheptulose 7-P	22.745	0.003097	0.0055182	100.97	1.89e-11	6.16e-11	4.4235	0.01695	0.038631
	Serine	21.203	0.003674	0.0063168	29.023	4.12e-07	6.21e-07	0.14947	0.92868	0.94803
	Shikimate	20.619	0.0039298	0.00664	49.162	7.13e-09	1.25e-08	0.80046	0.50971	0.60916
	Succinate	16.952	0.0062351	0.009699	251.9	6.96e-15	8.53e-14	0.84724	0.48598	0.58797
	Sucrose	114.92	3.89e-05	0.00017334	94.906	3.19e-11	1.01e-10	1.0581	0.39137	0.50466
	Sucrose 6-P	228.91	5.26e-06	5.73e-05	5.0138	0.01062	0.011564	0.1032	0.95713	0.95713
	Tartaric acid	0.093505	0.7701	0.8115	5.8096	0.0058507	0.0064423	1.5766	0.22975	0.32631
	Tetrols	83.44	9.68e-05	0.00027109	6.1329	0.0046396	0.0051668	6.8199	0.0028868	0.010104
	Threonine	12.82	0.011636	0.017277	21.992	3.02e-06	4.23e-06	1.6205	0.21974	0.31668
	Trehalose 6-P	427.35	8.34e-07	1.63e-05	37.259	6.26e-08	9.74e-08	2.651	0.079961	0.14248
	Tryptophan	59.824	0.00024524	0.00063246	67.212	5.66e-10	1.18e-09	11.633	0.00017943	0.0011723
	Tyrosine	13.071	0.01116	0.016825	25.128	1.18e-06	1.7e-06	10.22	0.00037321	0.001925
	UDP	189.8	9.1e-06	6.86e-05	82.77	1.01e-10	2.66e-10	1.1699	0.34873	0.46183
	UDP-arabinose	454.07	6.97e-07	1.63e-05	12.277	0.00013094	0.00015649	23.67	1.8e-06	2.52e-05
	UDP-Gal	65.439	0.00019129	0.00050665	26.942	7.11e-07	1.04e-06	38.144	5.23e-08	1.02e-06
	UDP-GalN	276.67	3.01e-06	3.69e-05	150.21	6.3e-13	3.25e-12	7.2643	0.0021502	0.0084286
	UDP-Glc	34.237	0.0010999	0.0023432	27.916	5.48e-07	8.14e-07	1.9813	0.15291	0.24306
	UDP-GlcA	0.39097	0.55481	0.60413	302.78	1.38e-15	5.31e-14	8.5103	0.00098636	0.0042028
	UDP-GlcN	386.65	1.12e-06	1.83e-05	129.36	2.28e-12	1.06e-11	6.1593	0.004554	0.014396
	UDP-xylose	25.163	0.0024131	0.0045477	76.405	1.96e-10	4.47e-10	46.03	1.2e-08	5.89e-07
	UMP	126.46	2.96e-05	0.00014479	72.012	3.2e-10	6.97e-10	0.11419	0.95065	0.95713
	UTP	20.156	0.0041499	0.0068931	188.27	8.89e-14	7.92e-13	4.6306	0.014349	0.033591
	Valine	0.48296	0.51308	0.57139	222.82	2.04e-14	2e-13	1.8547	0.1735	0.26567
	Xylulose 5-P	50.926	0.00038135	0.00093432	17.689	1.33e-05	1.67e-05	1.9757	0.15377	0.24306
[truncated: 51 more columns]

## Sheet: Genes TPM
Gene_ID	LO_10-2	LO_10-3	LO_10-4	LO_14-2	LO_14-3	LO_14-4	LO_17-2	LO_17-3	LO_17-4	LO_20-2	LO_20-3	LO_20-4	Arabidopsis_ID-functional_annotation					Gene_ID	HO_10-2	HO_10-3	HO_10-4	HO_14-2	HO_14-3	HO_14-4	HO_17-2	HO_17-3	HO_17-4	HO_20-2	HO_20-3	HO_20-4	Arabidopsis_ID-functional_annotation
Ta1.0_00001	59.867	57.3311	51.4602	13.9886	12.7764	13.1985	7.21785	6.67021	6.05346	6.00497	7.05608	5.81445	AT4G35785.5_Symbols:_RNA-binding_(RRM/RBD/RNP_motifs)_family_protein_					Ta1.0_00001	52.2555	53.5208	55.6483	11.2085	9.96874	13.0203	7.84124	7.40066	8.0108	6.12885	6.12482	5.93238	AT4G35785.5_Symbols:_RNA-binding_(RRM/RBD/RNP_motifs)_family_protein_
Ta1.0_00002	58.1495	61.6879	53.2644	46.1639	42.765	45.6716	37.762	39.7422	37.9242	32.6716	37.497	28.2535	AT4G35790.1_Symbols:_ATPLDDELTA,_PLDDELTA_phospholipase_D_delta_					Ta1.0_00002	69.217	68.8811	74.518	53.7423	54.6145	56.3479	42.4812	42.4418	46.6458	33.9569	37.7984	34.3148	AT4G35790.1_Symbols:_ATPLDDELTA,_PLDDELTA_phospholipase_D_delta_
Ta1.0_00003	43.9976	47.9458	33.9426	19.9195	17.2895	18.2531	19.0428	18.7767	15.7872	14.255	19.4992	10.1263	AT4G35800.1_Symbols:_NRPB1,_RPB1,_RNA_POL_II_LSRNA_POL_II_LS,_RNA_POL_II_LS_RNA_polymerase_II_large_subunit_					Ta1.0_00003	49.3099	45.1222	49.3661	17.6622	17.8659	16.5705	15.4309	15.7084	15.805	14.0426	13.0566	13.7609	AT4G35800.1_Symbols:_NRPB1,_RPB1,_RNA_POL_II_LSRNA_POL_II_LS,_RNA_POL_II_LS_RNA_polymerase_II_large_subunit_
Ta1.0_00004	3.58221	3.95944	3.23827	0.275622	0.564805	0.26313	0.298514	0.848031	0.246187	0.304983	0.235161	0.141154	AT4G35810.1_Symbols:_2-oxoglutarate_(2OG)_and_Fe(II)-dependent_oxygenase_superfamily_protein_					Ta1.0_00004	5.82443	3.00803	5.73784	0.256703	0.258087	0.75974	0.893496	0.469935	1.22029	0.840614	0.272223	0.321722	AT4G35810.1_Symbols:_2-oxoglutarate_(2OG)_and_Fe(II)-dependent_oxygenase_superfamily_protein_
Ta1.0_00005	0	0	0	0	0	0	0	0	0	0	0	0	AT2G17720.1_Symbols:_2-oxoglutarate_(2OG)_and_Fe(II)-dependent_oxygenase_superfamily_protein_					Ta1.0_00005	0	0	0	0	0	0	0	0	0	0	0	0	AT2G17720.1_Symbols:_2-oxoglutarate_(2OG)_and_Fe(II)-dependent_oxygenase_superfamily_protein_
Ta1.0_00006	221.822	232.041	211.437	280.112	251.654	270.073	169.407	166.874	179.076	179.777	194.351	157.372	AT4G35830.1_Symbols:_ACO1_aconitase_1_					Ta1.0_00006	238.981	241.765	251.168	266.772	261.683	255.97	227.809	217.588	236.774	157.325	165.841	156.885	AT4G35830.1_Symbols:_ACO1_aconitase_1_
Ta1.0_00007	19.3136	15.9709	23.3761	13.8865	14.9852	16.6732	10.1877	9.97164	10.2144	18.439	21.5205	18.1528	AT4G35840.1_Symbols:_RING/U-box_superfamily_protein_					Ta1.0_00007	18.1121	16.7023	17.5936	11.6723	10.8728	13.3084	12.5406	10.3827	12.3045	9.79104	9.40873	7.35284	AT4G35840.1_Symbols:_RING/U-box_superfamily_protein_
Ta1.0_00008	79.4687	75.6433	69.962	19.6082	17.7263	16.6802	9.74441	10.7375	10.4562	10.5351	10.7577	10.6806	AT4G35850.1_Symbols:_Pentatricopeptide_repeat_(PPR)_superfamily_protein_					Ta1.0_00008	61.6562	70.7133	61.588	16.6362	14.5127	17.2906	8.83621	8.69702	8.91192	6.62034	7.08456	7.39606	AT4G35850.1_Symbols:_Pentatricopeptide_repeat_(PPR)_superfamily_protein_
Ta1.0_00009	26.7729	26.4769	29.6671	16.9402	17.188	15.9479	19.6598	21.269	20.4544	23.9446	28.4436	22.2817	AT4G35860.1_Symbols:_ATRABB1B,_ATGB2,_ATRAB2C,_GB2_GTP-binding_2_					Ta1.0_00009	34.0255	29.4561	28.6917	16.571	15.9689	16.6429	17.6816	16.4078	20.8024	18.0897	20.4979	19.4909	AT4G35860.1_Symbols:_ATRABB1B,_ATGB2,_ATRAB2C,_GB2_GTP-binding_2_
Ta1.0_00010	7.71803	8.25226	7.02307	5.73231	5.04058	5.9663	4.06206	3.97891	3.8717	4.02085	4.69153	3.14513	AT4G35870.1_Symbols:_early-responsive_to_dehydration_stress_protein_(ERD4)_					Ta1.0_00010	9.26882	8.69915	9.20823	6.31066	5.76185	6.00851	5.61149	4.6274	5.97099	4.51695	4.10739	4.12345	AT4G35870.1_Symbols:_early-responsive_to_dehydration_stress_protein_(ERD4)_
Ta1.0_00011	14.0804	15.6146	14.3293	12.4079	11.3437	13.9885	7.81282	8.44025	6.79666	6.49431	5.26433	5.40677	AT4G35880.1_Symbols:_Eukaryotic_aspartyl_protease_family_protein_					Ta1.0_00011	20.0558	16.6471	19.3234	14.6445	15.2792	14.2006	12.5887	12.1075	12.9757	8.71754	7.39894	7.54529	AT4G35880.1_Symbols:_Eukaryotic_aspartyl_protease_family_protein_
Ta1.0_00012	57.0978	69.6752	58.7824	22.238	20.6586	22.6251	19.4724	19.6424	18.0688	14.6838	15.891	12.22	AT4G35890.1_Symbols:_winged-helix_DNA-binding_transcription_factor_family_protein_					Ta1.0_00012	53.1284	51.167	57.5967	18.9209	18.6377	20.1064	17.479	16.579	18.5188	13.7273	12.7106	12.9053	AT4G35890.1_Symbols:_winged-helix_DNA-binding_transcription_factor_family_protein_
Ta1.0_00013	0.891061	1.14536	0.714972	0.494908	0.358929	0.508802	0.880994	0.728647	0.690477	0.850612	0.945238	0.305379	AT4G35900.1_Symbols:_FD,_FD-1,_atbzip14_Basic-leucine_zipper_(bZIP)_transcription_factor_family_protein_					Ta1.0_00013	2.25322	1.91257	2.26962	0.309609	0.264883	0.445014	0.219103	0.496263	0.356434	0.571426	0.445418	0.722598	AT4G35900.1_Symbols:_FD,_FD-1,_atbzip14_Basic-leucine_zipper_(bZIP)_transcription_factor_family_protein_
Ta1.0_00014	16.5562	13.7599	15.9985	4.34218	4.94144	4.54926	3.90804	4.14158	3.57853	2.94887	3.19802	2.80366	AT4G35905.1_Symbols:_unknown_protein;_CONTAINS_InterPro_DOMAIN/s:_Protein_of_unknown_function_DUF343_(InterPro:IPR005651);_Has_30201_Blast_hits_to_17322_proteins_in_780_species:_Archae_-_12;_Bact					Ta1.0_00014	11.955	12.3688	12.7498	3.59139	4.60836	4.40267	2.16113	2.2433	2.7452	1.68072	2.14066	2.33961	AT4G35905.1_Symbols:_unknown_protein;_CONTAINS_InterPro_DOMAIN/s:_Protein_of_unknown_function_DUF343_(InterPro:IPR005651);_Has_30201_Blast_hits_to_17322_proteins_in_780_species:_Archae_-_12;_Bact
Ta1.0_00015	34.7582	39.4027	38.6048	24.763	23.5989	24.0573	19.8992	23.3944	19.0032	16.2103	19.2302	15.4359	AT4G35920.1_Symbols:_MCA1_PLAC8_family_protein_					Ta1.0_00015	54.2926	48.1096	53.9769	18.3004	16.7781	18.9861	13.0923	13.7963	13.9145	11.532	11.8524	12.2912	AT4G35920.1_Symbols:_MCA1_PLAC8_family_protein_
Ta1.0_00016	42.0641	46.9024	42.9783	6.32456	5.48185	5.14036	1.98752	2.81794	2.40207	2.56349	4.81278	4.52774	AT4G35930.1_Symbols:_F-box_family_protein_					Ta1.0_00016	49.1618	41.3953	50.7257	4.76145	3.3391	4.9668	2.20812	2.77916	3.42026	2.39781	2.68494	3.06975	AT4G35930.1_Symbols:_F-box_family_protein_
Ta1.0_00017	14.7362	17.3449	17.7911	10.4054	8.13082	9.3641	6.73401	8.90902	5.92648	5.45864	7.59561	5.59558	AT4G35940.1_Symbols:_unknown_protein;_BEST_Arabidopsis_thaliana_protein_match_is:_unknown_protein_(TAIR:AT2G17787.1);_Has_45288_Blast_hits_to_24095_proteins_in_1140_species:_Archae_-_93;_Bacteria					Ta1.0_00017	17.5816	17.071	17.9671	7.32528	7.04559	8.61292	5.5034	6.27232	6.86499	4.8013	4.37475	5.90695	AT4G35940.1_Symbols:_unknown_protein;_BEST_Arabidopsis_thaliana_protein_match_is:_unknown_protein_(TAIR:AT2G17787.1);_Has_45288_Blast_hits_to_24095_proteins_in_1140_species:_Archae_-_93;_Bacteria
Ta1.0_00018	21.9056	25.2073	24.9524	13.4057	10.9954	10.8594	6.3847	7.26435	7.70815	5.13804	4.27139	4.38983	AT2G17800.1_Symbols:_ARAC1,_ATGP2,_ATRAC1,_ROP3,_ATROP3_Arabidopsis_RAC-like_1_					Ta1.0_00018	27.3428	24.7178	28.8119	11.406	10.0504	11.5684	6.61889	7.02648	7.79889	3.86696	5.19812	3.93249	AT2G17800.1_Symbols:_ARAC1,_ATGP2,_ATRAC1,_ROP3,_ATROP3_Arabidopsis_RAC-like_1_
Ta1.0_00019	0.304728	0.088948	0.228013	0.212019	0.139897	0.167175	0.06946	0.151176	0	0.937283	0.546069	0.779672	AT4G35970.1_Symbols:_APX5_ascorbate_peroxidase_5_					Ta1.0_00019	0.274298	0.26121	0.264401	0.076563	0.112002	0.184014	0.050521	0.171306	0.200416	0	0.162887	0	AT4G35970.1_Symbols:_APX5_ascorbate_peroxidase_5_
Ta1.0_00020	20.4569	16.6059	24.3608	9.72356	10.1103	8.55358	7.20865	7.03987	7.4228	7.24343	4.91526	8.26449	AT4G35980.1_Symbols:_unknown_protein;_FUNCTIONS_IN:_molecular_function_unknown;_INVOLVED_IN:_biological_process_unknown;_LOCATED_IN:_cellular_component_unknown;_EXPRESSED_IN:_24_plant_structures;					Ta1.0_00020	19.4706	20.8641	19.6549	6.36989	8.15967	7.74611	6.23603	5.8038	6.87667	5.932	5.56631	4.11169	AT4G35980.1_Symbols:_unknown_protein;_FUNCTIONS_IN:_molecular_function_unknown;_INVOLVED_IN:_biological_process_unknown;_LOCATED_IN:_cellular_component_unknown;_EXPRESSED_IN:_24_plant_structures;
Ta1.0_00021	0	0.084244	0	0	0.048698	0	0	0.047247	0	0	0	0	AT4G35985.1_Symbols:_Senescence/dehydration-associated_protein-related_					Ta1.0_00021	0	0	0.025556	0	0.044431	0	0	0	0	0	0	0	AT4G35985.1_Symbols:_Senescence/dehydration-associated_protein-related_
Ta1.0_00022	8.71236	7.93997	7.93298	7.1083	7.71406	7.57697	4.77527	4.71882	4.30934	4.53653	4.92682	4.19016	AT4G35987.1_Symbols:_S-adenosyl-L-methionine-dependent_methyltransferases_superfamily_protein_					Ta1.0_00022	10.7365	9.19991	9.40921	5.84399	5.7193	7.38166	4.95346	4.49848	4.2756	3.56799	3.27215	3.07343	AT4G35987.1_Symbols:_S-adenosyl-L-methionine-dependent_methyltransferases_superfamily_protein_
Ta1.0_00023	12.7863	9.76931	12.5964	0.973721	0.956245	1.0261	0.708846	1.0648	0.777425	1.39213	4.40296	2.18305	AT4G36010.1_Symbols:_Pathogenesis-related_thaumatin_superfamily_protein_					Ta1.0_00023	5.94074	6.05684	5.17436	0.607941	0.785307	1.31805	0.747944	0.719345	0.855858	0.613855	0.560341	0.637241	AT4G36010.1_Symbols:_Pathogenesis-related_thaumatin_superfamily_protein_
Ta1.0_00024	79.0619	82.6556	84.4474	23.1574	25.4948	21.1939	31.5243	29.3475	29.9861	27.2999	32.3494	27.364	AT4G36020.1_Symbols:_CSDP1_cold_shock_domain_protein_1_					Ta1.0_00024	68.0195	60.6101	63.0947	14.068	12.6878	15.8662	11.8433	11.0395	13.7742	16.7082	13.5049	20.0364	AT4G36020.1_Symbols:_CSDP1_cold_shock_domain_protein_1_
Ta1.0_00025	0.368912	0.229382	0.435385	0.159222	0.136374	0.139731	0.034529	0.076089	0.135234	0.152903	0.098121	0.056161	AT4G36030.1_Symbols:_ARO3_armadillo_repeat_only_3_					Ta1.0_00025	0.708477	0.39096	0.446822	0.533808	0.358471	0.895175	0.446793	0.370294	0.559603	0.470787	0.50018	0.272796	AT4G36030.1_Symbols:_ARO3_armadillo_repeat_only_3_
Ta1.0_00026	9.20612	9.9906	13.7584	3.47448	2.95066	5.06234	0.891999	1.30931	0.454523	0.911923	0.817239	1.13481	AT4G36040.1_Symbols:_Chaperone_DnaJ-domain_superfamily_protein_					Ta1.0_00026	21.5353	17.5933	19.9548	3.26049	2.28985	2.8917	2.20398	3.94201	3.82734	0.609869	1.32072	0.642961	AT4G36040.1_Symbols:_Chaperone_DnaJ-domain_superfamily_protein_
Ta1.0_00027	4.65491	4.7563	5.72601	2.35343	2.4175	1.83744	1.21424	1.62399	0.843549	0.996959	1.54035	1.44004	AT4G36050.2_Symbols:_endonuclease/exonuclease/phosphatase_family_protein_					Ta1.0_00027	5.97671	5.49098	6.48464	1.98775	1.84841	2.05525	2.40665	1.94948	1.54154	1.79338	2.06311	1.63122	AT4G36050.2_Symbols:_endonuclease/exonuclease/phosphatase_family_protein_
Ta1.0_00028	5.91454	5.82167	6.31952	4.07207	3.49768	3.56389	1.43741	2.20411	0.878088	1.87946	2.44683	2.36698	AT4G36060.1_Symbols:_bHLH11_basic_helix-loop-helix_(bHLH)_DNA-binding_superfamily_protein_					Ta1.0_00028	5.20966	5.487	6.4272	1.47007	1.88483	1.24581	1.64694	1.30686	1.54371	2.4367	3.34484	2.94031	AT4G36060.1_Symbols:_bHLH11_basic_helix-loop-helix_(bHLH)_DNA-binding_superfamily_protein_
Ta1.0_00029	0	0	0.042516	0	0	0	0	0	0	0	0	0	AT4G36070.2_Symbols:_CPK18_calcium-dependent_protein_kinase_18_					Ta1.0_00029	0	0	0	0	0	0	0	0	0	0.070421	0	0.20202	AT4G36070.2_Symbols:_CPK18_calcium-dependent_protein_kinase_18_
Ta1.0_00030	6.39738	7.60218	4.25765	2.61638	1.98141	1.73867	2.42714	2.03441	1.6242	2.29479	3.60324	1.40337	AT4G36080.1_Symbols:_phosphotransferases,_alcohol_group_as_acceptor;binding;inositol_or_phosphatidylinositol_kinases_					Ta1.0_00030	6.45474	5.57774	7.07161	1.70963	1.88743	1.34967	1.55472	1.47506	1.69895	1.74828	1.75017	2.08536	AT4G36080.1_Symbols:_phosphotransferases,_alcohol_group_as_acceptor;binding;inositol_or_phosphatidylinositol_kinases_
Ta1.0_00031	0	0	0	0.044739	0.081134	0.276984	0	0.075995	0.096664	0	0.176157	0.106415	AT4G36090.3_Symbols:_oxidoreductase,_2OG-Fe(II)_oxygenase_family_protein_					Ta1.0_00031	0.875585	1.452	0.899564	0.167524	0.246777	0.283327	0.10003	0.138422	0.221829	0.086471	0	0.176612	AT4G36090.3_Symbols:_oxidoreductase,_2OG-Fe(II)_oxygenase_family_protein_
Ta1.0_00032	0	0	0	0	0	0	0	0	0	0	0	0	AT4G36090.3_Symbols:_oxidoreductase,_2OG-Fe(II)_oxygenase_family_protein_					Ta1.0_00032	1.19578	0.849546	0.967991	0.093094	0.190494	0.401518	0.3054	0.124052	0.097528	0.243359	0.112581	0.263105	AT4G36090.3_Symbols:_oxidoreductase,_2OG-Fe(II)_oxygenase_family_protein_
Ta1.0_00033	0.058953	0	0	0	0	0.057302	0	0	0	0	0	0	AT4G36110.1_Symbols:_SAUR-like_auxin-responsive_protein_family_					Ta1.0_00033	0	0	0	0	0.306121	0.069161	0.42418	0.119466	0.334295	0	0.080501	0.201018	AT4G36110.1_Symbols:_SAUR-like_auxin-responsive_protein_family_
Ta1.0_00034	5.47959	5.43942	4.44295	0.521555	0.420853	0.281671	0.118749	0.160102	0.121401	0.131558	0.146501	0.068078	AT4G36120.1_Symbols:_Plant_protein_of_unknown_function_(DUF869)_					Ta1.0_00034	5.34227	4.85308	5.85887	0.30203	0.205953	0.36435	0.208482	0.120841	0.165707	0.190722	0.101741	0.12229	AT4G36120.1_Symbols:_Plant_protein_of_unknown_function_(DUF869)_
Ta1.0_00035	964.407	910	814	115.29	103.479	113.838	47.8525	34.0442	49.8156	34.8516	31.3217	34.2879	AT4G36130.1_Symbols:_Ribosomal_protein_L2_family_					Ta1.0_00035	580.865	802.856	666.528	100.428	79.4678	122.863	30.9394	39.8155	38.572	21.5381	16.8039	24.2049	AT4G36130.1_Symbols:_Ribosomal_protein_L2_family_
Ta1.0_00036	0	0	0	0	0	0	0	0	0	0	0	0	AT4G36870.1_Symbols:_BLH2,_SAW1_BEL1-like_homeodomain_2_					Ta1.0_00036	6.97968	5.01619	6.15809	2.8351	2.41288	2.44746	2.24299	1.82645	2.09344	1.45077	1.4574	1.59523	AT4G36870.1_Symbols:_BLH2,_SAW1_BEL1-like_homeodomain_2_
Ta1.0_00037	1.6971	2.19888	1.86181	1.36803	1.04881	1.03855	0.673887	0.661877	0.682442	0.45176	0.674961	0.416687	AT4G36140.1_Symbols:_disease_resistance_protein_(TIR-NBS-LRR_class),_putative_					Ta1.0_00037	3.14138	2.94117	3.04187	0.956143	1.04236	1.06403	0.728005	1.00689	0.644608	0.527042	0.562895	0.3448	AT4G36140.1_Symbols:_disease_resistance_protein_(TIR-NBS-LRR_class),_putative_
Ta1.0_00038	5.35243	5.11787	4.55238	3.18792	2.22093	3.02638	2.48685	2.90327	1.97811	1.62424	2.26279	1.28093	AT4G36150.1_Symbols:_Disease_resistance_protein_(TIR-NBS-LRR_class)_family_					Ta1.0_00038	6.01557	5.00373	6.62162	2.38434	2.53293	2.63179	1.86777	2.26345	2.46626	1.66008	1.74592	1.3782	AT4G36150.1_Symbols:_Disease_resistance_protein_(TIR-NBS-LRR_class)_family_
Ta1.0_00039	0.656768	1.0368	0.822055	0.272902	0.361201	0.516008	0.170062	0.162288	0.033828	0.101791	0.140235	0.120759	AT4G36160.1_Symbols:_ANAC076,_VND2,_NAC076_NAC_domain_containing_protein_76_					Ta1.0_00039	0.717246	0.562863	0.633036	0.414904	0.262669	0.294491	0.087835	0.180451	0.297969	0	0.115382	0.036711	AT4G36160.1_Symbols:_ANAC076,_VND2,_NAC076_NAC_domain_containing_protein_76_
Ta1.0_00040	0.417033	0.465187	0.228581	0.080559	0	0	0.077483	0.107535	0.085094	0	0	0.03093	AT5G67610.2_Symbols:_Uncharacterized_conserved_protein_(DUF2215)_					Ta1.0_00040	0	0.326319	0.145456	0	0	0	0	0	0	0	0	0	AT5G67610.2_Symbols:_Uncharacterized_conserved_protein_(DUF2215)_
Ta1.0_00041	76.7419	91.8884	73.3227	21.9083	18.8378	20.7876	8.45039	9.20458	7.91746	6.05579	5.03366	3.79256	AT4G36180.1_Symbols:_Leucine-rich_receptor-like_protein_kinase_family_protein_					Ta1.0_00041	83.0686	80.55	90.8046	17.8721	16.1507	19.2076	8.48537	10.3743	10.2799	4.36104	3.25124	3.38272	AT4G36180.1_Symbols:_Leucine-rich_receptor-like_protein_kinase_family_protein_
Ta1.0_00042	44.0616	51.6888	52.1951	59.7252	53.5194	52.1628	45.1292	47.1882	44.937	33.2696	37.8538	34.0657	AT4G36195.1_Symbols:_Serine_carboxypeptidase_S28_family_protein_					Ta1.0_00042	56.0891	55.8639	61.0459	80.1849	78.7674	84.0549	59.7046	60.1164	67.4767	49.2771	54.5756	53.2716	AT4G36195.1_Symbols:_Serine_carboxypeptidase_S28_family_protein_
Ta1.0_00043	15.8741	18.4614	17.2358	14.1112	11.8103	11.6162	10.3903	11.1045	9.5509	15.8244	26.2138	18.4237	AT4G36210.3_Symbols:_Protein_of_unknown_function_(DUF726)_					Ta1.0_00043	23.9883	20.2696	22.0988	9.5753	9.17516	9.62283	9.2692	9.02386	8.41375	13.1409	16.633	15.7857	AT4G36210.3_Symbols:_Protein_of_unknown_function_(DUF726)_
Ta1.0_00044	53.8963	56.8924	63.6087	60.8404	57.0146	58.7844	25.1838	26.7365	23.9988	29.4728	39.8252	30.518	AT4G36220.1_Symbols:_FAH1,_CYP84A1_ferulic_acid_5-hydroxylase_1_					Ta1.0_00044	32.816	27.4342	31.4364	43.1788	43.7915	46.2638	27.6858	28.9243	29.5295	15.7531	18.4063	18.9414	AT4G36220.1_Symbols:_FAH1,_CYP84A1_ferulic_acid_5-hydroxylase_1_
Ta1.0_00045	10.4354	9.66897	7.86605	2.51267	2.10224	2.22079	0.239065	0.288985	0.175194	0.210233	0.156066	0.039635	AT4G36240.1_Symbols:_GATA7_GATA_transcription_factor_7_					Ta1.0_00045	21.7362	18.6313	21.838	1.53443	1.31389	1.52598	1.03582	0.843326	1.01419	0.193216	0.268059	0.073315	AT4G36240.1_Symbols:_GATA7_GATA_transcription_factor_7_
Ta1.0_00046	1.31447	2.02461	1.59556	0.045151	0	0	0.083349	0.129941	0.048302	0.557913	1.47844	0.634209	AT4G36250.1_Symbols:_ALDH3F1_aldehyde_dehydrogenase_3F1_					Ta1.0_00046	2.20131	2.1815	2.13062	0	0	0.058713	0	0.047208	0	0.100849	0.089062	0.133522	AT4G36250.1_Symbols:_ALDH3F1_aldehyde_dehydrogenase_3F1_
Ta1.0_00047	1.4293	1.26476	1.0757	0.379426	0.405266	0.298779	0.1643	0.276968	0.121441	0.190775	0.485396	0.270906	AT4G36260.1_Symbols:_STY2,_SRS2_Lateral_root_primordium_(LRP)_protein-related_					Ta1.0_00047	2.13721	1.57788	1.94348	0.364541	0.390475	0.601107	0.690818	0.84547	0.496417	0.427319	0.511688	0.367116	AT4G36260.1_Symbols:_STY2,_SRS2_Lateral_root_primordium_(LRP)_protein-related_
Ta1.0_00048	17.9414	20.3739	19.3078	7.78362	7.22358	7.19604	4.79664	5.15894	4.99661	4.55452	4.55732	3.67434	AT4G36280.1_Symbols:_Histidine_kinase-,_DNA_gyrase_B-,_and_HSP90-like_ATPase_family_protein_					Ta1.0_00048	22.5228	19.7343	23.655	7.71136	7.84389	7.84579	6.42732	5.50346	6.8496	3.9579	4.11351	4.23267	AT4G36280.1_Symbols:_Histidine_kinase-,_DNA_gyrase_B-,_and_HSP90-like_ATPase_family_protein_
Ta1.0_00049	5.56481	6.70481	5.27802	2.41212	1.63609	2.0984	1.65766	1.49481	0.783992	1.93795	2.17298	1.63643	AT4G36290.1_Symbols:_CRT1_compromised_recognition_of_TCV_1_					Ta1.0_00049	6.41571	6.01562	6.24902	2.2368	1.98742	2.50272	2.50472	2.18907	2.24746	1.82489	1.93653	2.08373	AT4G36290.1_Symbols:_CRT1_compromised_recognition_of_TCV_1_
Ta1.0_00050	0	0	0	0	0	0	0	0	0	0	0	0	AT1G56360.1_Symbols:_PAP6,_ATPAP6_purple_acid_phosphatase_6_					Ta1.0_00050	0	0	0	0	0	0	0	0	0	0	0	0	AT1G56360.1_Symbols:_PAP6,_ATPAP6_purple_acid_phosphatase_6_
Ta1.0_00051	0	0	0	0.085616	0	0.168039	0	0	0	0	0	0	AT1G74310.1_Symbols:_ATHSP101,_HSP101,_HOT1_heat_shock_protein_101_					Ta1.0_00051	0	0	0	0	0	0.04785	0	0	0	0	0	0	AT1G74310.1_Symbols:_ATHSP101,_HSP101,_HOT1_heat_shock_protein_101_
Ta1.0_00052	29.4656	33.2272	30.2942	159.287	153.949	137.043	187.852	191.811	224.053	186.036	169.518	131.8	AT4G36360.1_Symbols:_BGAL3_beta-galactosidase_3_					Ta1.0_00052	52.1684	50.6423	54.5227	290.229	291.551	255.362	364.157	321.361	375.914	354.791	364.015	347.804	AT4G36360.1_Symbols:_BGAL3_beta-galactosidase_3_
Ta1.0_00053	3.52184	4.24251	4.74605	6.73283	6.27046	5.401	16.2642	17.2376	15.9888	13.4851	14.6556	12.1165	AT4G36380.1_Symbols:_ROT3_Cytochrome_P450_superfamily_protein_					Ta1.0_00053	3.9408	2.89299	3.43172	11.5663	11.8702	11.351	23.5169	18.8155	21.6369	26.0526	30.3066	29.2661	AT4G36380.1_Symbols:_ROT3_Cytochrome_P450_superfamily_protein_
Ta1.0_00054	47.8531	50.1075	46.2057	14.1421	12.3822	13.8405	8.12533	8.34518	7.56069	4.77267	5.04353	4.04211	AT4G36390.1_Symbols:_Methylthiotransferase_					Ta1.0_00054	43.0869	42.5721	40.6368	9.45788	9.68834	10.2502	6.32357	6.58237	6.62828	4.55319	3.10425	3.75034	AT4G36390.1_Symbols:_Methylthiotransferase_
Ta1.0_00055	8.50922	9.95348	9.53715	8.73258	7.83862	8.90729	9.24137	9.24292	8.58874	9.76906	9.41305	8.16539	AT4G36400.1_Symbols:_FAD-linked_oxidases_family_protein_					Ta1.0_00055	12.7946	10.9844	12.509	14.0091	13.4071	13.1059	13.8573	11.6889	13.1156	11.5199	10.6767	11.313	AT4G36400.1_Symbols:_FAD-linked_oxidases_family_protein_
Ta1.0_00056	0.141379	0	0	0	0	0	0	0	0	0.052316	0	0	AT4G36410.1_Symbols:_UBC17_ubiquitin-conjugating_enzyme_17_					Ta1.0_00056	0.217697	0.101314	0	0	0	0	0	0	0	0	0	0	AT4G36410.1_Symbols:_UBC17_ubiquitin-conjugating_enzyme_17_
Ta1.0_00057	31.9699	32.9053	33.681	12.0024	10.4757	10.5911	7.1678	7.32196	6.98864	6.50149	6.38622	6.13065	AT4G36440.1_Symbols:_unknown_protein;_FUNCTIONS_IN:_molecular_function_unknown;_INVOLVED_IN:_biological_process_unknown;_LOCATED_IN:_endomembrane_system;_EXPRESSED_IN:_24_plant_structures;_EXPRES					Ta1.0_00057	23.8268	23.4417	23.2244	6.86236	7.03099	7.74378	5.39646	5.45714	5.37171	3.76107	3.91936	3.98816	AT4G36440.1_Symbols:_unknown_protein;_FUNCTIONS_IN:_molecular_function_unknown;_INVOLVED_IN:_biological_process_unknown;_LOCATED_IN:_endomembrane_system;_EXPRESSED_IN:_24_plant_structures;_EXPRES
Ta1.0_00058	20.5894	20.1488	23.7691	11.7247	11.4109	13.1262	9.33555	9.15562	8.48169	6.45847	7.44784	6.85909	AT4G36440.1_Symbols:_unknown_protein;_FUNCTIONS_IN:_molecular_function_unknown;_INVOLVED_IN:_biological_process_unknown;_LOCATED_IN:_endomembrane_system;_EXPRESSED_IN:_24_plant_structures;_EXPRES					Ta1.0_00058	20.6869	20.5546	22.9487	9.63478	8.07192	11.9447	6.53576	7.61698	7.46478	5.83373	5.63636	5.87055	AT4G36440.1_Symbols:_unknown_protein;_FUNCTIONS_IN:_molecular_function_unknown;_INVOLVED_IN:_biological_process_unknown;_LOCATED_IN:_endomembrane_system;_EXPRESSED_IN:_24_plant_structures;_EXPRES
Ta1.0_00059	0	0	0	0	0	0	0	0	0	0	0	0	AT4G36430.1_Symbols:_Peroxidase_superfamily_protein_					Ta1.0_00059	0	0.138858	0	0	0	0	0	0	0	0	0	0	AT4G36430.1_Symbols:_Peroxidase_superfamily_protein_
Ta1.0_00060	3.87648	3.17638	3.1491	2.18801	2.03217	1.85565	1.71648	1.57067	1.57724	1.7288	1.78851	1.46684	AT4G36490.1_Symbols:_ATSFH12,_SFH12_SEC14-like_12_					Ta1.0_00060	3.79171	2.9207	3.98753	1.84263	1.40007	1.61995	1.81304	1.84137	1.40933	1.41927	1.5854	1.36654	AT4G36490.1_Symbols:_ATSFH12,_SFH12_SEC14-like_12_
Ta1.0_00061	40.0243	42.9906	42.1471	21.6675	19.3524	18.8425	13.6921	14.2133	14.8525	9.15352	8.13622	6.87328	AT4G36480.1_Symbols:_ATLCB1,_LCB1,_EMB2779,_FBR11_long-chain_base1_					Ta1.0_00061	44.3069	43.3469	45.9409	15.1085	14.5045	15.5365	11.4348	10.0398	12.0189	7.96247	8.32883	7.86936	AT4G36480.1_Symbols:_ATLCB1,_LCB1,_EMB2779,_FBR11_long-chain_base1_
Ta1.0_00062	1.42271	1.2087	1.12869	3.06277	2.14304	1.8794	0.812118	0.777371	0.787721	0.246443	0.300447	0.309916	AT4G36470.1_Symbols:_S-adenosyl-L-methionine-dependent_methyltransferases_superfamily_protein_					Ta1.0_00062	1.05486	0.926276	1.25445	2.12012	2.74992	2.00225	1.08807	0.871517	1.13337	0.339069	0.210774	0.216815	AT4G36470.1_Symbols:_S-adenosyl-L-methionine-dependent_methyltransferases_superfamily_protein_
Ta1.0_00063	0	0	0	0	0	0	0	0	0	0	0	0	AT4G36500.1_Symbols:_unknown_protein;_FUNCTIONS_IN:_molecular_function_unknown;_INVOLVED_IN:_biological_process_unknown;_LOCATED_IN:_mitochondrion;_EXPRESSED_IN:_22_plant_structures;_EXPRESSED_DU					Ta1.0_00063	0	0	0	0	0	0	0	0	0	0	0	0	AT4G36500.1_Symbols:_unknown_protein;_FUNCTIONS_IN:_molecular_function_unknown;_INVOLVED_IN:_biological_process_unknown;_LOCATED_IN:_mitochondrion;_EXPRESSED_IN:_22_plant_structures;_EXPRESSED_DU
Ta1.0_00064	21.8101	23.8062	17.0513	5.12015	4.22997	4.23652	1.66315	2.04332	1.68642	1.91983	2.08978	1.51247	AT4G36520.1_Symbols:_Chaperone_DnaJ-domain_superfamily_protein_					Ta1.0_00064	22.1347	16.9376	19.3278	3.70858	3.3145	3.48956	2.22829	2.50086	2.43682	1.72301	1.69754	1.68274	AT4G36520.1_Symbols:_Chaperone_DnaJ-domain_superfamily_protein_
Ta1.0_00065	1.57088	1.44229	1.35352	0	0.796094	0.710101	0.521605	0	0.708327	0	0	0.740321	AT5G63220.1_Symbols:_unknown_protein;_CONTAINS_InterPro_DOMAIN/s:_Uncharacterised_protein_family_UPF0363_(InterPro:IPR007317);_Has_304_Blast_hits_to_301_proteins_in_161_species:_Archae_-_0;_Bacte					Ta1.0_00065	5.47787	4.33852	4.80473	1.76503	1.64032	1.55477	1.85366	2.05256	2.50561	2.172	1.44405	2.13381	AT5G63220.1_Symbols:_unknown_protein;_CONTAINS_InterPro_DOMAIN/s:_Uncharacterised_protein_family_UPF0363_(InterPro:IPR007317);_Has_304_Blast_hits_to_301_proteins_in_161_species:_Archae_-_0;_Bacte
Ta1.0_00066	19.8805	23.8999	26.5465	9.12449	8.20928	7.96901	11.5455	14.0565	10.3927	11.3325	14.8313	12.9299	AT4G36530.2_Symbols:_alpha/beta-Hydrolases_superfamily_protein_					Ta1.0_00066	17.8771	17.3674	18.0904	5.23885	5.53962	5.17869	5.60406	5.60238	5.81506	9.53528	11.3101	10.7958	AT4G36530.2_Symbols:_alpha/beta-Hydrolases_superfamily_protein_
Ta1.0_00067	0	0.061055	0.228071	0	0.088199	0.199707	0	0.10055	0	0	0	0	AT4G36540.1_Symbols:_BEE2_BR_enhanced_expression_2_					Ta1.0_00067	0.277806	0.319399	0.422764	0.621845	0.182073	0.313469	0.124236	0.403249	0.135951	0	0	0	AT4G36540.1_Symbols:_BEE2_BR_enhanced_expression_2_
Ta1.0_00068	3.17306	3.23058	2.57808	1.0896	0.885847	1.0735	0.692156	0.768663	0.758275	1.26658	1.46482	1.10396	AT4G36550.1_Symbols:_ARM_repeat_superfamily_protein_					Ta1.0_00068	3.89574	4.28392	4.55204	1.54946	1.48797	1.97172	0.96737	1.37022	1.52545	1.25724	1.11288	1.04741	AT4G36550.1_Symbols:_ARM_repeat_superfamily_protein_
Ta1.0_00069	0	0	0	0	0.071571	0	0.19025	0	0.234713	0.049492	0.125051	0.073847	AT4G39250.1_Symbols:_ATRL1,_RSM2,_RL1_RAD-like_1_					Ta1.0_00069	0	0	0	0	0	0	0	0	0	0.243243	0	0.027774	AT4G39250.1_Symbols:_ATRL1,_RSM2,_RL1_RAD-like_1_
Ta1.0_00070	8.9921	6.78258	5.02924	0.812989	0.847828	0.795603	1.03429	0.844528	1.24871	1.50572	2.07887	1.4571	AT4G36580.1_Symbols:_AAA-type_ATPase_family_protein_					Ta1.0_00070	3.20781	5.14891	4.0518	0.330078	0.378509	0.401163	0.25043	0.354491	0.248036	0.404579	0.616237	1.01677	AT4G36580.1_Symbols:_AAA-type_ATPase_family_protein_
Ta1.0_00071	0	0.085199	0	0	0	0.032398	0	0	0	0	0	0	AT4G36590.1_Symbols:_MADS-box_transcription_factor_family_protein_					Ta1.0_00071	0.066725	0.172671	0.055805	0	0.047463	0	0	0	0	0	0	0	AT4G36590.1_Symbols:_MADS-box_transcription_factor_family_protein_
Ta1.0_00072	0.124849	0	0.07015	1.18188	1.74948	1.28777	4.01293	3.83105	4.44465	14.8119	31.5937	15.6308	AT4G36600.1_Symbols:_Late_embryogenesis_abundant_(LEA)_protein_					Ta1.0_00072	0.153702	0.167907	0.092576	1.37865	1.8541	1.11309	3.1573	2.16681	2.38368	6.11792	5.39381	5.96845	AT4G36600.1_Symbols:_Late_embryogenesis_abundant_(LEA)_protein_
Ta1.0_00073	0.240912	0.349879	0.271926	0.782859	1.07899	1.19704	0.241874	0.159012	0.289992	0.149223	0	0	AT2G18360.1_Symbols:_alpha/beta-Hydrolases_superfamily_protein_					Ta1.0_00073	0.202996	0.305989	0.298659	1.35376	1.16969	0.911992	0.500257	1.32758	0.443462	0.058412	0	0	AT2G18360.1_Symbols:_alpha/beta-Hydrolases_superfamily_protein_
Ta1.0_00074	0	0	0	0.401399	0.521108	0.843098	0.479525	0.599854	0.32408	0.476304	0.414644	0.180746	AT4G36610.1_Symbols:_alpha/beta-Hydrolases_superfamily_protein_					Ta1.0_00074	0	0	0.062577	0.345137	0.445039	0.09138	1.203	1.03309	0.960474	0.471424	1.27233	0.788292	AT4G36610.1_Symbols:_alpha/beta-Hydrolases_superfamily_protein_
Ta1.0_00075	2.87725	3.37947	2.49431	2.44255	4.1252	2.19888	2.59726	2.95332	4.41442	5.81825	10.2459	4.78523	AT4G36620.1_Symbols:_GATA19_GATA_transcription_factor_19_					Ta1.0_00075	4.10029	3.7585	3.70019	2.75116	3.4126	2.32932	2.60739	2.2998	1.11597	6.55771	4.8927	6.29896	AT4G36620.1_Symbols:_GATA19_GATA_transcription_factor_19_
Ta1.0_00076	34.649	30.9236	23.5286	4.81334	3.70992	3.5802	3.8018	3.13736	3.63735	3.42612	4.59822	3.55102	AT1G63810.1_Symbols:_CONTAINS_InterPro_DOMAIN/s:_Nrap_protein_(InterPro:IPR005554);_Has_396_Blast_hits_to_382_proteins_in_182_species:_Archae_-_3;_Bacteria_-_2;_Metazoa_-_142;_Fungi_-_146;_Plants					Ta1.0_00076	19.0298	23.6635	22.3875	2.66107	2.34273	3.06594	1.76136	1.69527	1.81814	2.17729	2.22743	2.8149	AT1G63810.1_Symbols:_CONTAINS_InterPro_DOMAIN/s:_Nrap_protein_(InterPro:IPR005554);_Has_396_Blast_hits_to_382_proteins_in_182_species:_Archae_-_3;_Bacteria_-_2;_Metazoa_-_142;_Fungi_-_146;_Plants
Ta1.0_00077	13.357	14.8473	12.3125	10.5678	9.54889	11.3721	7.98346	9.06384	7.78921	8.3902	9.83259	6.92573	AT4G36630.1_Symbols:_EMB2754_Vacuolar_sorting_protein_39_					Ta1.0_00077	16.2868	17.0076	17.0377	10.5771	11.0457	10.7759	9.25578	8.87633	9.49763	7.08322	7.07808	7.19692	AT4G36630.1_Symbols:_EMB2754_Vacuolar_sorting_protein_39_
Ta1.0_00078	0.857139	1.08189	1.3987	0.422278	0.537382	0.450842	0.485797	0.507518	0.528985	1.10827	1.61233	1.4084	AT4G36640.1_Symbols:_Sec14p-like_phosphatidylinositol_transfer_family_protein_					Ta1.0_00078	2.1368	1.76243	1.55364	0.37242	0.327147	0.428466	0.425673	0.331701	0.437767	0.228306	0.322807	0.41875	AT4G36640.1_Symbols:_Sec14p-like_phosphatidylinositol_transfer_family_protein_
Ta1.0_00079	0	0	0	0	0	0	0	0	0	0	0	0	AT5G24860.1_Symbols:_FPF1,_ATFPF1_flowering_promoting_factor_1_					Ta1.0_00079	0	0	0	0	0	0	0	0	0	0	0	0	AT5G24860.1_Symbols:_FPF1,_ATFPF1_flowering_promoting_factor_1_
Ta1.0_00080	32.763	34.562	30.4752	10.5086	10.0038	10.8031	7.93186	9.6663	7.03618	6.08323	8.10687	5.70405	AT3G50690.1_Symbols:_Leucine-rich_repeat_(LRR)_family_protein_					Ta1.0_00080	27.9607	23.9554	24.134	7.78922	7.15361	8.37452	5.0618	6.43103	6.65088	5.19503	5.41305	5.95888	AT3G50690.1_Symbols:_Leucine-rich_repeat_(LRR)_family_protein_
Ta1.0_00081	19.7137	22.2881	20.2663	12.7415	11.0391	13.6503	9.39063	11.3864	9.02913	8.02358	9.01248	8.66398	AT4G36650.1_Symbols:_ATPBRP,_PBRP_plant-specific_TFIIB-related_protein_					Ta1.0_00081	17.7389	16.6434	19.3848	9.17355	9.72156	10.5839	7.96257	7.8856	8.24727	6.64067	6.28359	7.02181	AT4G36650.1_Symbols:_ATPBRP,_PBRP_plant-specific_TFIIB-related_protein_
Ta1.0_00082	16.8667	16.3715	20.7077	10.6125	10.2828	10.2433	5.84159	7.44812	6.18057	6.75574	7.24082	7.64113	AT4G36660.1_Symbols:_Protein_of_unknown_function_(DUF1195)_					Ta1.0_00082	11.9011	12.9696	13.4683	7.47735	8.31995	8.83576	5.6395	5.28644	5.56217	3.44035	3.22239	3.85062	AT4G36660.1_Symbols:_Protein_of_unknown_function_(DUF1195)_
Ta1.0_00083	0.012408	0	0	0.013179	0	0.014578	0.050823	0.015887	0.03033	0.087207	0.087426	0	AT4G36670.1_Symbols:_Major_facilitator_superfamily_protein_					Ta1.0_00083	0	0	0	0	0.013589	0.024434	0.044906	0.017958	0	0.041993	0.01369	0	AT4G36670.1_Symbols:_Major_facilitator_superfamily_protein_
Ta1.0_00084	46.8434	47.0891	39.1664	7.93998	6.85269	6.87918	4.28361	4.84369	5.79645	5.45503	7.01537	5.22897	AT4G36680.1_Symbols:_Tetratricopeptide_repeat_(TPR)-like_superfamily_protein_					Ta1.0_00084	33.0146	41.5557	37.0148	5.76898	4.94886	6.70221	2.72635	3.55612	3.7023	3.87252	4.18602	4.60723	AT4G36680.1_Symbols:_Tetratricopeptide_repeat_(TPR)-like_superfamily_protein_
Ta1.0_00085	79.4915	71.8563	69.0167	48.358	45.7781	48.7951	44.3914	48.9875	43.281	40.531	49.8467	39.2914	AT4G36690.1_Symbols:_ATU2AF65A_U2_snRNP_auxilliary_factor,_large_subunit,_splicing_factor_					Ta1.0_00085	99.3234	86.3564	92.4761	58.6264	57.9531	58.7768	58.9514	55.8796	57.7341	42.3393	43.2161	41.1369	AT4G36690.1_Symbols:_ATU2AF65A_U2_snRNP_auxilliary_factor,_large_subunit,_splicing_factor_
Ta1.0_00086	225.437	280.64	292.617	1941.68	1954.34	1822.47	3200.89	3325.02	3089.44	2414.06	2177.8	2028.92	AT4G36700.1_Symbols:_RmlC-like_cupins_superfamily_protein_					Ta1.0_00086	267.522	251.21	254.117	1874.14	1972.04	1663.6	2802.59	2477.76	2663.88	2341.21	2588	2371.47	AT4G36700.1_Symbols:_RmlC-like_cupins_superfamily_protein_
Ta1.0_00087	0.159137	0.276897	0.138894	0.369707	0.544306	0.297701	0.823123	1.10741	1.25873	2.71333	4.60794	3.0539	AT4G36710.1_Symbols:_GRAS_family_transcription_factor_					Ta1.0_00087	0.22675	0.277194	0.233278	0.372745	0.61977	0.565492	0.929853	0.647389	0.832653	1.07159	1.03534	0.8947	AT4G36710.1_Symbols:_GRAS_family_transcription_factor_
Ta1.0_00088	8.82286	8.60629	9.55376	5.6457	7.20743	6.18471	11.6251	10.3516	9.64943	10.9556	16.1242	14.9469	AT4G36720.1_Symbols:_HVA22K_HVA22-like_protein_K_					Ta1.0_00088	14.0611	12.0205	13.3437	6.99289	6.90343	8.8466	9.53049	8.44296	8.77801	10.1838	10.8818	9.56208	AT4G36720.1_Symbols:_HVA22K_HVA22-like_protein_K_
Ta1.0_00089	53.2624	54.842	56.2152	37.709	35.407	31.481	18.9512	18.7497	24.9	11.4553	8.8811	8.76562	AT4G36730.1_Symbols:_GBF1_G-box_binding_factor_1_					Ta1.0_00089	55.2646	53.3075	55.2237	27.428	27.2496	33.9593	23.493	23.7345	23.9933	14.1575	13.8068	12.9774	AT4G36730.1_Symbols:_GBF1_G-box_binding_factor_1_
Ta1.0_00090	0	0.080723	0	0	0	0.159232	0	0.059989	0	0	0	0	AT4G36740.1_Symbols:_HB-5,_ATHB40,_HB40_homeobox_protein_40_					Ta1.0_00090	0	0	0.102225	0	0	0	0	0.049879	0	0	0	0	AT4G36740.1_Symbols:_HB-5,_ATHB40,_HB40_homeobox_protein_40_
Ta1.0_00091	24.2437	27.0804	30.7487	12.6582	11.6286	13.4659	11.7764	10.1717	10.2227	9.40721	10.5373	10.2823	AT4G36750.1_Symbols:_Quinone_reductase_family_protein_					Ta1.0_00091	25.6784	25.6834	28.2693	9.69014	9.94316	10.0252	6.8395	7.03934	7.21725	5.7799	6.66477	4.96153	AT4G36750.1_Symbols:_Quinone_reductase_family_protein_
Ta1.0_00092	24.7607	25.3488	24.3786	9.94178	9.42253	10.5432	10.9966	11.0765	9.76568	10.1923	13.3528	10.1057	AT4G36760.1_Symbols:_ATAPP1,_APP1_aminopeptidase_P1_					Ta1.0_00092	25.5859	28.6028	27.6039	12.3246	11.3055	11.9566	11.0976	10.5429	12.5427	11.5376	11.4693	10.7005	AT4G36760.1_Symbols:_ATAPP1,_APP1_aminopeptidase_P1_
Ta1.0_00093	13.9539	16.7896	13.7858	6.25604	5.29776	6.45	12.1954	11.2454	9.3788	7.57184	10.1166	7.88685	AT4G36780.1_Symbols:_BEH2_BES1/BZR1_homolog_2_					Ta1.0_00093	13.2882	14.221	13.4308	4.60442	4.31996	6.22006	3.87051	3.74206	3.7835	6.0169	5.13778	5.60577	AT4G36780.1_Symbols:_BEH2_BES1/BZR1_homolog_2_
Ta1.0_00094	0.510337	0.806939	0.558506	0.071748	0.089979	0.024508	0	0.088142	0.057652	0.050397	0.190254	0.048114	AT4G36790.1_Symbols:_Major_facilitator_superfamily_protein_					Ta1.0_00094	0.632128	0.854368	0.861833	0	0.046868	0.070159	0	0.024013	0	0.044671	0.037217	0	AT4G36790.1_Symbols:_Major_facilitator_superfamily_protein_
Ta1.0_00095	171.967	176.871	174.819	102.433	95.5536	94.3535	85.086	86.3249	81.5419	76.5767	87.6949	83.3943	AT4G36800.1_Symbols:_RCE1_RUB1_conjugating_enzyme_1_					Ta1.0_00095	154.382	151.797	161.449	89.1512	80.1735	95.6116	62.1707	62.2944	71.6295	54.9831	60.4035	62.544	AT4G36800.1_Symbols:_RCE1_RUB1_conjugating_enzyme_1_
Ta1.0_00096	47.5482	48.3543	46.729	2.74821	2.1107	2.52151	1.29312	2.10033	1.64936	1.96381	2.3367	1.95946	AT4G36810.1_Symbols:_GGPS1_geranylgeranyl_pyrophosphate_synthase_1_					Ta1.0_00096	38.9001	35.2912	37.925	1.97498	1.67719	1.67392	1.13657	1.48659	1.27766	0.765039	0.960507	0.622722	AT4G36810.1_Symbols:_GGPS1_geranylgeranyl_pyrophosphate_synthase_1_
Ta1.0_00097	2.61384	3.00424	3.7004	3.92632	5.31086	4.39855	5.79609	7.07226	5.58092	6.41005	5.45696	7.3546	AT4G36820.1_Symbols:_Protein_of_unknown_function_(DUF607)_					Ta1.0_00097	1.34322	1.93076	1.29824	2.96835	3.52784	3.79773	2.9478	3.31192	3.3261	4.01119	4.01066	4.2423	AT4G36820.1_Symbols:_Protein_of_unknown_function_(DUF607)_
Ta1.0_00098	1.58401	2.25603	1.83745	1.39718	1.49027	1.72647	1.55639	1.26264	1.54127	1.03821	1.33707	0.867872	AT4G36830.1_Symbols:_HOS3-1_GNS1/SUR4_membrane_protein_family_					Ta1.0_00098	2.61395	2.6184	2.66151	1.86209	1.53954	1.70278	1.27861	1.12775	0.741623	1.10607	0.885167	1.4539	AT4G36830.1_Symbols:_HOS3-1_GNS1/SUR4_membrane_protein_family_
Ta1.0_00099	3.78653	2.24755	2.8886	69.8656	73.6845	61.5454	113.588	97.9518	107.251	62.8524	43.4986	59.3327	AT4G36850.1_Symbols:_PQ-loop_repeat_family_protein_/_transmembrane_family_protein_					Ta1.0_00099	0.125781	1.42695	0.287509	33.5575	24.775	32.7829	41.2058	50.8059	43.836	60.5259	43.9022	52.3295	AT4G36850.1_Symbols:_PQ-loop_repeat_family_protein_/_transmembrane_family_protein_
Ta1.0_00100	10.4087	9.83129	8.82374	10.0929	9.41854	9.75267	9.79988	9.51566	8.209	9.21571	7.72302	8.02951	AT4G36860.1_Symbols:_LIM_domain-containing_protein_					Ta1.0_00100	13.4147	12.2032	13.6769	11.5603	10.675	11.0261	10.8152	9.69121	11.2669	9.56413	8.68993	8.04249	AT4G36860.1_Symbols:_LIM_domain-containing_protein_
Ta1.0_00101	6.28845	7.88697	6.06429	4.59551	3.54373	4.51031	2.54544	2.42335	2.18622	2.34063	2.10949	2.5698	AT4G36870.1_Symbols:_BLH2,_SAW1_BEL1-like_homeodomain_2_					Ta1.0_00101	9.06493	7.79653	9.39613	3.43806	3.34614	3.99234	2.51892	3.30325	2.7477	1.94459	2.10619	1.92494	AT4G36870.1_Symbols:_BLH2,_SAW1_BEL1-like_homeodomain_2_
Ta1.0_00102	6.63939	6.48407	6.50534	6.38616	4.48069	5.16311	3.38452	3.1319	2.9939	3.63393	3.03178	3.78568						Ta1.0_00102	12.0015	7.1044	8.75865	4.79264	5.13825	4.54837	2.95076	4.25696	4.75791	2.69366	2.40171	2.70613
Ta1.0_00103	28.2203	28.6497	27.2179	11.226	10.1107	9.84628	7.92161	8.5703	9.56366	6.29005	6.02353	5.36344	AT4G35910.1_Symbols:_Adenine_nucleotide_alpha_hydrolases-like_superfamily_protein_					Ta1.0_00103	19.0349	19.506	19.866	7.81708	6.54422	8.21264	4.7214	5.32738	5.69382	4.3825	3.33225	4.14192	AT4G35910.1_Symbols:_Adenine_nucleotide_alpha_hydrolases-like_superfamily_protein_
Ta1.0_00104	7.65197	7.39823	5.09629	0.277241	0.759399	0.273899	0.333777	0.131138	0.335477	0.117251	0.032103	0	AT4G37240.1_Symbols:_unknown_protein;_FUNCTIONS_IN:_molecular_function_unknown;_INVOLVED_IN:_N-terminal_protein_myristoylation;_LOCATED_IN:_cellular_component_unknown;_EXPRESSED_IN:_22_plant_stru					Ta1.0_00104	5.94544	5.07185	4.9646	0.762827	0.966662	1.10605	0.180898	0.242104	0.271085	0.082183	0.189345	0.020136	AT4G37240.1_Symbols:_unknown_protein;_FUNCTIONS_IN:_molecular_function_unknown;_INVOLVED_IN:_N-terminal_protein_myristoylation;_LOCATED_IN:_cellular_component_unknown;_EXPRESSED_IN:_22_plant_stru
Ta1.0_00105	12.1571	11.2669	10.5414	7.21598	7.07465	8.56006	8.18459	9.49833	5.68969	8.36101	11.3824	8.39141	AT5G49000.2_Symbols:_Galactose_oxidase/kelch_repeat_superfamily_protein_					Ta1.0_00105	6.80855	5.916	6.84449	2.75271	3.4883	3.28361	3.61669	3.03872	2.72513	3.23523	3.94196	3.50668	AT5G49000.2_Symbols:_Galactose_oxidase/kelch_repeat_superfamily_protein_
Ta1.0_00106	37.489	45.3424	45.7982	23.6822	19.1466	23.8458	18.0903	19.5928	19.2231	11.4718	11.679	9.67954	AT3G50820.1_Symbols:_PSBO2,_PSBO-2,_OEC33_photosystem_II_subunit_O-2_					Ta1.0_00106	21.5477	16.6158	21.3793	8.6811	11.1566	11.4262	6.74395	5.29971	7.92121	2.66649	3.19767	3.59651	AT3G50820.1_Symbols:_PSBO2,_PSBO-2,_OEC33_photosystem_II_subunit_O-2_
Ta1.0_00107	0.329532	0.124365	0.211009	0.123475	0.313118	0.363361	0.518374	0.302637	0.309444	1.98234	3.54486	2.76974	AT4G37220.1_Symbols:_Cold_acclimation_protein_WCOR413_family_					Ta1.0_00107	0	0	0	0.183805	0	0.088574	0.158979	0	0.110429	0	0	0	AT4G37220.1_Symbols:_Cold_acclimation_protein_WCOR413_family_
Ta1.0_00108	73.5269	77.6935	70.7878	20.2317	19.4834	19.901	13.9238	14.275	13.2887	10.0765	12.0101	10.6178	AT4G37210.1_Symbols:_Tetratricopeptide_repeat_(TPR)-like_superfamily_protein_					Ta1.0_00108	88.9767	87.6022	91.9783	18.2321	16.85	19.1002	12.2429	12.7937	13.3277	10.4319	10.9996	11.8853	AT4G37210.1_Symbols:_Tetratricopeptide_repeat_(TPR)-like_superfamily_protein_
Ta1.0_00109	47.5945	49.514	56.3726	26.1279	22.2768	25.6101	17.6043	16.8178	15.366	13.4327	14.3602	14.0048	AT4G37200.1_Symbols:_HCF164_Thioredoxin_superfamily_protein_					Ta1.0_00109	58.4936	53.1539	56.0778	17.5495	16.1608	20.3136	11.8076	12.3601	12.5466	8.83784	10.7624	9.74086	AT4G37200.1_Symbols:_HCF164_Thioredoxin_superfamily_protein_
Ta1.0_00110	10.7368	11.3215	11.3282	4.39941	3.65524	3.87044	3.34243	4.19411	3.71645	3.34627	4.16953	3.69873	AT4G37190.1_Symbols:_LOCATED_IN:_cytosol,_plasma_membrane;_EXPRESSED_IN:_20_plant_structures;_EXPRESSED_DURING:_13_growth_stages;_CONTAINS_InterPro_DOMAIN/s:_Beta_tubulin,_autoregulation_binding_					Ta1.0_00110	10.7798	11.7906	10.3837	2.25061	2.6667	2.98454	1.90389	1.9876	2.43344	2.41962	3.06556	3.12519	AT4G37190.1_Symbols:_LOCATED_IN:_cytosol,_plasma_membrane;_EXPRESSED_IN:_20_plant_structures;_EXPRESSED_DURING:_13_growth_stages;_CONTAINS_InterPro_DOMAIN/s:_Beta_tubulin,_autoregulation_binding_
Ta1.0_00111	31.9025	29.5254	31.6145	20.4171	20.7521	20.4808	15.501	14.4544	14.3857	17.9898	11.2733	15.416	AT4G37180.2_Symbols:_Homeodomain-like_superfamily_protein_					Ta1.0_00111	4.28594	7.34194	4.80201	7.87988	6.64323	7.99287	7.30097	10.2754	8.41309	12.9892	9.34544	15.4024	AT4G37180.2_Symbols:_Homeodomain-like_superfamily_protein_
Ta1.0_00112	3.76235	3.11837	3.20586	0.769849	0.690596	0.880634	0.742972	0.768312	0.695127	0.836244	0.831139	1.06078	AT4G37170.1_Symbols:_Pentatricopeptide_repeat_(PPR)_superfamily_protein_					Ta1.0_00112	3.03916	3.32895	3.80938	0.798551	0.721516	0.889287	0.661899	0.772469	0.693056	0.618004	0.908909	0.936399	AT4G37170.1_Symbols:_Pentatricopeptide_repeat_(PPR)_superfamily_protein_
Ta1.0_00113	0	0	0	0	0	0	0	0	0	0	0.024091	0	AT4G37160.1_Symbols:_sks15_SKU5_similar_15_					Ta1.0_00113	0	0	0	0	0	0	0	0	0	0	0	0	AT4G37160.1_Symbols:_sks15_SKU5_similar_15_
Ta1.0_00114	0	0	0	0	0.194193	0.169307	0.61635	0.226974	0.501136	0.328016	0.36459	0.536348	AT4G37150.1_Symbols:_ATMES9,_MES9_methyl_esterase_9_					Ta1.0_00114	0.183076	0.106416	0.334817	0.812496	0.864436	0.63536	2.75797	2.06202	2.04459	5.94235	7.04888	6.04479	AT4G37150.1_Symbols:_ATMES9,_MES9_methyl_esterase_9_
Ta1.0_00115	0	0	0.047434	0	0	0	0	0.034128	0	0	0	0	AT4G37150.1_Symbols:_ATMES9,_MES9_methyl_esterase_9_					Ta1.0_00115	0	0.092617	0.15068	0	0	0	0	0	0	0	0	0	AT4G37150.1_Symbols:_ATMES9,_MES9_methyl_esterase_9_
Ta1.0_00116	31.4499	34.5628	29.2725	5.78461	5.34405	5.9778	3.02726	3.29115	3.27875	2.70226	3.39712	2.04123	AT4G37130.1_Symbols:_hydroxyproline-rich_glycoprotein_family_protein_					Ta1.0_00116	36.6275	39.4148	38.7369	5.1751	5.17955	6.50037	3.4451	2.99139	3.37082	3.04424	2.19591	2.8262	AT4G37130.1_Symbols:_hydroxyproline-rich_glycoprotein_family_protein_
Ta1.0_00117	19.9654	18.3352	15.9201	1.4775	1.75664	3.02845	0.529902	0.725642	0.510451	1.15	0.897058	0.502645	AT4G37110.1_Symbols:_Zinc-finger_domain_of_monoamine-oxidase_A_repressor_R1_					Ta1.0_00117	27.5699	24.3772	27.971	4.03755	3.39686	3.77856	1.55809	2.19154	1.59044	0.531794	0.427792	0.580631	AT4G37110.1_Symbols:_Zinc-finger_domain_of_monoamine-oxidase_A_repressor_R1_
Ta1.0_00118	11.6339	11.9585	8.99171	3.86515	3.32613	3.80265	2.60189	2.86416	2.92279	2.48754	3.26495	2.07211	AT4G37100.1_Symbols:_Pyridoxal_phosphate_(PLP)-dependent_transferases_superfamily_protein_					Ta1.0_00118	11.1816	11.8786	12.5238	3.74143	3.789	3.44811	3.31019	3.39521	3.44727	2.86579	3.10806	2.8764	AT4G37100.1_Symbols:_Pyridoxal_phosphate_(PLP)-dependent_transferases_superfamily_protein_
Ta1.0_00119	71.7759	65.7892	61.8579	15.58	14.5172	13.3394	14.1751	12.9534	11.3752	10.1283	14.521	13.9953	AT4G37090.1_Symbols:_unknown_protein;_FUNCTIONS_IN:_molecular_function_unknown;_INVOLVED_IN:_biological_process_unknown;_LOCATED_IN:_cellular_component_unknown;_EXPRESSED_IN:_23_plant_structures;					Ta1.0_00119	68.5911	60.3616	63.6441	14.7216	13.2733	15.9068	12.0024	11.1017	10.4861	11.0997	11.1207	13.4459	AT4G37090.1_Symbols:_unknown_protein;_FUNCTIONS_IN:_molecular_function_unknown;_INVOLVED_IN:_biological_process_unknown;_LOCATED_IN:_cellular_component_unknown;_EXPRESSED_IN:_23_plant_structures;
Ta1.0_00120	12.1722	11.5448	11.5451	13.6158	11.543	13.4063	9.61526	8.58003	8.5063	16.8477	12.7547	13.8521	AT4G37080.2_Symbols:_Protein_of_unknown_function,_DUF547_					Ta1.0_00120	21.6149	21.9105	22.4321	21.3364	20.0281	18.3884	19.4827	18.3212	21.1295	15.0837	13.8998	13.5849	AT4G37080.2_Symbols:_Protein_of_unknown_function,_DUF547_
Ta1.0_00121	3.18518	8.49924	5.00901	0.174128	0.232507	0.148941	1.27127	1.25713	1.09325	39.9446	128.822	86.5986	AT4G37050.1_Symbols:_PLP4,_PLA_V,_AtPLAIVC_PATATIN-like_protein_4_					Ta1.0_00121	8.49328	5.68166	8.72467	0.288247	0.147398	0.205573	0.28526	0.198066	0.322029	3.84064	8.87485	7.73928	AT4G37050.1_Symbols:_PLP4,_PLA_V,_AtPLAIVC_PATATIN-like_protein_4_
Ta1.0_00122	22.4567	26.7314	26.7953	6.81786	6.68037	7.38655	9.86688	10.8291	9.32049	7.72438	7.9738	7.27145	AT4G37040.1_Symbols:_MAP1D_methionine_aminopeptidase_1D_					Ta1.0_00122	26.8102	24.3204	26.004	4.53726	5.53446	6.03024	6.31812	5.04256	6.67954	8.68859	9.84392	9.31641	AT4G37040.1_Symbols:_MAP1D_methionine_aminopeptidase_1D_
Ta1.0_00123	0	0.102341	0	0	0	0	0	0	0	0	0	0	AT2G14710.1_Symbols:_F-box_family_protein_					Ta1.0_00123	0	0	0	0	0	0	0	0	0	0	0	0	AT2G14710.1_Symbols:_F-box_family_protein_
Ta1.0_00124	2.35553	2.65841	2.2729	3.8146	3.98414	3.27343	12.3698	12.4877	9.83831	4.16154	4.71599	3.98684	AT2G21950.1_Symbols:_SKIP6_SKP1_interacting_partner_6_					Ta1.0_00124	7.4595	7.637	8.57908	4.31385	3.6948	4.71478	3.62535	4.19183	3.96999	4.61437	3.84723	4.2172	AT2G21950.1_Symbols:_SKIP6_SKP1_interacting_partner_6_
Ta1.0_00125	0.346103	0.513409	0.378342	1.44435	1.07058	1.43809	2.12012	2.00356	1.62357	1.86489	1.44323	1.50572	AT4G37030.1_Symbols:_unknown_protein;_FUNCTIONS_IN:_molecular_function_unknown;_INVOLVED_IN:_biological_process_unknown;_LOCATED_IN:_endomembrane_system;_BEST_Arabidopsis_thaliana_protein_match_i					Ta1.0_00125	1.31275	0.972241	1.28688	2.22202	2.32133	1.61711	2.41337	2.65554	2.81034	3.27627	3.59813	3.63566	AT4G37030.1_Symbols:_unknown_protein;_FUNCTIONS_IN:_molecular_function_unknown;_INVOLVED_IN:_biological_process_unknown;_LOCATED_IN:_endomembrane_system;_BEST_Arabidopsis_thaliana_protein_match_i
Ta1.0_00126	10.1529	12.8177	11.7165	10.7592	9.36444	7.61886	9.4994	9.56335	8.0752	3.03055	2.18045	2.03718	AT4G37020.2_Symbols:_FUNCTIONS_IN:_molecular_function_unknown;_INVOLVED_IN:_biological_process_unknown;_LOCATED_IN:_cellular_component_unknown;_EXPRESSED_IN:_22_plant_structures;_EXPRESSED_DURING					Ta1.0_00126	21.0419	17.8147	17.9463	14.0886	13.3904	13.4711	12.0329	10.0714	11.7871	9.21083	8.97298	9.36638	AT4G37020.2_Symbols:_FUNCTIONS_IN:_molecular_function_unknown;_INVOLVED_IN:_biological_process_unknown;_LOCATED_IN:_cellular_component_unknown;_EXPRESSED_IN:_22_plant_structures;_EXPRESSED_DURING
Ta1.0_00127	0	0	0	0.204015	0.296956	0.25875	0	0.277252	0	0	0	0	AT4G37010.2_Symbols:_CEN2_centrin_2_					Ta1.0_00127	0.470545	0.318525	0.430555	0.286121	0.127434	0.091663	0	0	0	0	0.267285	0	AT4G37010.2_Symbols:_CEN2_centrin_2_
Ta1.0_00128	113.287	113.564	126.43	88.9265	83.3862	97.262	44.0221	47.8015	39.3338	35.0813	22.5811	23.2766	AT4G37000.1_Symbols:_ACD2,_ATRCCR_accelerated_cell_death_2_(ACD2)_					Ta1.0_00128	162.5	149.566	155.061	61.8709	57.4746	69.1044	47.1852	47.4985	45.2829	29.1714	27.617	24.2224	AT4G37000.1_Symbols:_ACD2,_ATRCCR_accelerated_cell_death_2_(ACD2)_
Ta1.0_00129	0.995808	0.83253	0.99283	2.88357	3.02551	2.99388	5.18752	5.04242	3.48165	3.76522	2.75532	2.55008	AT4G36990.1_Symbols:_HSF4,_HSFB1,_AT-HSFB1,_ATHSF4_heat_shock_factor_4_					Ta1.0_00129	2.01552	1.94018	1.87012	8.11067	7.90696	6.96408	10.5593	9.90747	9.15589	6.73174	5.80239	4.59678	AT4G36990.1_Symbols:_HSF4,_HSFB1,_AT-HSFB1,_ATHSF4_heat_shock_factor_4_
Ta1.0_00130	21.8573	24.1768	21.5645	22.4211	19.3606	19.2976	19.6911	19.2517	16.5781	17.9374	21.6197	16.5909	AT4G36980.4_Symbols:_FUNCTIONS_IN:_molecular_function_unknown;_INVOLVED_IN:_biological_process_unknown;_EXPRESSED_IN:_22_plant_structures;_EXPRESSED_DURING:_13_growth_stages;_CONTAINS_InterPro_DO					Ta1.0_00130	41.5787	33.5388	40.4543	28.4794	28.4563	24.3866	27.7858	27.507	26.7643	21.3978	22.481	21.9818	AT4G36980.4_Symbols:_FUNCTIONS_IN:_molecular_function_unknown;_INVOLVED_IN:_biological_process_unknown;_EXPRESSED_IN:_22_plant_structures;_EXPRESSED_DURING:_13_growth_stages;_CONTAINS_InterPro_DO
Ta1.0_00131	16.3028	16.3237	14.7069	8.61651	9.75285	9.61651	9.92109	10.7155	7.85315	16.1563	21.6219	19.2303	AT4G36970.1_Symbols:_Remorin_family_protein_					Ta1.0_00131	34.2892	26.6939	33.1816	13.8271	12.7454	13.9104	12.6319	12.4089	11.7662	6.88543	8.4762	7.49537	AT4G36970.1_Symbols:_Remorin_family_protein_
Ta1.0_00132	30.4333	29.9183	26.7938	11.4781	11.5832	11.6994	8.0641	9.35656	8.16	8.64027	9.37797	8.73118	AT4G36960.1_Symbols:_RNA-binding_(RRM/RBD/RNP_motifs)_family_protein_					Ta1.0_00132	35.3548	30.8134	33.5541	11.4939	12.0727	12.5751	10.1375	10.8088	9.41264	8.6778	7.87671	8.91616	AT4G36960.1_Symbols:_RNA-binding_(RRM/RBD/RNP_motifs)_family_protein_
Ta1.0_00133	0.398566	0.760741	0.481183	0.35251	0.323545	0.38877	0.568212	0.400893	0.36428	0.175542	0.055618	0.098097	AT4G36950.1_Symbols:_MAPKKK21_mitogen-activated_protein_kinase_kinase_kinase_21_					Ta1.0_00133	1.42993	1.16334	1.38053	0.430618	0.445218	0.618891	0.315262	0.456685	0.389397	0.110537	0.186631	0.053617	AT4G36950.1_Symbols:_MAPKKK21_mitogen-activated_protein_kinase_kinase_kinase_21_
Ta1.0_00134	2.73849	4.06811	3.15957	1.78398	1.35413	0.945417	1.15437	2.04192	1.90363	0.117465	0.13221	0.096204	AT4G36945.1_Symbols:_PLC-like_phosphodiesterases_superfamily_protein_					Ta1.0_00134	4.15063	4.05452	4.57432	1.06669	1.06159	1.34591	1.03695	0.741685	0.911311	0.550057	0.537348	0.665115	AT4G36945.1_Symbols:_PLC-like_phosphodiesterases_superfamily_protein_
Ta1.0_00135	0.085413	0.102249	0.119163	0.057022	0.022375	0.0423	0	0	0	0	0	0	AT3G44480.1_Symbols:_RPP1,_cog1_Disease_resistance_protein_(TIR-NBS-LRR_class)_family_					Ta1.0_00135	1.97967	2.0662	2.39286	1.52735	1.30649	1.38652	0.916008	0.969292	0.95372	0.196104	0.402611	0.265537	AT3G44480.1_Symbols:_RPP1,_cog1_Disease_resistance_protein_(TIR-NBS-LRR_class)_family_
Ta1.0_00136	2.48691	2.43289	3.0568	1.7245	1.95009	2.27313	0.319405	0.475218	0.579201	2.07394	1.89567	1.37855	AT4G36940.1_Symbols:_NAPRT1_nicotinate_phosphoribosyltransferase_1_					Ta1.0_00136	7.26767	6.33507	8.20256	3.39753	2.81101	2.7194	1.96405	1.33877	1.77068	1.1445	1.149	1.03346	AT4G36940.1_Symbols:_NAPRT1_nicotinate_phosphoribosyltransferase_1_
Ta1.0_00137	53.7569	53.2667	52.7762	18.1197	16.5329	18.3325	3.01121	4.44717	3.50842	3.23578	2.30712	2.37835	AT4G36930.1_Symbols:_SPT_basic_helix-loop-helix_(bHLH)_DNA-binding_superfamily_protein_					Ta1.0_00137	73.7719	67.2154	73.3547	23.7861	22.7815	26.0766	14.5312	15.7035	14.5132	5.76271	5.55818	4.47946	AT4G36930.1_Symbols:_SPT_basic_helix-loop-helix_(bHLH)_DNA-binding_superfamily_protein_
Ta1.0_00138	39.3692	35.5333	32.7501	2.57784	2.13598	2.13897	0.631804	0.992674	0.566428	0.308458	0.379387	0.578217	AT4G36920.1_Symbols:_AP2,_FLO2,_FL1_Integrase-type_DNA-binding_superfamily_protein_					Ta1.0_00138	41.876	35.9592	43.4485	1.38172	0.86116	1.4061	0.497799	0.628872	0.675994	0.325164	0.331665	0.268161	AT4G36920.1_Symbols:_AP2,_FLO2,_FL1_Integrase-type_DNA-binding_superfamily_protein_
Ta1.0_00139	58.2001	62.8401	64.7501	45.7738	42.5152	41.4934	39.8623	41.4659	36.0068	31.7134	45.0931	38.2351	AT4G36910.1_Symbols:_LEJ2,_CDCP2_Cystathionine_beta-synthase_(CBS)_family_protein_					Ta1.0_00139	69.2035	66.6113	62.1372	35.4261	37.3394	41.4798	34.0007	30.4764	32.6246	29.8816	34.0254	29.6239	AT4G36910.1_Symbols:_LEJ2,_CDCP2_Cystathionine_beta-synthase_(CBS)_family_protein_
Ta1.0_00140	0.616611	1.15751	1.79918	2.67153	3.09536	3.35955	9.78373	11.5018	6.39347	7.36646	13.3826	10.195	AT4G36900.1_Symbols:_RAP2.10,_DEAR4_related_to_AP2_10_					Ta1.0_00140	0.934523	0.713808	0.957706	2.76111	3.10958	4.13978	5.13858	3.85131	4.81658	7.6599	9.01292	9.94379	AT4G36900.1_Symbols:_RAP2.10,_DEAR4_related_to_AP2_10_
Ta1.0_00141	8.81566	11.0457	9.17106	4.20148	4.4683	4.33109	2.86427	3.26636	3.38195	2.92933	3.49551	2.65124	AT4G36890.1_Symbols:_IRX14_Nucleotide-diphospho-sugar_transferases_superfamily_protein_					Ta1.0_00141	10.2606	9.83723	9.47189	3.61082	3.48588	3.66831	2.77367	2.54125	2.96167	1.97271	2.10847	1.89549	AT4G36890.1_Symbols:_IRX14_Nucleotide-diphospho-sugar_transferases_superfamily_protein_
Ta1.0_00142	10.2957	11.6741	9.45143	0.278311	0.337134	0.34916	0	0	0	0.274927	0.472353	0.602224	AT4G36880.1_Symbols:_CP1_cysteine_proteinase1_					Ta1.0_00142	11.6762	11.2497	13.5693	0.220759	0.220852	0.181442	0.033367	0	0	0	0	0	AT4G36880.1_Symbols:_CP1_cysteine_proteinase1_
Ta1.0_00143	39.1848	41.3464	42.965	30.2251	30.0513	28.6791	21.6525	24.9406	23.2355	15.8847	20.3967	15.1793	AT2G23310.1_Symbols:_ATRER1C1_Rer1_family_protein_					Ta1.0_00143	37.2745	36.5541	38.5539	17.7844	17.9328	20.8041	13.9317	15.2578	14.7765	7.401	6.87938	7.21417	AT2G23310.1_Symbols:_ATRER1C1_Rer1_family_protein_
Ta1.0_00144	5.00385	6.05102	4.78782	4.46236	3.5916	3.51759	3.78111	2.77397	2.98096	2.75471	2.21289	1.90539	AT4G37250.1_Symbols:_Leucine-rich_repeat_protein_kinase_family_protein_					Ta1.0_00144	5.16038	4.36921	5.69782	1.377	1.55969	1.41215	0.86257	1.06536	1.16072	0.492979	0.369178	0.28082	AT4G37250.1_Symbols:_Leucine-rich_repeat_protein_kinase_family_protein_
Ta1.0_00145	1.21208	0.621856	0.852078	0.100283	0.057666	0.058465	0	0	0	0	0	0	AT4G21990.1_Symbols:_APR3,_PRH-26,_PRH26,_ATAPR3_APS_reductase_3_					Ta1.0_00145	0.19304	0.280612	0.153289	0	0.09944	0.211251	0.095628	0.183789	0.087241	0.036477	0	0	AT4G21990.1_Symbols:_APR3,_PRH-26,_PRH26,_ATAPR3_APS_reductase_3_
Ta1.0_00146	97.7431	102.766	94.2107	11.4898	9.58066	10.977	3.28388	4.90109	1.7686	1.71659	2.36401	1.76604	AT4G37260.1_Symbols:_MYB73,_ATMYB73_myb_domain_protein_73_					Ta1.0_00146	66.0509	59.8727	58.2103	6.00739	6.72603	11.1654	2.37095	3.72299	3.28121	1.84254	2.23139	2.90565	AT4G37260.1_Symbols:_MYB73,_ATMYB73_myb_domain_protein_73_
Ta1.0_00147	27.3564	33.2984	29.2541	17.6677	16.0207	17.4069	12.9692	14.4141	12.1035	9.97826	10.4129	7.62831	AT4G37270.1_Symbols:_HMA1,_ATHMA1_heavy_metal_atpase_1_					Ta1.0_00147	34.9681	30.5434	34.7672	15.6981	15.7074	16.0097	14.9393	12.8363	13.1908	10.7921	9.9528	10.1161	AT4G37270.1_Symbols:_HMA1,_ATHMA1_heavy_metal_atpase_1_
Ta1.0_00148	28.7823	30.098	30.3799	9.72208	9.15593	8.84131	8.99866	7.45834	6.88587	6.50101	6.54846	5.32835	AT4G37280.1_Symbols:_MRG_family_protein_					Ta1.0_00148	35.5937	27.9639	32.0505	9.68267	10.3637	9.51203	8.32232	7.58389	8.18614	6.84793	7.62666	6.96596	AT4G37280.1_Symbols:_MRG_family_protein_
Ta1.0_00149	0	0	0	0	0	0	0	0	0	0	0	0.07031	AT4G37290.1_Symbols:_unknown_protein;_FUNCTIONS_IN:_molecular_function_unknown;_INVOLVED_IN:_response_to_karrikin;_LOCATED_IN:_endomembrane_system;_EXPRESSED_IN:_cotyledon,_hypocotyl,_leaf;_EXPRE					Ta1.0_00149	0	0	0	0	0	0	0	0	0	0	0	0	AT4G37290.1_Symbols:_unknown_protein;_FUNCTIONS_IN:_molecular_function_unknown;_INVOLVED_IN:_response_to_karrikin;_LOCATED_IN:_endomembrane_system;_EXPRESSED_IN:_cotyledon,_hypocotyl,_leaf;_EXPRE
Ta1.0_00150	0	0	0	0	0	0	0	0	0	0	0	0	AT4G37295.1_Symbols:_unknown_protein;_FUNCTIONS_IN:_molecular_function_unknown;_INVOLVED_IN:_biological_process_unknown;_LOCATED_IN:_endomembrane_system;_EXPRESSED_IN:_stem,_root,_leaf;_EXPRESSED					Ta1.0_00150	0.121538	0	0	0	0	0	0	0	0	0	0.092156	0	AT4G37295.1_Symbols:_unknown_protein;_FUNCTIONS_IN:_molecular_function_unknown;_INVOLVED_IN:_biological_process_unknown;_LOCATED_IN:_endomembrane_system;_EXPRESSED_IN:_stem,_root,_leaf;_EXPRESSED
Ta1.0_00151	167.826	172.39	193.356	123.056	122.625	137.966	65.4889	66.7138	65.0186	46.0991	41.653	39.5489	AT4G37300.1_Symbols:_MEE59_maternal_effect_embryo_arrest_59_					Ta1.0_00151	194.588	161.041	156.468	110.722	116.466	118.338	68.0532	72.5465	63.2136	30.3684	36.6275	32.5199	AT4G37300.1_Symbols:_MEE59_maternal_effect_embryo_arrest_59_
Ta1.0_00152	0.343731	0.336988	0.416866	0.085068	0.145476	0.222418	0.055783	0.162908	0.047085	0.188618	0.260975	0.267403	AT4G37310.1_Symbols:_CYP81H1_cytochrome_P450,_family_81,_subfamily_H,_polypeptide_1_					Ta1.0_00152	0.322581	0.359762	0.354367	0.16041	0.226212	0.147604	0.136165	0.21073	0.191092	0	0.16937	0.100755	AT4G37310.1_Symbols:_CYP81H1_cytochrome_P450,_family_81,_subfamily_H,_polypeptide_1_
Ta1.0_00153	0.319557	0.343062	0.166176	0.052502	0.075773	0.285921	0.211779	0.342205	0.470423	0.89745	2.27384	1.31699	AT4G37320.1_Symbols:_CYP81D5_cytochrome_P450,_family_81,_subfamily_D,_polypeptide_5_					Ta1.0_00153	0.421204	0.268873	0.306105	0	0.10546	0	0.076671	0.12114	0	0.163475	0.175653	0.183565	AT4G37320.1_Symbols:_CYP81D5_cytochrome_P450,_family_81,_subfamily_D,_polypeptide_5_
Ta1.0_00154	0.425283	0.534384	0.502763	1.55601	1.62421	1.29804	1.58875	1.61035	1.36005	0.759398	1.051	0.832111	AT4G37370.1_Symbols:_CYP81D8_cytochrome_P450,_family_81,_subfamily_D,_polypeptide_8_					Ta1.0_00154	0.355592	0.437155	0.511756	0.703985	0.811684	0.707017	1.91808	1.38671	1.56711	1.16922	1.13704	1.11217	AT4G37370.1_Symbols:_CYP81D8_cytochrome_P450,_family_81,_subfamily_D,_polypeptide_8_
Ta1.0_00155	21.3412	18.7244	15.8935	0.623159	0.655368	0.498925	0.336761	0.576134	0.397463	0.238716	0.231021	0.25076	AT4G37390.1_Symbols:_YDK1,_GH3.2,_BRU6,_GH3-2,_AUR3_Auxin-responsive_GH3_family_protein_					Ta1.0_00155	27.3685	23.9043	27.771	0.883588	0.719424	0.993894	0.849054	0.850907	1.03918	0.844874	0.911829	0.547628	AT4G37390.1_Symbols:_YDK1,_GH3.2,_BRU6,_GH3-2,_AUR3_Auxin-responsive_GH3_family_protein_
Ta1.0_00156	2.19812	2.4848	2.10177	1.79918	1.8663	2.84558	2.21319	2.21939	1.75744	9.64568	12.3082	10.7642	AT4G37430.1_Symbols:_CYP91A2,_CYP81F1_cytochrome_P450,_family_91,_subfamily_A,_polypeptide_2_					Ta1.0_00156	3.20224	2.85802	3.21477	5.5161	5.73503	5.76485	7.97074	6.76534	7.92512	5.80488	6.63557	6.01606	AT4G37430.1_Symbols:_CYP91A2,_CYP81F1_cytochrome_P450,_family_91,_subfamily_A,_polypeptide_2_
Ta1.0_00157	0	0	0	0	0	0	0	0	0	0	0	0	AT2G03710.1_Symbols:_SEP4,_AGL3_K-box_region_and_MADS-box_transcription_factor_family_protein_					Ta1.0_00157	0	0	0	0	0	0	0	0	0	0	0	0	AT2G03710.1_Symbols:_SEP4,_AGL3_K-box_region_and_MADS-box_transcription_factor_family_protein_
Ta1.0_00158	0	0	0	0.037047	0	0	0	0	0	0	0	0	AT2G23140.1_Symbols:_RING/U-box_superfamily_protein_with_ARM_repeat_domain_					Ta1.0_00158	0	0	0	0	0	0	0.038843	0	0	0	0	0	AT2G23140.1_Symbols:_RING/U-box_superfamily_protein_with_ARM_repeat_domain_
Ta1.0_00159	19.1461	22.8676	19.728	11.1899	9.92192	10.4519	10.0482	11.1454	8.40225	10.9333	11.6841	8.60854	AT4G37440.1_Symbols:_unknown_protein;_BEST_Arabidopsis_thaliana_protein_match_is:_unknown_protein_(TAIR:AT3G50040.1);_Has_220_Blast_hits_to_205_proteins_in_55_species:_Archae_-_0;_Bacteria_-_15;_					Ta1.0_00159	30.2241	25.5336	27.4478	12.6937	13.0533	12.9494	11.5019	10.0029	11.6769	9.04724	9.63004	8.60577	AT4G37440.1_Symbols:_unknown_protein;_BEST_Arabidopsis_thaliana_protein_match_is:_unknown_protein_(TAIR:AT3G50040.1);_Has_220_Blast_hits_to_205_proteins_in_55_species:_Archae_-_0;_Bacteria_-_15;_
Ta1.0_00160	0	0	0	0	0	0.071839	0	0	0	2.18373	1.19173	2.02975	AT4G37445.1_Symbols:_BEST_Arabidopsis_thaliana_protein_match_is:_Calcium-binding_EF_hand_family_protein_(TAIR:AT1G64850.1);_Has_30201_Blast_hits_to_17322_proteins_in_780_species:_Archae_-_12;_Bac					Ta1.0_00160	0	0	0	0	0	0	0	0	0	0	0	0	AT4G37445.1_Symbols:_BEST_Arabidopsis_thaliana_protein_match_is:_Calcium-binding_EF_hand_family_protein_(TAIR:AT1G64850.1);_Has_30201_Blast_hits_to_17322_proteins_in_780_species:_Archae_-_12;_Bac
Ta1.0_00161	316.637	258.577	260.934	41.5946	57.9715	46.9638	33.5995	35.1681	48.9261	34.811	17.4564	15.6374	AT4G37450.1_Symbols:_AGP18,_ATAGP18_arabinogalactan_protein_18_					Ta1.0_00161	326.142	370.321	294.563	48.0303	52.1137	75.8778	36.4722	35.8371	40.2683	24.5484	15.6688	16.8113	AT4G37450.1_Symbols:_AGP18,_ATAGP18_arabinogalactan_protein_18_
Ta1.0_00162	26.2101	29.3175	25.3976	15.8071	13.9814	14.304	11.1525	11.2008	10.4991	9.66551	10.8789	7.60508	AT4G37460.1_Symbols:_SRFR1_Tetratricopeptide_repeat_(TPR)-like_superfamily_protein_					Ta1.0_00162	24.5822	23.0691	25.2391	11.8021	12.1507	11.6261	10.5776	9.62787	11.464	8.06342	8.3653	8.81405	AT4G37460.1_Symbols:_SRFR1_Tetratricopeptide_repeat_(TPR)-like_superfamily_protein_
Ta1.0_00163	18.6215	23.4348	24.7471	28.1702	26.7619	23.1138	48.4945	53.3481	38.689	34.1091	52.247	45.2689	AT4G37470.1_Symbols:_alpha/beta-Hydrolases_superfamily_protein_					Ta1.0_00163	16.2561	13.9551	14.2674	9.85913	9.27046	8.46651	14.7618	13.118	14.662	23.9045	19.4925	21.6546	AT4G37470.1_Symbols:_alpha/beta-Hydrolases_superfamily_protein_
Ta1.0_00164	4.61968	5.09444	4.28683	9.34078	7.83352	6.66059	9.7027	11.255	10.2795	7.49169	10.4052	7.36	AT4G37480.1_Symbols:_Chaperone_DnaJ-domain_superfamily_protein_					Ta1.0_00164	6.51807	5.53885	5.86839	6.95738	7.52797	6.56649	5.98464	5.98715	6.1902	5.35086	6.10702	6.13251	AT4G37480.1_Symbols:_Chaperone_DnaJ-domain_superfamily_protein_
Ta1.0_00165	60.9547	49.1826	46.8024	3.02693	1.87287	2.648	0.447969	0.281451	0.350976	0.684433	0.808757	0.475985	AT4G37490.1_Symbols:_CYC1,_CYCB1;1,_CYCB1_CYCLIN_B1;1_					Ta1.0_00165	71.907	66.4215	69.9107	0.869801	0.659653	1.44222	0.082032	0.102409	0.21314	0.252707	0.281525	0.275747	AT4G37490.1_Symbols:_CYC1,_CYCB1;1,_CYCB1_CYCLIN_B1;1_
Ta1.0_00166	144.51	146.995	133.474	18.7956	16.647	19.261	11.9053	11.7305	9.75557	8.49511	11.3975	9.66342	AT4G37510.1_Symbols:_Ribonuclease_III_family_protein_					Ta1.0_00166	186.242	181.114	184.941	22.6809	21.3425	22.4944	13.1305	14.9127	15.1371	6.94688	7.93012	6.65052	AT4G37510.1_Symbols:_Ribonuclease_III_family_protein_
Ta1.0_00167	0.396048	0.438356	0.484027	0.395667	0.35367	0.464281	0.262326	0.30612	0.248974	0.449391	0.250173	0.341946	AT4G37520.1_Symbols:_Peroxidase_superfamily_protein_					Ta1.0_00167	0.546553	0.461306	0.410123	0.287043	0.318393	0.495223	0.310857	0.226389	0.388565	0.097356	0.133507	0.254362	AT4G37520.1_Symbols:_Peroxidase_superfamily_protein_
Ta1.0_00168	1.00183	0.662659	0.770296	0	0	0.169404	0.049902	0	0.039577	0.07885	0.160635	0	AT4G37540.1_Symbols:_LBD39_LOB_domain-containing_protein_39_					Ta1.0_00168	0.094714	0.177315	0.146529	0.080722	0.050569	0	0	0	0	0	0	0	AT4G37540.1_Symbols:_LBD39_LOB_domain-containing_protein_39_
Ta1.0_00169	2.33679	2.15673	2.09175	3.0965	2.69325	3.40736	4.31126	5.17206	4.06381	5.36849	7.07565	5.39896	AT4G37560.1_Symbols:_Acetamidase/Formamidase_family_protein_					Ta1.0_00169	3.37111	2.83201	3.3345	3.24887	3.6136	3.39776	2.76636	3.2009	3.6501	2.43318	2.68219	2.87383	AT4G37560.1_Symbols:_Acetamidase/Formamidase_family_protein_
Ta1.0_00170	0.41636	0.457232	0.347764	1.04592	0.805246	0.791186	1.4827	1.5796	1.19837	0.503638	0.780383	1.02428	AT4G37580.1_Symbols:_HLS1,_COP3,_UNS2_Acyl-CoA_N-acyltransferases_(NAT)_superfamily_protein_					Ta1.0_00170	0.766177	0.964248	1.18667	0.665625	1.02462	0.561922	0.820743	0.809134	0.846485	0.522332	0.902897	0.999403	AT4G37580.1_Symbols:_HLS1,_COP3,_UNS2_Acyl-CoA_N-acyltransferases_(NAT)_superfamily_protein_
Ta1.0_00171	35.95	36.617	29.1023	5.56868	3.45578	5.25129	2.29371	2.76571	2.14636	3.64861	3.60459	2.86071	AT4G37590.1_Symbols:_NPY5_Phototropic-responsive_NPH3_family_protein_					Ta1.0_00171	47.2701	49.6849	50.3791	7.13976	6.76712	8.44811	5.84435	5.69712	5.79509	3.90761	3.63661	3.39539	AT4G37590.1_Symbols:_NPY5_Phototropic-responsive_NPH3_family_protein_
Ta1.0_00172	5.19872	3.53519	5.15464	2.76616	2.20033	2.44685	2.08136	1.37597	2.07913	2.67961	2.69273	1.62118	AT4G37608.1_Symbols:_unknown_protein;_FUNCTIONS_IN:_molecular_function_unknown;_INVOLVED_IN:_biological_process_unknown;_LOCATED_IN:_cellular_component_unknown;_Has_22_Blast_hits_to_22_proteins_i					Ta1.0_00172	3.87884	4.47429	4.66852	2.39049	1.16432	1.94009	1.49417	1.50913	1.1185	0.825518	1.07117	1.67094	AT4G37608.1_Symbols:_unknown_protein;_FUNCTIONS_IN:_molecular_function_unknown;_INVOLVED_IN:_biological_process_unknown;_LOCATED_IN:_cellular_component_unknown;_Has_22_Blast_hits_to_22_proteins_i
Ta1.0_00173	1.2898	1.06408	1.12205	0.407911	0.484807	0.343258	0.067898	0.112257	0.031962	0.204329	0.074018	0.15533	AT4G37610.1_Symbols:_BT5_BTB_and_TAZ_domain_protein_5_					Ta1.0_00173	1.22728	1.40371	1.03272	0.282063	0.119253	0.250199	0.137571	0	0.083648	0.0423	0	0.074807	AT4G37610.1_Symbols:_BT5_BTB_and_TAZ_domain_protein_5_
Ta1.0_00174	2.88167	4.99411	2.96166	1.87158	2.38278	2.56336	1.4957	1.71912	0.953933	1.65198	1.3533	1.03007	AT4G37630.1_Symbols:_CYCD5;1_cyclin_d5;1_					Ta1.0_00174	4.41719	4.34551	5.78067	1.35993	1.93246	1.59	0.88657	1.23495	1.15735	0.733881	0.552978	0.461965	AT4G37630.1_Symbols:_CYCD5;1_cyclin_d5;1_
Ta1.0_00175	3.80588	4.25563	3.22703	0.269299	0.187906	0.213545	0.067531	0.093796	0.02693	0	0	0	AT4G37640.1_Symbols:_ACA2_calcium_ATPase_2_					Ta1.0_00175	3.87919	4.52431	5.08762	0.198617	0.09497	0.236431	0.067547	0.122588	0.080612	0.067747	0.058236	0	AT4G37640.1_Symbols:_ACA2_calcium_ATPase_2_
Ta1.0_00176	3.5431	4.1743	2.89556	0.348812	0.318899	0.235756	0.165659	0.225794	0	0.167492	0.205586	0.437125	AT3G49910.1_Symbols:_Translation_protein_SH3-like_family_protein_					Ta1.0_00176	1.79912	1.56354	0.880834	0.33705	0.073445	0.314077	0.072119	0	0.070882	0	0.166583	0.059123	AT3G49910.1_Symbols:_Translation_protein_SH3-like_family_protein_
Ta1.0_00177	18.0725	17.2332	16.2922	8.37155	7.4219	6.96955	5.49401	4.25059	6.34618	5.39457	4.82129	3.93557	AT4G37650.1_Symbols:_SHR,_SGR7_GRAS_family_transcription_factor_					Ta1.0_00177	17.123	15.374	15.9333	9.83058	9.5715	9.62029	9.15858	8.47423	7.69339	6.21983	5.04066	5.16566	AT4G37650.1_Symbols:_SHR,_SGR7_GRAS_family_transcription_factor_
Ta1.0_00178	27.5495	27.7622	28.7576	6.20536	5.96353	6.47661	3.75079	3.39889	3.65065	3.39699	3.72852	3.79426	AT4G37670.2_Symbols:_NAGS2_N-acetyl-l-glutamate_synthase_2_					Ta1.0_00178	22.972	25.5752	22.7632	4.10452	3.67017	4.66854	2.27942	2.20363	2.28514	2.4522	2.5119	2.52192	AT4G37670.2_Symbols:_NAGS2_N-acetyl-l-glutamate_synthase_2_
Ta1.0_00179	11.0187	13.0949	12.2159	19.9434	20.4563	19.4634	21.4134	19.8414	20.1877	24.1507	28.9621	23.0482	AT4G37680.1_Symbols:_HHP4_heptahelical_protein_4_					Ta1.0_00179	12.9514	12.0822	12.5852	9.57167	10.1651	11.1051	9.9957	9.32835	9.29328	10.0898	8.82101	9.67058	AT4G37680.1_Symbols:_HHP4_heptahelical_protein_4_
Ta1.0_00180	0	0	0	0	0	0	0	0	0	0	0	0	AT4G11770.1_Symbols:_Galactose_oxidase/kelch_repeat_superfamily_protein_					Ta1.0_00180	0	0	0	0	0	0	0	0	0	0	0	0	AT4G11770.1_Symbols:_Galactose_oxidase/kelch_repeat_superfamily_protein_
Ta1.0_00181	0.169527	0.124143	0.283567	11.0723	12.4165	9.09589	8.59756	8.10582	10.727	6.74698	3.40688	3.00185	AT4G37430.1_Symbols:_CYP91A2,_CYP81F1_cytochrome_P450,_family_91,_subfamily_A,_polypeptide_2_					Ta1.0_00181	0.446696	0.399297	0.32267	5.09356	6.70988	4.20903	9.91089	8.54321	4.34998	6.21973	3.53975	4.66796	AT4G37430.1_Symbols:_CYP91A2,_CYP81F1_cytochrome_P450,_family_91,_subfamily_A,_polypeptide_2_
Ta1.0_00182	0	0	0	0	0	0	0	0	0	0	0	0	AT4G37690.1_Symbols:_Galactosyl_transferase_GMA12/MNN10_family_protein_					Ta1.0_00182	0.086226	0.171696	0.083373	0.129178	0.282292	0.118855	0.260828	0.187316	0.156058	0.189223	0.133912	0.380255	AT4G37690.1_Symbols:_Galactosyl_transferase_GMA12/MNN10_family_protein_
Ta1.0_00183	0	0	0	0	0	0	0	0	0	0	0	0	AT4G37710.1_Symbols:_VQ_motif-containing_protein_					Ta1.0_00183	0	0	0	0	0	0	0	0	0	0	0	0	AT4G37710.1_Symbols:_VQ_motif-containing_protein_
Ta1.0_00184	0	0	0	0	0	0	0	0	0	0	0	0	AT4G37720.1_Symbols:_ATPSK6,_PSK6_phytosulfokine_6_precursor_					Ta1.0_00184	0	0	0	0	0	0	0	0	0	0	0	0	AT4G37720.1_Symbols:_ATPSK6,_PSK6_phytosulfokine_6_precursor_
Ta1.0_00185	0.173025	0.057788	0.06333	0.047817	0.24168	0.167452	0.044743	0.091076	0.080676	0.14857	0.05149	0.056451	AT4G37730.1_Symbols:_AtbZIP7,_bZIP7_basic_leucine-zipper_7_					Ta1.0_00185	0.244364	0.296619	0.231362	0.233619	0.76263	0.327176	0.295515	0.157918	0.172995	0.040923	0.140278	0.064821	AT4G37730.1_Symbols:_AtbZIP7,_bZIP7_basic_leucine-zipper_7_
Ta1.0_00186	58.9141	61.7185	56.5961	29.1822	23.8295	27.5616	6.73635	8.584	7.04888	4.31823	2.32113	2.1339	AT4G37740.1_Symbols:_AtGRF2,_GRF2_growth-regulating_factor_2_					Ta1.0_00186	87.1922	77.7781	88.8509	33.4719	32.2342	35.0248	22.7615	25.3065	26.5608	10.6901	9.51452	8.89236	AT4G37740.1_Symbols:_AtGRF2,_GRF2_growth-regulating_factor_2_
Ta1.0_00187	56.0311	53.622	45.4074	2.08266	1.45605	1.76891	0.18264	0.277799	0.238864	0.138418	0	0.039022	AT4G37750.1_Symbols:_ANT,_DRG,_CKC,_CKC1_Integrase-type_DNA-binding_superfamily_protein_					Ta1.0_00187	45.4205	39.8254	46.4767	0.731945	0.710915	0.894023	0.449085	0.50563	0.4977	0.043671	0	0.023338	AT4G37750.1_Symbols:_ANT,_DRG,_CKC,_CKC1_Integrase-type_DNA-binding_superfamily_protein_
Ta1.0_00188	6.26951	9.79358	10.4886	12.8504	13.1941	13.6849	24.094	26.2705	23.1097	11.7201	13.5638	9.9566	AT4G37760.1_Symbols:_SQE3_squalene_epoxidase_3_					Ta1.0_00188	6.06837	5.95314	6.21359	11.4944	12.8874	11.72	15.6483	13.8783	16.2812	15.5698	16.2202	15.1025	AT4G37760.1_Symbols:_SQE3_squalene_epoxidase_3_
Ta1.0_00189	0	0	0	0	0	0	0	0	0	0	0	0	AT4G37770.1_Symbols:_ACS8_1-amino-cyclopropane-1-carboxylate_synthase_8_					Ta1.0_00189	0	0	0	0	0	0	0	0	0	0	0	0	AT4G37770.1_Symbols:_ACS8_1-amino-cyclopropane-1-carboxylate_synthase_8_
Ta1.0_00190	0	0	0	0	0	0	0.079643	0	0	0	0	0	AT4G37780.1_Symbols:_MYB87,_ATMYB87_myb_domain_protein_87_					Ta1.0_00190	0	0	0	0.04011	0.127636	0.148482	0.100781	0.171692	0.209367	0.307584	0.302198	0.410289	AT4G37780.1_Symbols:_MYB87,_ATMYB87_myb_domain_protein_87_
Ta1.0_00191	1.55722	1.46299	1.50371	1.13637	0.916908	1.17358	0.795988	1.37589	0.881203	2.71844	2.69009	1.89917	AT4G37790.1_Symbols:_HAT22_Homeobox-leucine_zipper_protein_family_					Ta1.0_00191	2.27036	1.78598	2.66845	2.05752	2.11616	1.81126	2.26992	2.64079	2.42216	4.06474	2.70281	4.38262	AT4G37790.1_Symbols:_HAT22_Homeobox-leucine_zipper_protein_family_
Ta1.0_00192	0.205287	0.231834	0.164017	0	0	0	0	0	0	0	0	0	AT4G37800.1_Symbols:_XTH7_xyloglucan_endotransglucosylase/hydrolase_7_					Ta1.0_00192	0.112849	0	0.105992	0	0	0	0	0	0	0	0	0	AT4G37800.1_Symbols:_XTH7_xyloglucan_endotransglucosylase/hydrolase_7_
Ta1.0_00193	5.72424	4.16295	4.50369	0.198108	0.289372	0.131476	0	0	0.057843	0.148471	0	0.164493	AT4G37810.1_Symbols:_unknown_protein;_FUNCTIONS_IN:_molecular_function_unknown;_INVOLVED_IN:_biological_process_unknown;_LOCATED_IN:_endomembrane_system;_BEST_Arabidopsis_thaliana_protein_match_i					Ta1.0_00193	3.02931	3.69246	4.86186	0	0	0.085983	0	0	0.110384	0	0	0	AT4G37810.1_Symbols:_unknown_protein;_FUNCTIONS_IN:_molecular_function_unknown;_INVOLVED_IN:_biological_process_unknown;_LOCATED_IN:_endomembrane_system;_BEST_Arabidopsis_thaliana_protein_match_i
Ta1.0_00194	448.742	432.765	498.248	296.532	285.693	265.585	168.228	171.242	166.603	138.905	133.961	137.461	AT4G37830.1_Symbols:_cytochrome_c_oxidase-related_					Ta1.0_00194	542.34	539.852	526.544	305.509	283.762	369.391	187.475	192.079	192.132	132.702	128.668	127.824	AT4G37830.1_Symbols:_cytochrome_c_oxidase-related_
Ta1.0_00195	0	0	0	0	0	0	0	0	0	0	0	0	AT4G37840.1_Symbols:_HKL3_hexokinase-like_3_					Ta1.0_00195	0	0	0	0	0	0	0	0	0	0	0	0	AT4G37840.1_Symbols:_HKL3_hexokinase-like_3_
Ta1.0_00196	0	0	0	0	0	0	0	0	0	0	0	0	AT4G37850.1_Symbols:_basic_helix-loop-helix_(bHLH)_DNA-binding_superfamily_protein_					Ta1.0_00196	0	0	0.037563	0	0	0	0	0	0	0	0	0	AT4G37850.1_Symbols:_basic_helix-loop-helix_(bHLH)_DNA-binding_superfamily_protein_
Ta1.0_00197	0	0	0	0	0.092694	0	0.278766	0.201358	0.260584	0.353939	0.1626	0	AT4G37860.1_Symbols:_SPT2_chromatin_protein_					Ta1.0_00197	0.245423	0.120496	0.150494	0	0	0	0	0	0	0	0	0	AT4G37860.1_Symbols:_SPT2_chromatin_protein_
Ta1.0_00198	31.9696	28.9541	25.1577	39.0501	35.1241	35.9631	72.8208	54.868	54.5084	120.58	186.393	163.969	AT4G37870.1_Symbols:_PCK1,_PEPCK_phosphoenolpyruvate_carboxykinase_1_					Ta1.0_00198	37.7165	36.8671	46.2708	54.3815	47.0922	51.4165	51.8896	52.3793	49.6478	55.5134	50.1308	58.4488	AT4G37870.1_Symbols:_PCK1,_PEPCK_phosphoenolpyruvate_carboxykinase_1_
Ta1.0_00199	116.938	113.519	124.616	55.8294	48.4357	59.4601	30.9431	30.0174	33.0264	27.327	22.8963	23.0572	AT4G00585.1_Symbols:_unknown_protein;_Has_47_Blast_hits_to_47_proteins_in_22_species:_Archae_-_0;_Bacteria_-_0;_Metazoa_-_3;_Fungi_-_7;_Plants_-_33;_Viruses_-_0;_Other_Eukaryotes_-_4_(source:_NCB					Ta1.0_00199	117.702	121.64	122.163	44.4631	39.302	45.5559	24.7246	27.7253	26.8571	18.6147	14.4198	17.6435	AT4G00585.1_Symbols:_unknown_protein;_Has_47_Blast_hits_to_47_proteins_in_22_species:_Archae_-_0;_Bacteria_-_0;_Metazoa_-_3;_Fungi_-_7;_Plants_-_33;_Viruses_-_0;_Other_Eukaryotes_-_4_(source:_NCB
Ta1.0_00200	15.0477	16.6401	15.1471	11.1908	10.3567	12.3051	11.5727	12.8974	10.8991	12.7455	15.5783	12.7267	AT4G37880.1_Symbols:_LisH/CRA/RING-U-box_domains-containing_protein_					Ta1.0_00200	17.6251	18.2257	18.4266	11.8232	10.9735	11.9569	10.8774	9.95565	10.9211	9.49005	10.5523	10.0943	AT4G37880.1_Symbols:_LisH/CRA/RING-U-box_domains-containing_protein_
Ta1.0_00201	8.85144	9.90514	7.34865	6.03821	5.56584	6.1565	6.58488	7.34691	5.19312	6.80654	9.65545	7.80874	AT5G49000.2_Symbols:_Galactose_oxidase/kelch_repeat_superfamily_protein_					Ta1.0_00201	13.1702	11.9654	12.5971	8.51156	8.12053	8.632	9.24533	6.64808	8.12076	7.392	7.38671	8.29351	AT5G49000.2_Symbols:_Galactose_oxidase/kelch_repeat_superfamily_protein_
Ta1.0_00202	0.364766	0.43368	0.562004	0	0	0	0	0	0	0	0	0	AT4G37900.1_Symbols:_Protein_of_unknown_function_(duplicated_DUF1399)_					Ta1.0_00202	0.358504	0.251188	0.294254	0	0	0	0	0	0	0.018969	0.015327	0	AT4G37900.1_Symbols:_Protein_of_unknown_function_(duplicated_DUF1399)_
Ta1.0_00203	171.669	155.816	120.675	18.4081	16.2427	16.31	22.2812	16.788	20.9773	23.7007	32.914	28.9989	AT4G37910.1_Symbols:_mtHsc70-1_mitochondrial_heat_shock_protein_70-1_					Ta1.0_00203	89.0368	127.579	105.651	11.7352	10.0601	13.9206	5.78923	6.31417	6.29501	9.97171	10.7831	13.4154	AT4G37910.1_Symbols:_mtHsc70-1_mitochondrial_heat_shock_protein_70-1_
Ta1.0_00204	34.1647	33.4916	31.0441	4.3941	3.74557	3.66568	2.40305	2.97992	2.30569	2.03497	2.31706	2.39938	AT4G37920.1_Symbols:_unknown_protein;_FUNCTIONS_IN:_molecular_function_unknown;_INVOLVED_IN:_biological_process_unknown;_LOCATED_IN:_chloroplast_thylakoid_membrane,_chloroplast,_chloroplast_envel					Ta1.0_00204	20.5573	24.0606	22.244	2.52134	2.31296	2.59277	2.03626	2.10692	2.22982	1.20685	1.241	1.22799	AT4G37920.1_Symbols:_unknown_protein;_FUNCTIONS_IN:_molecular_function_unknown;_INVOLVED_IN:_biological_process_unknown;_LOCATED_IN:_chloroplast_thylakoid_membrane,_chloroplast,_chloroplast_envel
Ta1.0_00205	0.337205	0.871154	0.618303	0	0	0.333802	0.078671	0.16747	0.095811	0	0	0	AT4G37925.1_Symbols:_NDH-M_subunit_NDH-M_of_NAD(P)H:plastoquinone_dehydrogenase_complex_					Ta1.0_00205	1.50831	1.44379	1.67673	0.237412	0.171561	0.264493	0.037524	0	0	0	0	0	AT4G37925.1_Symbols:_NDH-M_subunit_NDH-M_of_NAD(P)H:plastoquinone_dehydrogenase_complex_
Ta1.0_00206	93.8807	114.05	108.133	15.2458	14.6329	18.4571	13.2649	16.7283	12.5844	3.42747	1.98979	1.33119	AT4G37930.1_Symbols:_SHM1,_STM,_SHMT1_serine_transhydroxymethyltransferase_1_					Ta1.0_00206	125.317	102.522	125.792	12.7127	10.7763	12.2408	5.89052	6.01931	6.84547	1.6509	1.56026	1.15681	AT4G37930.1_Symbols:_SHM1,_STM,_SHMT1_serine_transhydroxymethyltransferase_1_
Ta1.0_00207	0	0	0	0	0.039839	0	0	0	0	0	0	0	AT4G37940.1_Symbols:_AGL21_AGAMOUS-like_21_					Ta1.0_00207	0	0	0	0	0	0.025539	0	0	0	0	0	0	AT4G37940.1_Symbols:_AGL21_AGAMOUS-like_21_
Ta1.0_00208	0	0	0	0	0	0	0	0	0.033712	0.608605	0.829862	0.760214	AT4G37950.1_Symbols:_Rhamnogalacturonate_lyase_family_protein_					Ta1.0_00208	0	0	0	0	0	0	0	0	0	0	0	0	AT4G37950.1_Symbols:_Rhamnogalacturonate_lyase_family_protein_
Ta1.0_00209	0.365439	0.238885	0.343411	0.381287	0.482676	0.598676	0.666489	0.887657	0.645858	0.465014	1.09457	1.29691	AT4G37970.1_Symbols:_ATCAD6,_CAD6_cinnamyl_alcohol_dehydrogenase_6_					Ta1.0_00209	0.133529	0.260266	0.146728	0.104953	0.134639	0.109486	0.217794	0.142229	0.259966	2.51672	5.29517	4.03952	AT4G37970.1_Symbols:_ATCAD6,_CAD6_cinnamyl_alcohol_dehydrogenase_6_
Ta1.0_00210	2.8779	2.45825	2.96545	0.516285	0.485309	0.54878	0.377799	0.19176	0.531678	0.071841	0.090894	0	AT4G38000.1_Symbols:_DOF4.7_DNA_binding_with_one_finger_4.7_					Ta1.0_00210	5.52227	3.58108	4.19463	0.937011	1.07865	1.47886	0.620731	0.659506	0.581167	0.273039	0.187958	0.478504	AT4G38000.1_Symbols:_DOF4.7_DNA_binding_with_one_finger_4.7_
Ta1.0_00211	3.04854	2.96551	2.80653	0.914501	0.453383	0.795612	0.627995	0.507847	0.279037	0.635904	0.769589	0.771186	AT4G38010.1_Symbols:_Pentatricopeptide_repeat_(PPR-like)_superfamily_protein_					Ta1.0_00211	3.1788	3.41414	2.73752	0.591404	0.539463	0.716767	0.502864	0.430409	0.435897	0.477603	0.56485	0.312014	AT4G38010.1_Symbols:_Pentatricopeptide_repeat_(PPR-like)_superfamily_protein_
Ta1.0_00212	24.6032	26.9175	25.9075	13.8528	11.7587	12.3814	6.95484	7.94749	8.33227	5.50535	4.58581	4.394	AT4G38020.1_Symbols:_tRNA/rRNA_methyltransferase_(SpoU)_family_protein_					Ta1.0_00212	21.0107	19.0145	21.9655	4.62354	5.94587	5.71292	4.86463	4.03077	4.00026	2.77859	3.04341	2.62588	AT4G38020.1_Symbols:_tRNA/rRNA_methyltransferase_(SpoU)_family_protein_
Ta1.0_00213	0.126327	0.084564	0.052056	0.04049	0.039641	0.018177	0	0	0	0	0	0	AT4G38030.1_Symbols:_Rhamnogalacturonate_lyase_family_protein_					Ta1.0_00213	0.044665	0.051682	0.104131	0.01848	0.019664	0	0	0	0	0	0.018777	0	AT4G38030.1_Symbols:_Rhamnogalacturonate_lyase_family_protein_
Ta1.0_00214	20.2517	22.7462	20.6057	18.3316	16.3464	15.4644	14.8709	16.3514	16.2428	12.8788	17.4926	13.801	AT4G38040.1_Symbols:_Exostosin_family_protein_					Ta1.0_00214	29.296	30.42	31.3061	16.2603	16.2899	16.8803	12.8314	13.1696	13.8114	11.9818	10.7919	10.9766	AT4G38040.1_Symbols:_Exostosin_family_protein_
Ta1.0_00215	6.15264	6.33425	5.58144	1.38084	1.09572	1.13826	2.02682	3.01933	1.78707	1.39916	2.28425	1.47036	AT4G38050.1_Symbols:_Xanthine/uracil_permease_family_protein_					Ta1.0_00215	7.47049	7.31642	8.28929	1.6047	1.69858	1.6535	1.29324	1.43648	1.66084	1.43169	1.55632	1.10461	AT4G38050.1_Symbols:_Xanthine/uracil_permease_family_protein_
Ta1.0_00216	5.09578	4.26762	4.41286	1.50048	1.38709	1.63955	1.32153	1.0588	0.960565	0.602278	0.283047	0.679613	AT4G38060.2_Symbols:_unknown_protein;_BEST_Arabidopsis_thaliana_protein_match_is:_unknown_protein_(TAIR:AT5G65480.1);_Has_35333_Blast_hits_to_34131_proteins_in_2444_species:_Archae_-_798;_Bacteri					Ta1.0_00216	5.70612	6.92161	7.12744	1.73718	1.79927	1.70235	1.22639	1.24128	1.63447	0.590264	0.358259	0.789757	AT4G38060.2_Symbols:_unknown_protein;_BEST_Arabidopsis_thaliana_protein_match_is:_unknown_protein_(TAIR:AT5G65480.1);_Has_35333_Blast_hits_to_34131_proteins_in_2444_species:_Archae_-_798;_Bacteri
Ta1.0_00217	15.5234	14.4742	11.2009	0.522462	0.278006	0.392767	0	0.05061	0.033202	0	0	0	AT4G38070.1_Symbols:_basic_helix-loop-helix_(bHLH)_DNA-binding_superfamily_protein_					Ta1.0_00217	13.9285	13.2511	12.7214	0.128322	0.076886	0.190909	0	0.010722	0.027478	0	0	0	AT4G38070.1_Symbols:_basic_helix-loop-helix_(bHLH)_DNA-binding_superfamily_protein_
Ta1.0_00218	15.2569	18.711	20.4543	14.5835	14.6351	14.067	8.5214	8.53445	9.98048	8.70194	10.0913	10.0133	AT4G38090.1_Symbols:_Ribosomal_protein_S5_domain_2-like_superfamily_protein_					Ta1.0_00218	23.3252	22.7892	25.9475	8.10903	7.56928	9.46973	5.80824	5.39785	5.90703	5.34816	5.34268	5.57494	AT4G38090.1_Symbols:_Ribosomal_protein_S5_domain_2-like_superfamily_protein_
Ta1.0_00219	233.552	200.249	203.068	51.007	41.8901	42.7728	14.3074	14.1888	14.8945	12.9629	12.9047	17.5896	AT4G38100.1_Symbols:_unknown_protein;_LOCATED_IN:_chloroplast_thylakoid_membrane;_EXPRESSED_IN:_23_plant_structures;_EXPRESSED_DURING:_13_growth_stages;_BEST_Arabidopsis_thaliana_protein_match_is					Ta1.0_00219	159.57	164.233	158.282	25.5161	19.2654	30.5063	7.87819	10.3181	9.37482	7.93071	9.66076	8.93931	AT4G38100.1_Symbols:_unknown_protein;_LOCATED_IN:_chloroplast_thylakoid_membrane;_EXPRESSED_IN:_23_plant_structures;_EXPRESSED_DURING:_13_growth_stages;_BEST_Arabidopsis_thaliana_protein_match_is
Ta1.0_00220	0.060687	0	0	0	0	0	0.290672	0	0.057856	0	0	0	AT4G39600.1_Symbols:_Galactose_oxidase/kelch_repeat_superfamily_protein_					Ta1.0_00220	0.119804	0.308807	0.270093	0.049774	0	0	0.052891	0.01783	0.027393	0	0.246168	0	AT4G39600.1_Symbols:_Galactose_oxidase/kelch_repeat_superfamily_protein_
Ta1.0_00221	0	0	0	0	0	0	0	0	0	0	0	0	AT4G36840.1_Symbols:_Galactose_oxidase/kelch_repeat_superfamily_protein_					Ta1.0_00221	0.193478	0.234427	0.463368	0.120063	0.014907	0.201514	0.167438	0.1583	0.140008	0.113398	0.286035	0.240494	AT4G36840.1_Symbols:_Galactose_oxidase/kelch_repeat_superfamily_protein_
Ta1.0_00222	13.4069	14.8594	13.5813	10.2716	9.10736	9.70131	2.85656	3.25129	3.26974	2.63062	2.05464	1.33295	AT2G22480.1_Symbols:_PFK5_phosphofructokinase_5_					Ta1.0_00222	25.8021	21.3121	26.6371	15.1069	13.6338	13.4374	7.90196	7.7245	8.87733	1.76022	1.93882	1.84919	AT2G22480.1_Symbols:_PFK5_phosphofructokinase_5_
Ta1.0_00223	2.04096	1.11671	1.57416	0.143094	0.266771	0.31758	0.088771	0.049684	0.106886	0.429992	0.338888	0.273771	AT2G22475.1_Symbols:_GEM_GRAM_domain_family_protein_					Ta1.0_00223	2.59798	1.47807	2.41099	0.632174	0.374572	0.320972	0.39848	0.410574	0.695086	0.124034	0.131498	0.136648	AT2G22475.1_Symbols:_GEM_GRAM_domain_family_protein_
Ta1.0_00224	0.54975	0.167265	0.262274	0	0.083415	0.074893	0	0.129948	0	0	0	0.069798	AT4G40090.1_Symbols:_AGP3_arabinogalactan_protein_3_					Ta1.0_00224	0.051361	0.217336	0.149842	0.08555	0.141077	0.256713	0.087735	0	0.105023	0	0.068671	0	AT4G40090.1_Symbols:_AGP3_arabinogalactan_protein_3_
Ta1.0_00225	0.904798	1.11815	1.14358	0.305659	0.368546	0.299526	0.981357	0.744649	1.07378	0.50751	1.18184	1.03837	AT4G40080.1_Symbols:_ENTH/ANTH/VHS_superfamily_protein_					Ta1.0_00225	1.11009	1.00598	1.27167	0.416377	0.338815	0.538865	0.327121	0.549598	0.265428	0.884115	0.583176	0.561304	AT4G40080.1_Symbols:_ENTH/ANTH/VHS_superfamily_protein_
Ta1.0_00226	1.60794	1.7621	1.13799	2.07929	3.39362	1.59349	1.75213	1.2135	2.83156	1.07654	1.54814	1.13209	AT4G40070.1_Symbols:_RING/U-box_superfamily_protein_					Ta1.0_00226	1.83224	1.35779	1.35339	1.2261	1.40158	1.5146	1.30549	1.21268	1.22542	1.21362	0.710576	0.785952	AT4G40070.1_Symbols:_RING/U-box_superfamily_protein_
Ta1.0_00227	14.5699	14.6834	14.3268	0.283659	0.238175	0.315629	0.21298	0.074955	0.151662	0.223314	0	0.187056	AT4G40060.1_Symbols:_ATHB16,_ATHB-16,_HB16_homeobox_protein_16_					Ta1.0_00227	9.58831	11.4805	9.46658	0.093457	0.087383	0.065242	0.122582	0.115352	0.092755	0	0	0.077773	AT4G40060.1_Symbols:_ATHB16,_ATHB-16,_HB16_homeobox_protein_16_
Ta1.0_00228	21.5643	24.0553	20.8638	9.73383	8.56467	9.85546	8.65316	9.88148	7.87544	8.2097	10.4102	7.82684	AT4G40050.1_Symbols:_Protein_of_unknown_function_(DUF3550/UPF0682)_					Ta1.0_00228	21.7077	23.8209	23.7024	9.60625	10.2898	10.0602	9.9215	9.50043	10.4558	9.50135	8.43778	7.99643	AT4G40050.1_Symbols:_Protein_of_unknown_function_(DUF3550/UPF0682)_
Ta1.0_00229	13.4991	13.48	10.1818	4.32512	4.48344	6.52283	6.1533	5.99083	4.76739	6.45815	8.76741	6.24536	AT5G49000.2_Symbols:_Galactose_oxidase/kelch_repeat_superfamily_protein_					Ta1.0_00229	11.4299	11.6622	11.7952	4.37347	4.18808	4.77412	4.3151	4.10696	4.03454	4.05426	4.01688	3.39016	AT5G49000.2_Symbols:_Galactose_oxidase/kelch_repeat_superfamily_protein_
Ta1.0_00230	74.0942	72.5491	77.5243	34.7762	28.4308	31.0208	19.4824	20.3999	19.7809	15.6943	16.1081	15.276	AT4G40045.1_Symbols:_unknown_protein;_Has_30201_Blast_hits_to_17322_proteins_in_780_species:_Archae_-_12;_Bacteria_-_1396;_Metazoa_-_17338;_Fungi_-_3422;_Plants_-_5037;_Viruses_-_0;_Other_Eukaryo					Ta1.0_00230	87.0342	76.5752	84.7175	27.7895	28.7468	30.7391	20.5375	19.0009	23.2378	13.7833	13.8435	11.9356	AT4G40045.1_Symbols:_unknown_protein;_Has_30201_Blast_hits_to_17322_proteins_in_780_species:_Archae_-_12;_Bacteria_-_1396;_Metazoa_-_17338;_Fungi_-_3422;_Plants_-_5037;_Viruses_-_0;_Other_Eukaryo
Ta1.0_00231	59.4061	57.1856	62.5508	49.7516	48.5968	50.1216	36.0508	40.0791	36.0378	29.7849	31.2889	32.8278	AT2G22425.1_Symbols:_Microsomal_signal_peptidase_12_kDa_subunit_(SPC12)_					Ta1.0_00231	71.9407	63.482	73.9311	50.0158	52.0116	52.5508	38.2631	40.9126	43.8161	28.5697	28.8031	26.4063	AT2G22425.1_Symbols:_Microsomal_signal_peptidase_12_kDa_subunit_(SPC12)_
Ta1.0_00232	813.22	958.72	964.116	336.862	320.561	295.435	199.339	205.625	197.606	127.296	128.448	131.343	AT5G10980.1_Symbols:_Histone_superfamily_protein_					Ta1.0_00232	891.914	756.541	916.579	225.923	249.114	278.296	220.175	204.916	221.457	166.444	150.965	159.563	AT5G10980.1_Symbols:_Histone_superfamily_protein_
Ta1.0_00233	1.25625	1.0785	1.18421	0.232761	0.080881	0.230241	0.180704	0.23576	0.105288	0.169766	0.44967	0.145256	AT4G40020.1_Symbols:_Myosin_heavy_chain-related_protein_					Ta1.0_00233	1.03389	0.848236	0.766869	0.088787	0.149282	0.240177	0.129551	0.11127	0.139372	0.18092	0.093573	0.053191	AT4G40020.1_Symbols:_Myosin_heavy_chain-related_protein_
Ta1.0_00234	10.3822	10.5067	8.10741	2.00106	1.45064	1.48508	1.94673	1.80786	1.46131	1.42077	1.91789	1.5543	AT4G40000.1_Symbols:_S-adenosyl-L-methionine-dependent_methyltransferases_superfamily_protein_					Ta1.0_00234	10.5664	10.1496	11.3066	1.88918	1.49528	1.83548	1.11269	1.36106	1.25063	1.50017	1.75176	1.57089	AT4G40000.1_Symbols:_S-adenosyl-L-methionine-dependent_methyltransferases_superfamily_protein_
Ta1.0_00235	0.304821	0	0	0	0.095449	0	0	0	0	0.082319	0.127076	0	AT4G40010.1_Symbols:_SNRK2-7,_SNRK2.7,_SRK2F_SNF1-related_protein_kinase_2.7_					Ta1.0_00235	0.157911	0.107549	0.154638	0.133322	0	0.07318	0	0.119931	0.046383	0.124673	0.295157	0	AT4G40010.1_Symbols:_SNRK2-7,_SNRK2.7,_SRK2F_SNF1-related_protein_kinase_2.7_
Ta1.0_00236	0	0	0	0	0	0	0	0	0	0	0	0	AT2G22420.1_Symbols:_Peroxidase_superfamily_protein_					Ta1.0_00236	0	0	0	0	0	0	0	0	0	0	0	0	AT2G22420.1_Symbols:_Peroxidase_superfamily_protein_
Ta1.0_00237	0	0	0	0	0	0	0	0	0	0	0	0	AT2G22420.1_Symbols:_Peroxidase_superfamily_protein_					Ta1.0_00237	0	0	0	0	0	0	0	0	0	0	0	0	AT2G22420.1_Symbols:_Peroxidase_superfamily_protein_
Ta1.0_00238	68.5819	77.7289	67.8472	27.1153	27.3171	27.8661	16.7372	19.8839	16.6069	17.2904	23.9122	17.5576	AT4G39980.1_Symbols:_DHS1_3-deoxy-D-arabino-heptulosonate_7-phosphate_synthase_1_					Ta1.0_00238	64.1888	51.9137	62.2544	21.8592	20.339	24.3912	14.67	12.5991	14.9952	15.2091	15.7161	15.8006	AT4G39980.1_Symbols:_DHS1_3-deoxy-D-arabino-heptulosonate_7-phosphate_synthase_1_
Ta1.0_00239	56.4256	55.8093	51.8252	6.88137	5.74431	5.8312	3.70679	4.01732	3.76419	3.77632	4.41896	4.47267	AT4G39960.1_Symbols:_Molecular_chaperone_Hsp40/DnaJ_family_protein_					Ta1.0_00239	42.1368	38.4989	37.2693	4.48852	4.88238	5.58338	3.02033	3.30647	3.61282	3.35587	2.41945	2.42342	AT4G39960.1_Symbols:_Molecular_chaperone_Hsp40/DnaJ_family_protein_
Ta1.0_00240	8.35683	8.44159	7.98847	2.52057	2.397	2.64642	1.11087	1.27192	0.926129	1.11956	0.513949	0.431967	AT4G39955.1_Symbols:_alpha/beta-Hydrolases_superfamily_protein_					Ta1.0_00240	9.9215	7.00754	8.30311	1.80092	1.62248	1.86534	1.35923	1.25122	1.16119	0.676856	0.545341	0.533329	AT4G39955.1_Symbols:_alpha/beta-Hydrolases_superfamily_protein_
Ta1.0_00241	0.700483	0.176338	0.349194	0.116583	0.110951	0.088481	0.020144	0.069217	0.031558	0.067321	0.046811	0.040821	AT1G09245.1_Symbols:_Plant_self-incompatibility_protein_S1_family_					Ta1.0_00241	0.176632	0.172623	0.134146	0.088154	0.045363	0.068533	0.044281	0	0	0.022719	0.032447	0	AT1G09245.1_Symbols:_Plant_self-incompatibility_protein_S1_family_
Ta1.0_00242	4.09902	4.24173	4.18462	1.54351	1.36954	1.54685	0.929724	0.956894	0.968178	1.40296	1.68359	1.03419	AT4G39952.1_Symbols:_Pentatricopeptide_repeat_(PPR)_superfamily_protein_					Ta1.0_00242	3.89107	4.47147	4.27803	1.38565	1.41059	1.60179	1.36184	1.44587	1.13194	1.09505	1.42797	1.3173	AT4G39952.1_Symbols:_Pentatricopeptide_repeat_(PPR)_superfamily_protein_
Ta1.0_00243	0.55768	0.507212	0.727588	0	0.050262	0.026642	0	0	0	0.09542	0.060886	0.466269	AT4G39950.1_Symbols:_CYP79B2_cytochrome_P450,_family_79,_subfamily_B,_polypeptide_2_					Ta1.0_00243	0.692503	0.619448	0.860484	0	0	0	0	0	0	0	0	0.04063	AT4G39950.1_Symbols:_CYP79B2_cytochrome_P450,_family_79,_subfamily_B,_polypeptide_2_
Ta1.0_00244	0.836474	0.274122	0.738387	0.119255	0	0	0	0	0	0	0.083301	0.457414	AT4G39940.1_Symbols:_AKN2,_APK2_APS-kinase_2_					Ta1.0_00244	1.07393	0.752276	0.446872	0	0	0	0	0	0	0	0	0	AT4G39940.1_Symbols:_AKN2,_APK2_APS-kinase_2_
Ta1.0_00245	0.265903	0	0.07425	0	0	0	0	0	0	0	0	0	AT4G39917.1_Symbols:_LCR45_low-molecular-weight_cysteine-rich_45_					Ta1.0_00245	0.236462	0.272361	0.827978	0	0	0	0	0	0	0	0	0	AT4G39917.1_Symbols:_LCR45_low-molecular-weight_cysteine-rich_45_
Ta1.0_00246	21.091	20.9827	19.9606	9.18479	9.71925	10.8984	5.88128	5.23503	5.64229	5.01538	3.72698	5.32159	AT4G39920.1_Symbols:_POR,_TFC_C_C-CAP/cofactor_C-like_domain-containing_protein_					Ta1.0_00246	21.5876	20.6737	23.5598	7.98052	8.0536	10.3969	5.81153	6.08488	7.32624	3.98653	4.17137	3.77641	AT4G39920.1_Symbols:_POR,_TFC_C_C-CAP/cofactor_C-like_domain-containing_protein_
Ta1.0_00247	0	0	0	0	0	0	0	0	0	0	0	0	AT4G39917.1_Symbols:_LCR45_low-molecular-weight_cysteine-rich_45_					Ta1.0_00247	0	0	0	0	0	0	0	0	0	0	0	0	AT4G39917.1_Symbols:_LCR45_low-molecular-weight_cysteine-rich_45_
Ta1.0_00248	32.0015	32.1747	30.8223	13.6091	13.5653	15.9154	10.544	10.4372	8.69914	8.09518	9.87433	7.54393	AT4G39910.1_Symbols:_ATUBP3,_UBP3_ubiquitin-specific_protease_3_					Ta1.0_00248	29.9778	29.2881	32.7077	12.0558	12.1283	11.6852	9.01683	10.4213	10.521	7.70699	7.14607	7.22438	AT4G39910.1_Symbols:_ATUBP3,_UBP3_ubiquitin-specific_protease_3_
Ta1.0_00249	100.422	109.88	104.231	89.1017	83.9662	84.233	44.9346	48.9613	42.1707	36.1505	31.9597	32.8583	AT4G39900.1_Symbols:_unknown_protein;_Has_30201_Blast_hits_to_17322_proteins_in_780_species:_Archae_-_12;_Bacteria_-_1396;_Metazoa_-_17338;_Fungi_-_3422;_Plants_-_5037;_Viruses_-_0;_Other_Eukaryo					Ta1.0_00249	100.565	94.5524	99.2625	69.8998	68.3233	75.0777	52.6927	57.3624	60.014	33.965	36.9411	32.2135	AT4G39900.1_Symbols:_unknown_protein;_Has_30201_Blast_hits_to_17322_proteins_in_780_species:_Archae_-_12;_Bacteria_-_1396;_Metazoa_-_17338;_Fungi_-_3422;_Plants_-_5037;_Viruses_-_0;_Other_Eukaryo
Ta1.0_00250	3.89253	3.60186	3.64798	4.35006	5.91914	6.98512	14.7068	15.9108	11.2212	17.0003	23.3499	19.6299	AT4G39890.1_Symbols:_AtRABH1c,_RABH1c_RAB_GTPase_homolog_H1C_					Ta1.0_00250	4.39662	4.58328	3.42924	5.5243	6.20243	6.64818	8.95497	8.25653	8.99244	8.74438	11.2705	11.482	AT4G39890.1_Symbols:_AtRABH1c,_RABH1c_RAB_GTPase_homolog_H1C_
Ta1.0_00251	148.539	145.799	154.528	33.3439	30.2367	27.9888	24.2864	19.3866	20.5714	24.7438	33.042	36.2936	AT4G39880.1_Symbols:_Ribosomal_protein_L23/L15e_family_protein_					Ta1.0_00251	103.613	96.7531	92.5221	16.0914	14.8305	17.2152	8.67334	9.61008	8.58366	9.79412	9.96729	11.3261	AT4G39880.1_Symbols:_Ribosomal_protein_L23/L15e_family_protein_
Ta1.0_00252	5.45989	5.52467	5.62326	5.22187	3.64116	4.03394	4.96028	4.87625	3.85162	5.09823	5.55445	4.83435	AT4G39870.1_Symbols:_TLD-domain_containing_nucleolar_protein_					Ta1.0_00252	5.57535	4.74924	5.46113	4.20726	3.98494	4.55529	4.12692	4.58542	4.49998	4.24	4.21465	4.31213	AT4G39870.1_Symbols:_TLD-domain_containing_nucleolar_protein_
Ta1.0_00253	197.286	184.042	189.46	67.642	63.9293	61.5621	24.9715	28.1542	26.1666	25.068	17.0993	20.8866	AT4G39860.1_Symbols:_unknown_protein;_BEST_Arabidopsis_thaliana_protein_match_is:_unknown_protein_(TAIR:AT2G22270.1);_Has_152_Blast_hits_to_146_proteins_in_19_species:_Archae_-_0;_Bacteria_-_0;_M					Ta1.0_00253	181.691	167.685	178.426	42.5243	41.1745	47.8068	32.043	29.4124	31.3137	18.1657	18.2083	16.5708	AT4G39860.1_Symbols:_unknown_protein;_BEST_Arabidopsis_thaliana_protein_match_is:_unknown_protein_(TAIR:AT2G22270.1);_Has_152_Blast_hits_to_146_proteins_in_19_species:_Archae_-_0;_Bacteria_-_0;_M
Ta1.0_00254	34.2634	37.6512	30.2638	13.7556	12.2508	12.2586	17.157	17.7719	14.0583	20.76	34.8176	20.3014	AT4G39850.3_Symbols:_PXA1_peroxisomal_ABC_transporter_1_					Ta1.0_00254	42.6137	39.6086	44.4678	19.607	20.6246	18.079	18.2558	17.0986	20.2356	16.5113	18.9326	17.8444	AT4G39850.3_Symbols:_PXA1_peroxisomal_ABC_transporter_1_
Ta1.0_00255	6.5901	6.33483	6.74312	2.55397	3.58992	3.54998	1.81181	1.93035	2.56633	6.68252	10.4086	5.97613	AT4G39840.1_Symbols:_unknown_protein;_FUNCTIONS_IN:_molecular_function_unknown;_INVOLVED_IN:_biological_process_unknown;_LOCATED_IN:_endomembrane_system;_EXPRESSED_IN:_23_plant_structures;_EXPRES					Ta1.0_00255	3.36374	3.16379	2.20436	3.87013	3.27813	3.00391	2.65547	2.47426	2.33045	2.53011	1.75757	1.67651	AT4G39840.1_Symbols:_unknown_protein;_FUNCTIONS_IN:_molecular_function_unknown;_INVOLVED_IN:_biological_process_unknown;_LOCATED_IN:_endomembrane_system;_EXPRESSED_IN:_23_plant_structures;_EXPRES
Ta1.0_00256	0	0	0	0	0	0	0	0	0	0	0	0	AT4G19330.1_Symbols:_Galactose_oxidase/kelch_repeat_superfamily_protein_					Ta1.0_00256	0	0	0	0	0	0	0	0	0	0	0	0	AT4G19330.1_Symbols:_Galactose_oxidase/kelch_repeat_superfamily_protein_
Ta1.0_00257	34.5174	39.3615	40.2905	20.7586	19.624	21.9741	9.48879	11.4073	9.51447	9.08011	8.31599	6.47947	AT4G39820.1_Symbols:_Tetratricopeptide_repeat_(TPR)-like_superfamily_protein_					Ta1.0_00257	34.5342	38.9958	40.311	13.6817	13.8205	16.1158	10.0758	9.02398	9.16912	6.36793	5.51315	5.47306	AT4G39820.1_Symbols:_Tetratricopeptide_repeat_(TPR)-like_superfamily_protein_
Ta1.0_00258	0	0	0	0.072868	0	0	0	0	0	0	0.162783	0.15351	AT4G39810.1_Symbols:_Polynucleotidyl_transferase,_ribonuclease_H-like_superfamily_protein_					Ta1.0_00258	0	0	0	0	0	0	0	0	0	0	0	0.057464	AT4G39810.1_Symbols:_Polynucleotidyl_transferase,_ribonuclease_H-like_superfamily_protein_
Ta1.0_00259	0	0	0	0	0	0	0	0	0	0	0	0	AT1G73490.2_Symbols:_RNA-binding_(RRM/RBD/RNP_motifs)_family_protein_					Ta1.0_00259	0	0	0	0	0	0	0	0	0	0	0	0	AT1G73490.2_Symbols:_RNA-binding_(RRM/RBD/RNP_motifs)_family_protein_
Ta1.0_00260	1.71278	2.11134	1.95985	0.178587	0	0	0	0	0	0	0	0	AT4G39795.1_Symbols:_Protein_of_unknown_function_(DUF581)_					Ta1.0_00260	0.368043	0.438022	0.524553	0.082948	0	0	0	0	0	0	0	0	AT4G39795.1_Symbols:_Protein_of_unknown_function_(DUF581)_
Ta1.0_00261	7.78501	9.53847	7.3366	0.946153	0.674633	0.912008	0.381248	0.475257	0.499974	0.42889	0.537022	0.402682	AT4G39790.1_Symbols:_Protein_of_unknown_function_(DUF630_and_DUF632)_					Ta1.0_00261	16.2775	14.3783	17.3572	1.91564	1.65931	1.94401	1.16613	1.24231	1.32019	0.700034	0.620125	0.542248	AT4G39790.1_Symbols:_Protein_of_unknown_function_(DUF630_and_DUF632)_
Ta1.0_00262	2.14061	1.74713	1.14774	0.866791	0.748229	0.799016	0.946406	0.811317	1.0591	0.303465	0.968045	0.449071	AT4G39780.1_Symbols:_Integrase-type_DNA-binding_superfamily_protein_					Ta1.0_00262	1.26049	1.36921	1.42879	0.997378	0.661586	0.589896	0.712166	0.494413	0.670374	0.613905	0.487719	0.206732	AT4G39780.1_Symbols:_Integrase-type_DNA-binding_superfamily_protein_
Ta1.0_00263	0	0	0	0	0	0	0	0	0	0	0	0	AT4G39770.1_Symbols:_TPPH_Haloacid_dehalogenase-like_hydrolase_(HAD)_superfamily_protein_					Ta1.0_00263	0	0	0	0	0	0	0	0	0	0	0	0	AT4G39770.1_Symbols:_TPPH_Haloacid_dehalogenase-like_hydrolase_(HAD)_superfamily_protein_
Ta1.0_00264	0	0	0	0	0	0	0	0	0	0	0	0	AT4G39756.1_Symbols:_Galactose_oxidase/kelch_repeat_superfamily_protein_					Ta1.0_00264	0	0	0	0	0	0	0	0	0	0	0	0	AT4G39756.1_Symbols:_Galactose_oxidase/kelch_repeat_superfamily_protein_
Ta1.0_00265	0	0	0	0	0	0	0	0	0	0	0	0	AT4G39745.1_Symbols:_hydroxyproline-rich_glycoprotein_family_protein_					Ta1.0_00265	0	0	0	0	0	0	0	0	0	0	0	0	AT4G39745.1_Symbols:_hydroxyproline-rich_glycoprotein_family_protein_
Ta1.0_00266	14.7127	16.088	16.8726	7.77527	7.81218	8.61313	7.44677	6.00421	7.03991	5.53461	5.25048	4.79614	AT4G39740.1_Symbols:_Thioredoxin_superfamily_protein_					Ta1.0_00266	14.6153	15.3205	16.7121	5.67265	4.69694	5.88069	3.92686	4.01233	3.73528	3.64441	3.60935	3.94725	AT4G39740.1_Symbols:_Thioredoxin_superfamily_protein_
Ta1.0_00267	30.2481	29.3613	30.2912	66.5498	67.0439	79.5506	56.1333	60.7599	54.5128	47.1097	44.789	57.9317	AT4G39730.1_Symbols:_Lipase/lipooxygenase,_PLAT/LH2_family_protein_					Ta1.0_00267	51.0309	52.0465	51.6337	73.4166	73.441	84.1	60.6881	65.7358	64.6082	77.5008	76.121	86.0005	AT4G39730.1_Symbols:_Lipase/lipooxygenase,_PLAT/LH2_family_protein_
Ta1.0_00268	0.211571	0.316196	0.200465	0.073059	0.081551	0.169245	0	0.033474	0	0	0	0	AT4G39720.1_Symbols:_VQ_motif-containing_protein_					Ta1.0_00268	0.066977	0.146339	0.186162	0	0	0.019449	0.027951	0	0.039401	0.249325	0.190471	0.036452	AT4G39720.1_Symbols:_VQ_motif-containing_protein_
Ta1.0_00269	11.0293	11.4787	9.89698	1.36628	1.1117	1.49306	0.266007	0.325733	0.386925	0.112858	0.327734	0.227727	AT4G39710.1_Symbols:_FKBP16-2_FK506-binding_protein_16-2_					Ta1.0_00269	16.3906	16.1067	15.8692	1.25436	1.64907	1.78921	0.391644	0.767538	0.988268	0.260893	0.222849	0.190446	AT4G39710.1_Symbols:_FKBP16-2_FK506-binding_protein_16-2_
Ta1.0_00270	39.4294	40.7592	35.4999	14.0569	11.9813	13.0772	8.93692	8.47058	9.26381	8.86603	8.49301	7.96566	AT4G39690.1_Symbols:_FUNCTIONS_IN:_molecular_function_unknown;_INVOLVED_IN:_biological_process_unknown;_LOCATED_IN:_mitochondrion;_EXPRESSED_IN:_26_plant_structures;_EXPRESSED_DURING:_14_growth_s					Ta1.0_00270	31.3374	32.4373	30.4513	10.3072	10.0473	10.7797	8.22958	8.45955	7.96	6.93002	6.60295	6.56335	AT4G39690.1_Symbols:_FUNCTIONS_IN:_molecular_function_unknown;_INVOLVED_IN:_biological_process_unknown;_LOCATED_IN:_mitochondrion;_EXPRESSED_IN:_26_plant_structures;_EXPRESSED_DURING:_14_growth_s
Ta1.0_00271	80.2902	85.8636	76.3514	24.8891	23.2699	24.6284	16.4741	15.4522	15.0674	15.3124	17.624	14.661	AT4G39680.1_Symbols:_SAP_domain-containing_protein_					Ta1.0_00271	93.7317	83.146	88.06	27.9021	27.3941	29.5026	23.4821	22.3891	24.5648	18.9643	18.7233	19.5286	AT4G39680.1_Symbols:_SAP_domain-containing_protein_
Ta1.0_00272	0	0	0	0	0	0	0	0	0	0	0.081058	0	AT4G39670.1_Symbols:_Glycolipid_transfer_protein_(GLTP)_family_protein_					Ta1.0_00272	0	0	0	0	0	0	0	0	0	0	0	0	AT4G39670.1_Symbols:_Glycolipid_transfer_protein_(GLTP)_family_protein_
Ta1.0_00273	93.705	107.989	99.0451	55.3041	51.5942	57.2044	31.2105	35.0908	30.3977	32.7491	42.1109	29.4727	AT4G39660.1_Symbols:_AGT2_alanine:glyoxylate_aminotransferase_2_					Ta1.0_00273	102.033	102.724	104.012	45.6423	47.0302	54.0831	32.6139	30.0184	35.0554	20.4266	21.1816	20.0312	AT4G39660.1_Symbols:_AGT2_alanine:glyoxylate_aminotransferase_2_
Ta1.0_00274	11.2546	13.3203	10.0172	0.409204	0.25286	0.286359	0	0.015212	0	0	0	0	AT4G39640.1_Symbols:_GGT1_gamma-glutamyl_transpeptidase_1_					Ta1.0_00274	13.9634	13.3204	16.956	0.178394	0.210803	0.152954	0.034562	0.087304	0.056553	0	0	0	AT4G39640.1_Symbols:_GGT1_gamma-glutamyl_transpeptidase_1_
Ta1.0_00275	23.5077	26.1677	26.2569	4.97634	4.40395	5.47976	2.81714	3.55255	2.0129	2.232	1.67603	1.81784	AT4G39620.1_Symbols:_EMB2453,_ATPPR5_Tetratricopeptide_repeat_(TPR)-like_superfamily_protein_					Ta1.0_00275	23.8287	22.0747	23.6351	4.44924	4.51599	4.78708	2.97757	3.4948	3.60319	1.81614	2.38846	1.72398	AT4G39620.1_Symbols:_EMB2453,_ATPPR5_Tetratricopeptide_repeat_(TPR)-like_superfamily_protein_
Ta1.0_00276	0	0	0	0	0	0	0	0	0	0	0	0	AT4G39610.1_Symbols:_Protein_of_unknown_function,_DUF617_					Ta1.0_00276	0.10278	0.017059	0.04893	0	0	0	0	0	0	0	0	0	AT4G39610.1_Symbols:_Protein_of_unknown_function,_DUF617_
Ta1.0_00277	0	0	0	0	0	0	0	0	0	0	0	0	AT1G36622.1_Symbols:_unknown_protein;_LOCATED_IN:_endomembrane_system;_BEST_Arabidopsis_thaliana_protein_match_is:_unknown_protein_(TAIR:AT1G36640.1);_Has_12_Blast_hits_to_12_proteins_in_2_specie					Ta1.0_00277	0	0	0	0	0	0	0	0	0	0	0	0	AT1G36622.1_Symbols:_unknown_protein;_LOCATED_IN:_endomembrane_system;_BEST_Arabidopsis_thaliana_protein_match_is:_unknown_protein_(TAIR:AT1G36640.1);_Has_12_Blast_hits_to_12_proteins_in_2_specie
Ta1.0_00278	6.10263	6.27079	5.62819	2.48013	2.63761	2.96599	2.13739	1.90693	2.02474	2.08049	2.14538	1.81611	AT4G39580.1_Symbols:_Galactose_oxidase/kelch_repeat_superfamily_protein_					Ta1.0_00278	10.3896	10.1772	11.478	4.80577	4.72124	5.19859	4.07934	3.74871	4.20054	3.05412	2.75157	2.43111	AT4G39580.1_Symbols:_Galactose_oxidase/kelch_repeat_superfamily_protein_
Ta1.0_00279	20.931	21.213	22.8046	7.4542	6.56701	6.65834	1.60261	2.06963	1.91981	1.36198	0.271162	0.393797	AT4G39540.3_Symbols:_SK2_shikimate_kinase_2_					Ta1.0_00279	21.8798	20.3114	22.7033	6.41143	5.35157	8.04863	2.72859	3.8219	3.4209	1.44037	0.958134	1.17328	AT4G39540.3_Symbols:_SK2_shikimate_kinase_2_
Ta1.0_00280	1.51282	1.64404	1.23958	0.512542	0.388205	0.41353	0.215595	0.13748	0.169405	0.302498	0.43637	0.422757	AT4G39530.1_Symbols:_Tetratricopeptide_repeat_(TPR)-like_superfamily_protein_					Ta1.0_00280	1.11133	1.50717	1.51564	0.257347	0.349995	0.335277	0.152883	0.194826	0.425599	0.239267	0.280388	0.340349	AT4G39530.1_Symbols:_Tetratricopeptide_repeat_(TPR)-like_superfamily_protein_
Ta1.0_00281	124.856	126.225	120.178	68.8174	59.3903	64.1375	59.071	64.2954	56.7307	44.5014	48.7768	40.3506	AT4G39520.1_Symbols:_GTP-binding_protein-related_					Ta1.0_00281	103.693	109.501	107.428	52.1254	51.1492	52.8572	44.9949	42.0891	48.7796	37.4735	37.108	41.159	AT4G39520.1_Symbols:_GTP-binding_protein-related_
Ta1.0_00282	0	0	0	0	0	0	0	0	0	0	0	0	AT1G47620.1_Symbols:_CYP96A8_cytochrome_P450,_family_96,_subfamily_A,_polypeptide_8_					Ta1.0_00282	0.013216	0	0	0	0	0	0	0	0	0	0	0	AT1G47620.1_Symbols:_CYP96A8_cytochrome_P450,_family_96,_subfamily_A,_polypeptide_8_
Ta1.0_00283	0	0	0.016929	0	0	0	0	0	0	0	0	0.021942	AT4G39490.1_Symbols:_CYP96A10_cytochrome_P450,_family_96,_subfamily_A,_polypeptide_10_					Ta1.0_00283	0.022085	0.034378	0	0	0	0	0	0	0	0.013096	0	0.013017	AT4G39490.1_Symbols:_CYP96A10_cytochrome_P450,_family_96,_subfamily_A,_polypeptide_10_
Ta1.0_00284	67.3785	73.8183	75.7779	21.2807	19.9816	20.2819	13.6341	13.6319	11.8177	8.43125	6.80357	7.9844	AT4G39470.1_Symbols:_Tetratricopeptide_repeat_(TPR)-like_superfamily_protein_					Ta1.0_00284	94.6631	86.146	89.4137	18.7289	18.7714	22.5736	13.371	13.7329	12.2317	8.46759	8.69032	9.65857	AT4G39470.1_Symbols:_Tetratricopeptide_repeat_(TPR)-like_superfamily_protein_
Ta1.0_00285	126.504	125.136	124.091	28.2836	24.7905	27.7273	11.9047	11.8355	14.0006	7.34229	5.67894	6.63842	AT4G39460.1_Symbols:_SAMC1,_SAMT1_S-adenosylmethionine_carrier_1_					Ta1.0_00285	133.296	133.87	135.16	22.344	20.1762	25.209	10.9579	11.4335	12.9393	5.74297	5.52787	4.83158	AT4G39460.1_Symbols:_SAMC1,_SAMT1_S-adenosylmethionine_carrier_1_
Ta1.0_00286	10.3257	12.0495	8.30983	7.16972	5.19381	5.1071	4.63746	4.60742	4.16437	4.20083	5.92028	2.95207	AT4G39420.2_Symbols:_unknown_protein;_INVOLVED_IN:_biological_process_unknown;_LOCATED_IN:_cellular_component_unknown;_EXPRESSED_IN:_leaf;_EXPRESSED_DURING:_LP.04_four_leaves_visible,_LP.02_two_l					Ta1.0_00286	9.61438	9.19344	9.92861	4.53893	4.61444	4.29043	3.67322	3.66727	4.03278	3.44065	3.37687	3.61047	AT4G39420.2_Symbols:_unknown_protein;_INVOLVED_IN:_biological_process_unknown;_LOCATED_IN:_cellular_component_unknown;_EXPRESSED_IN:_leaf;_EXPRESSED_DURING:_LP.04_four_leaves_visible,_LP.02_two_l
Ta1.0_00287	0.260539	0.357433	0.273218	0.217978	0.139663	0.091006	0.409333	0	0.544573	0.493037	0.397277	0.280461	AT4G39410.1_Symbols:_WRKY13,_ATWRKY13_WRKY_DNA-binding_protein_13_					Ta1.0_00287	0.183724	0	0.239084	0.362092	0.454801	0.216367	0.327209	0.451917	0.19072	0.179055	0.108375	0.199979	AT4G39410.1_Symbols:_WRKY13,_ATWRKY13_WRKY_DNA-binding_protein_13_
Ta1.0_00288	29.3623	34.2917	22.8106	12.0291	9.4451	11.8955	7.61345	8.50125	6.14606	9.42346	11.3294	7.97153	AT4G39400.1_Symbols:_BRI1,_CBB2,_DWF2,_BIN1,_ATBRI1_Leucine-rich_receptor-like_protein_kinase_family_protein_					Ta1.0_00288	34.2287	34.4853	37.6255	12.3731	12.8826	13.631	11.6114	10.1531	11.0599	9.81191	8.14074	8.9943	AT4G39400.1_Symbols:_BRI1,_CBB2,_DWF2,_BIN1,_ATBRI1_Leucine-rich_receptor-like_protein_kinase_family_protein_
Ta1.0_00289	12.7499	13.6022	13.1535	9.49256	9.43395	10.0148	8.58523	10.1737	8.29696	7.61875	9.93983	6.79497	AT4G39390.1_Symbols:_ATNST-KT1,_NST-K1_nucleotide_sugar_transporter-KT_1_					Ta1.0_00289	13.9831	16.5915	14.5847	11.1331	9.58637	11.7967	7.77313	7.81575	9.63909	6.44571	6.46952	6.08131	AT4G39390.1_Symbols:_ATNST-KT1,_NST-K1_nucleotide_sugar_transporter-KT_1_
Ta1.0_00290	7.61544	8.75654	7.88382	0.491239	0.346733	0.206786	0.048802	0.096039	0.057101	0	0.091128	0.09362	AT4G39380.2_Symbols:_FUNCTIONS_IN:_molecular_function_unknown;_INVOLVED_IN:_biological_process_unknown;_LOCATED_IN:_cellular_component_unknown;_EXPRESSED_IN:_14_plant_structures;_EXPRESSED_DURING					Ta1.0_00290	12.0632	9.38209	12.2954	0.273113	0.205977	0.226087	0	0	0	0.036494	0.043593	0	AT4G39380.2_Symbols:_FUNCTIONS_IN:_molecular_function_unknown;_INVOLVED_IN:_biological_process_unknown;_LOCATED_IN:_cellular_component_unknown;_EXPRESSED_IN:_14_plant_structures;_EXPRESSED_DURING
Ta1.0_00291	5.68711	6.86772	6.34737	1.21233	0.920085	0.89536	1.06429	1.06162	1.17885	0.911134	1.30264	1.27815	AT4G39370.3_Symbols:_UBP27_ubiquitin-specific_protease_27_					Ta1.0_00291	4.87164	4.83532	5.11504	0.971153	0.983022	1.01176	0.719113	0.921664	0.645366	0.80083	0.923048	0.763269	AT4G39370.3_Symbols:_UBP27_ubiquitin-specific_protease_27_
Ta1.0_00292	20.2121	22.2433	19.7145	3.26674	2.66519	2.21423	1.50163	1.89448	1.28003	1.67443	2.25009	1.991	AT2G21790.1_Symbols:_R1,_RNR1,_CLS8,_ATRNR1_ribonucleotide_reductase_1_					Ta1.0_00292	30.3704	25.9605	31.8753	3.35204	3.48111	3.61681	2.326	2.22603	2.0735	2.31545	2.42185	2.56336	AT2G21790.1_Symbols:_R1,_RNR1,_CLS8,_ATRNR1_ribonucleotide_reductase_1_
Ta1.0_00293	0.221075	0.32607	0.213581	0.06268	0.080469	0	0.114512	0.178043	0.094618	0	0	0.272801	AT4G39360.1_Symbols:_unknown_protein;_BEST_Arabidopsis_thaliana_protein_match_is:_unknown_protein_(TAIR:AT2G21780.1);_Has_13_Blast_hits_to_13_proteins_in_2_species:_Archae_-_0;_Bacteria_-_0;_Meta					Ta1.0_00293	0.966824	0.523918	0.464503	0.185932	0.071977	0.073518	0	0	0	0	0	0.081424	AT4G39360.1_Symbols:_unknown_protein;_BEST_Arabidopsis_thaliana_protein_match_is:_unknown_protein_(TAIR:AT2G21780.1);_Has_13_Blast_hits_to_13_proteins_in_2_species:_Archae_-_0;_Bacteria_-_0;_Meta
Ta1.0_00294	22.4015	24.8995	24.3126	36.5981	34.7395	35.0825	27.3945	31.2064	28.6316	22.1758	21.7183	15.2217	AT4G39350.1_Symbols:_CESA2,_ATH-A,_ATCESA2_cellulose_synthase_A2_					Ta1.0_00294	23.7304	26.1577	25.2364	34.9556	35.4717	36.1093	31.5848	29.7633	35.5584	28.4569	26.7188	28.2503	AT4G39350.1_Symbols:_CESA2,_ATH-A,_ATCESA2_cellulose_synthase_A2_
Ta1.0_00295	0	0	0	0	0	0	0	0	0	0	0	0	AT3G16950.2_Symbols:_LPD1,_ptlpd1_lipoamide_dehydrogenase_1_					Ta1.0_00295	0.260285	0.137736	0	0	0.015289	0	0	0	0.009871	0	0	0	AT3G16950.2_Symbols:_LPD1,_ptlpd1_lipoamide_dehydrogenase_1_
Ta1.0_00296	102.115	121.46	113.454	8.06064	7.37968	6.83752	1.18319	1.34597	1.2622	3.38943	2.07301	2.67439	AT4G39330.1_Symbols:_ATCAD9,_CAD9_cinnamyl_alcohol_dehydrogenase_9_					Ta1.0_00296	114.668	99.3997	115.938	7.91461	7.60078	9.16711	3.44324	4.47683	4.11102	2.72909	1.9477	2.34849	AT4G39330.1_Symbols:_ATCAD9,_CAD9_cinnamyl_alcohol_dehydrogenase_9_
Ta1.0_00297	1.32563	1.07967	1.95675	0.474968	0.438136	0.690993	0.473458	0.646062	0.399384	0.405915	0.749556	1.0599	AT4G39320.1_Symbols:_microtubule-associated_protein-related_					Ta1.0_00297	0.501657	0.728277	0.433728	0	0	0.259072	0	0	0.210901	0.179019	0	0.170906	AT4G39320.1_Symbols:_microtubule-associated_protein-related_
Ta1.0_00298	73.5065	66.4405	62.92	12.9712	14.7016	15.9235	10.0366	8.09259	7.41021	9.01456	9.3504	11.2279	AT4G39300.1_Symbols:_unknown_protein;_FUNCTIONS_IN:_molecular_function_unknown;_INVOLVED_IN:_biological_process_unknown;_LOCATED_IN:_chloroplast;_EXPRESSED_IN:_22_plant_structures;_EXPRESSED_DURI					Ta1.0_00298	53.7968	68.9384	59.7049	11.3697	8.57935	14.0343	6.90333	5.86962	7.54281	8.88126	7.12993	7.25855	AT4G39300.1_Symbols:_unknown_protein;_FUNCTIONS_IN:_molecular_function_unknown;_INVOLVED_IN:_biological_process_unknown;_LOCATED_IN:_chloroplast;_EXPRESSED_IN:_22_plant_structures;_EXPRESSED_DURI
Ta1.0_00299	0	0	0	0	0	0	0	0	0	0	0	0	AT1G73490.2_Symbols:_RNA-binding_(RRM/RBD/RNP_motifs)_family_protein_					Ta1.0_00299	0	0	0	0	0	0	0	0	0	0	0	0	AT1G73490.2_Symbols:_RNA-binding_(RRM/RBD/RNP_motifs)_family_protein_
Ta1.0_00300	54.7988	53.1367	52.4598	13.0523	11.846	12.0644	6.58158	6.69639	6.74756	5.172	4.26019	3.87479	AT4G39280.1_Symbols:_phenylalanyl-tRNA_synthetase,_putative_/_phenylalanine--tRNA_ligase,_putative_					Ta1.0_00300	34.2604	32.3239	32.8301	3.24905	2.60126	3.10905	1.21663	1.47853	1.22605	0.458528	0.45992	0.532465	AT4G39280.1_Symbols:_phenylalanyl-tRNA_synthetase,_putative_/_phenylalanine--tRNA_ligase,_putative_
Ta1.0_00301	4.63976	4.60526	4.09012	3.96855	2.96136	3.21262	2.31039	2.50362	2.04859	1.48104	1.77986	1.27127	AT4G39270.1_Symbols:_Leucine-rich_repeat_protein_kinase_family_protein_					Ta1.0_00301	4.81179	4.64603	5.67606	2.3276	2.5263	2.52936	1.75067	2.16963	1.85936	1.16994	0.772291	1.07196	AT4G39270.1_Symbols:_Leucine-rich_repeat_protein_kinase_family_protein_
Ta1.0_00302	0	0	0	0	0	0	0	0	0	0	0	0	AT4G39240.1_Symbols:_Galactose_oxidase/kelch_repeat_superfamily_protein_					Ta1.0_00302	0	0	0	0	0	0	0	0	0	0	0	0	AT4G39240.1_Symbols:_Galactose_oxidase/kelch_repeat_superfamily_protein_
Ta1.0_00303	634.318	444.25	579.536	349.205	341.504	348.039	172.189	148.187	158.462	184.088	177.996	190.978	AT4G39260.1_Symbols:_CCR1,_ATGRP8,_GR-RBP8,_GRP8_cold,_circadian_rhythm,_and_RNA_binding_1_					Ta1.0_00303	554.778	610.949	574.188	231.416	193.702	247.141	181.722	187.511	224.627	115.036	98.5145	122.625	AT4G39260.1_Symbols:_CCR1,_ATGRP8,_GR-RBP8,_GRP8_cold,_circadian_rhythm,_and_RNA_binding_1_
Ta1.0_00304	0	0	0	0	0	0	0	0	0	0	0	0	AT4G39250.1_Symbols:_ATRL1,_RSM2,_RL1_RAD-like_1_					Ta1.0_00304	0	0	0	0	0	0	0	0	0	0	0	0	AT4G39250.1_Symbols:_ATRL1,_RSM2,_RL1_RAD-like_1_
Ta1.0_00305	11.0484	12.2764	10.9179	13.845	13.0292	12.4633	8.21862	8.53089	10.5989	7.80476	7.28626	7.75351	AT4G39240.1_Symbols:_Galactose_oxidase/kelch_repeat_superfamily_protein_					Ta1.0_00305	15.5982	11.8881	16.5876	12.7219	13.436	12.9132	14.6331	13.1454	13.9767	9.85231	9.76788	8.93828	AT4G39240.1_Symbols:_Galactose_oxidase/kelch_repeat_superfamily_protein_
Ta1.0_00306	26.1248	25.6744	29.9747	13.6051	12.5689	12.1111	19.2071	16.441	14.4121	14.9058	19.6676	15.3787	AT4G39235.1_Symbols:_unknown_protein;_BEST_Arabidopsis_thaliana_protein_match_is:_unknown_protein_(TAIR:AT3G05570.1);_Has_30201_Blast_hits_to_17322_proteins_in_780_species:_Archae_-_12;_Bacteria_					Ta1.0_00306	22.5415	17.3356	15.8695	11.2351	11.6304	10.2835	8.10848	7.68244	8.44538	7.48028	10.2229	10.1962	AT4G39235.1_Symbols:_unknown_protein;_BEST_Arabidopsis_thaliana_protein_match_is:_unknown_protein_(TAIR:AT3G05570.1);_Has_30201_Blast_hits_to_17322_proteins_in_780_species:_Archae_-_12;_Bacteria_
Ta1.0_00307	2.05363	2.11862	2.32762	8.65597	8.79403	8.51673	9.50143	8.49476	8.14875	6.3748	5.94822	4.95063	AT4G39230.1_Symbols:_NmrA-like_negative_transcriptional_regulator_family_protein_					Ta1.0_00307	4.13012	4.14461	5.18816	16.7452	16.7179	17.6445	17.7649	12.3758	16.8624	11.4675	9.81815	10.4977	AT4G39230.1_Symbols:_NmrA-like_negative_transcriptional_regulator_family_protein_
Ta1.0_00308	98.1019	99.4865	103.094	41.4397	39.9084	40.5374	29.5234	33.6986	28.5902	21.5025	31.5677	25.5435	AT4G39220.1_Symbols:_ATRER1A_Rer1_family_protein_					Ta1.0_00308	91.8758	108.411	102.955	26.0628	28.3296	31.366	20.9007	19.4961	22.2009	17.2306	15.2953	15.6005	AT4G39220.1_Symbols:_ATRER1A_Rer1_family_protein_
Ta1.0_00309	88.0638	92.042	96.1656	42.0387	34.4046	37.9779	27.9495	29.3752	26.7411	20.4875	27.9815	23.5397	AT4G39220.1_Symbols:_ATRER1A_Rer1_family_protein_					Ta1.0_00309	91.9547	99.0693	91.8553	24.5177	25.5093	27.0157	20.5372	17.4197	19.7177	16.3088	14.5298	14.1587	AT4G39220.1_Symbols:_ATRER1A_Rer1_family_protein_
Ta1.0_00310	21.4956	25.1542	23.8116	8.65054	8.56429	9.37281	7.4298	8.14451	7.73827	35.7164	61.1816	57.6994	AT4G39210.1_Symbols:_APL3_Glucose-1-phosphate_adenylyltransferase_family_protein_					Ta1.0_00310	15.3959	15.4329	15.7287	6.93505	7.68291	8.08263	5.9407	4.99304	5.86034	3.39616	5.53722	6.02209	AT4G39210.1_Symbols:_APL3_Glucose-1-phosphate_adenylyltransferase_family_protein_
Ta1.0_00311	0.676246	0.797078	1.16505	1.91864	1.62688	1.52901	0.975595	1.14661	0.838988	0.822488	0.807049	1.12488	AT4G39190.1_Symbols:_unknown_protein;_BEST_Arabidopsis_thaliana_protein_match_is:_unknown_protein_(TAIR:AT2G21560.1);_Has_5536_Blast_hits_to_3562_proteins_in_401_species:_Archae_-_12;_Bacteria_-_					Ta1.0_00311	0.642358	0.339072	0.388895	1.07121	1.21917	1.20588	0.847647	1.0985	0.939655	0.232552	0.405864	0.28464	AT4G39190.1_Symbols:_unknown_protein;_BEST_Arabidopsis_thaliana_protein_match_is:_unknown_protein_(TAIR:AT2G21560.1);_Has_5536_Blast_hits_to_3562_proteins_in_401_species:_Archae_-_12;_Bacteria_-_
Ta1.0_00312	0	0	0.025867	0.085131	0.040398	0.136491	0	0.018987	0.04838	0	0	0	AT4G39180.1_Symbols:_SEC14,_ATSEC14_Sec14p-like_phosphatidylinositol_transfer_family_protein_					Ta1.0_00312	0.093573	0	0.052878	0	0	0	0	0	0	0	0	0	AT4G39180.1_Symbols:_SEC14,_ATSEC14_Sec14p-like_phosphatidylinositol_transfer_family_protein_
Ta1.0_00313	24.8888	29.1222	27.0697	18.3906	15.7025	17.2099	12.9492	16.4287	13.0572	12.9484	14.1803	12.4094	AT4G39170.1_Symbols:_Sec14p-like_phosphatidylinositol_transfer_family_protein_					Ta1.0_00313	35.315	28.5865	32.8266	18.6177	17.5276	17.8014	16.161	14.4856	16.2374	12.8283	11.251	11.946	AT4G39170.1_Symbols:_Sec14p-like_phosphatidylinositol_transfer_family_protein_
Ta1.0_00314	10.072	10.9876	9.14766	3.02929	2.35532	2.21463	1.84745	1.94866	2.02792	1.82686	1.7331	1.62286	AT4G39160.2_Symbols:_Homeodomain-like_superfamily_protein_					Ta1.0_00314	7.4623	6.55284	6.30016	1.48455	1.43207	1.2863	1.16448	1.33274	0.788869	0.624731	0.845266	0.875986	AT4G39160.2_Symbols:_Homeodomain-like_superfamily_protein_
Ta1.0_00315	32.5074	30.2914	32.298	18.583	18.0671	19.4046	21.2156	21.935	16.4389	17.5329	20.005	18.0967	AT4G39150.1_Symbols:_DNAJ_heat_shock_N-terminal_domain-containing_protein_					Ta1.0_00315	36.4065	33.1064	34.9098	19.0741	18.6469	19.2809	17.5152	16.0504	19.2058	17.7029	19.1404	18.6345	AT4G39150.1_Symbols:_DNAJ_heat_shock_N-terminal_domain-containing_protein_
Ta1.0_00316	9.58567	11.1564	9.31206	11.3192	11.7412	11.3865	20.1271	17.7935	20.0895	15.9042	22.4228	16.5226	AT4G39140.1_Symbols:_RING/U-box_superfamily_protein_					Ta1.0_00316	12.5948	14.4098	13.9201	14.8741	13.5244	14.0453	16.3814	14.9539	16.2607	19.0188	19.6718	16.7852	AT4G39140.1_Symbols:_RING/U-box_superfamily_protein_
Ta1.0_00317	0	0	0.15564	11.1987	18.2337	17.9445	93.3587	96.372	84.4742	117.547	145.485	132.189	AT4G39130.1_Symbols:_Dehydrin_family_protein_					Ta1.0_00317	0.161854	0	0	1.56202	1.42469	0.848999	4.82072	2.9434	3.71622	21.2645	18.9401	20.4166	AT4G39130.1_Symbols:_Dehydrin_family_protein_
Ta1.0_00318	28.4201	29.5917	26.3119	5.48803	5.31229	5.51366	2.70276	3.1487	2.24096	5.80971	9.22992	5.80045	AT4G39120.1_Symbols:_IMPL2,_HISN7_myo-inositol_monophosphatase_like_2_					Ta1.0_00318	34.5469	37.6185	36.8074	4.80028	3.93497	5.18914	2.1072	1.98441	2.16054	1.41925	1.7435	1.35909	AT4G39120.1_Symbols:_IMPL2,_HISN7_myo-inositol_monophosphatase_like_2_
Ta1.0_00319	2.4954	2.43777	1.91416	2.76008	2.64762	3.10823	7.52953	9.48146	4.59544	14.9007	28.4081	17.5202	AT4G39110.1_Symbols:_Malectin/receptor-like_protein_kinase_family_protein_					Ta1.0_00319	2.75493	2.38786	2.61861	1.49657	1.36628	1.73048	1.13645	1.3225	1.40535	2.19975	2.85868	2.59873	AT4G39110.1_Symbols:_Malectin/receptor-like_protein_kinase_family_protein_
Ta1.0_00320	12.0558	11.1651	8.77857	3.99661	3.05777	3.83159	2.5991	3.32552	2.3093	1.39964	3.21497	1.59405	AT3G03170.1_Symbols:_unknown_protein;_BEST_Arabidopsis_thaliana_protein_match_is:_unknown_protein_(TAIR:AT5G24890.1);_Has_184_Blast_hits_to_184_proteins_in_18_species:_Archae_-_0;_Bacteria_-_0;_M					Ta1.0_00320	4.21739	4.2036	4.42793	3.99829	5.63671	5.14131	4.5709	5.38736	6.39197	2.65178	2.24522	2.90351	AT3G03170.1_Symbols:_unknown_protein;_BEST_Arabidopsis_thaliana_protein_match_is:_unknown_protein_(TAIR:AT5G24890.1);_Has_184_Blast_hits_to_184_proteins_in_18_species:_Archae_-_0;_Bacteria_-_0;_M
Ta1.0_00321	16.5797	16.9121	22.0882	11.4775	14.1217	13.015	11.2307	12.0583	8.80143	12.4326	12.8003	10.5754	AT4G39100.1_Symbols:_SHL1_PHD_finger_family_protein_/_bromo-adjacent_homology_(BAH)_domain-containing_protein_					Ta1.0_00321	18.7833	17.5127	16.7111	12.0509	12.3951	12.3131	11.3317	10.4273	11.2166	10.4979	11.5904	9.96463	AT4G39100.1_Symbols:_SHL1_PHD_finger_family_protein_/_bromo-adjacent_homology_(BAH)_domain-containing_protein_
Ta1.0_00322	126.231	138.068	165.873	14.9447	14.1683	14.0535	4.73012	8.8927	5.51603	4.32313	4.27967	3.9575	AT4G39090.1_Symbols:_RD19,_RD19A_Papain_family_cysteine_protease_					Ta1.0_00322	158.705	133.774	160.493	9.91547	8.9728	9.77331	8.26441	7.63519	8.64527	3.8123	6.89317	4.5373	AT4G39090.1_Symbols:_RD19,_RD19A_Papain_family_cysteine_protease_
Ta1.0_00323	28.5538	29.9596	29.0117	15.5255	14.5552	14.9585	11.9441	13.2038	11.2597	8.898	9.69856	8.55194	AT2G26110.1_Symbols:_Protein_of_unknown_function_(DUF761)_					Ta1.0_00323	39.662	37.8682	37.0967	17.137	15.8478	17.8915	19.8536	18.7262	20.6527	10.4	9.88488	10.5495	AT2G26110.1_Symbols:_Protein_of_unknown_function_(DUF761)_
Ta1.0_00324	5.09421	4.44409	5.53409	3.38469	2.67124	3.81387	2.44916	2.64642	1.62944	2.01017	2.8392	2.19286	AT4G39090.1_Symbols:_RD19,_RD19A_Papain_family_cysteine_protease_					Ta1.0_00324	5.53236	5.66963	5.87074	2.53741	2.98745	2.92159	3.46089	2.18834	2.46094	2.49083	2.27365	2.34151	AT4G39090.1_Symbols:_RD19,_RD19A_Papain_family_cysteine_protease_
Ta1.0_00325	62.8354	76.2899	66.0413	44.9839	39.3221	40.9107	24.5567	25.9703	28.1817	19.2894	16.9899	15.246	AT4G39080.1_Symbols:_VHA-A3_vacuolar_proton_ATPase_A3_					Ta1.0_00325	69.1808	71.2629	73.1152	39.8194	40.3278	42.1341	27.0425	27.8919	32.9448	18.6544	18.4394	17.2095	AT4G39080.1_Symbols:_VHA-A3_vacuolar_proton_ATPase_A3_
Ta1.0_00326	81.5319	93.1781	72.1418	35.2557	32.2394	36.0703	18.8594	21.0672	21.3039	16.6072	16.5744	11.2293	AT1G62020.1_Symbols:_Coatomer,_alpha_subunit_					Ta1.0_00326	80.9272	83.4697	91.0244	30.831	30.091	32.5039	19.6659	20.1305	22.8481	14.1139	12.9088	13.1982	AT1G62020.1_Symbols:_Coatomer,_alpha_subunit_
Ta1.0_00327	0.322529	0.523738	0.565397	0.409385	0.580081	0.563472	0.583538	0.387304	0.377445	0.901758	0.878733	0.679313	AT4G39070.1_Symbols:_B-box_zinc_finger_family_protein_					Ta1.0_00327	0.896144	0.754896	1.3715	2.3046	2.78161	2.26872	1.82127	1.68599	2.27238	0.987213	1.35315	1.27602	AT4G39070.1_Symbols:_B-box_zinc_finger_family_protein_
Ta1.0_00328	22.4063	25.6648	21.2439	7.12791	5.99076	6.33795	4.66214	4.86171	4.00087	5.0141	3.74414	2.74145	AT4G39050.1_Symbols:_Kinesin_motor_family_protein_					Ta1.0_00328	22.0639	19.442	20.8531	5.50299	4.9891	5.15484	7.22951	6.25751	6.5625	4.33658	3.46724	3.76706	AT4G39050.1_Symbols:_Kinesin_motor_family_protein_
Ta1.0_00329	107.909	98.2827	103.901	16.6329	14.746	17.5734	8.70131	9.93599	8.51742	7.32647	5.84011	4.77865	AT4G39040.1_Symbols:_RNA-binding_CRS1_/_YhbY_(CRM)_domain_protein_					Ta1.0_00329	93.7619	88.8661	77.7408	10.1782	10.6877	9.4942	8.36802	8.21994	8.2587	3.85412	4.24672	3.58366	AT4G39040.1_Symbols:_RNA-binding_CRS1_/_YhbY_(CRM)_domain_protein_
Ta1.0_00330	0.640423	0.849972	1.01522	0.35777	0.406741	0.361351	0.239626	0.356276	0.3029	0.133796	0.159005	0	AT4G39030.1_Symbols:_EDS5,_SID1_MATE_efflux_family_protein_					Ta1.0_00330	1.63425	1.25753	1.63286	0.410219	0.463693	0.463263	0.196946	0.062896	0.212536	0.081795	0	0	AT4G39030.1_Symbols:_EDS5,_SID1_MATE_efflux_family_protein_
Ta1.0_00331	0.788048	0.893255	0.41839	0.389286	0.646881	0.995071	0.438257	0.687675	0.62055	0.832371	0.573411	0.682598	AT4G39030.1_Symbols:_EDS5,_SID1_MATE_efflux_family_protein_					Ta1.0_00331	1.56423	1.35691	0.62006	0.767349	0.445701	0.189869	0.370755	0.186533	0.218663	0.437012	0.288446	0.31207	AT4G39030.1_Symbols:_EDS5,_SID1_MATE_efflux_family_protein_
Ta1.0_00332	10.2542	9.99175	10.8343	3.68821	2.73288	2.37035	2.85245	3.66394	2.45184	2.41232	3.00007	2.54555	AT4G34660.1_Symbols:_SH3_domain-containing_protein_					Ta1.0_00332	10.371	9.35993	10.2608	3.13634	2.94196	2.78025	3.66608	3.12652	2.98019	3.38359	3.1046	3.26714	AT4G34660.1_Symbols:_SH3_domain-containing_protein_
Ta1.0_00333	0.206477	0.297681	0.399189	0	0.135109	0.091263	0.123689	0.068631	0.064921	0	0	0.038126	AT4G36220.1_Symbols:_FAH1,_CYP84A1_ferulic_acid_5-hydroxylase_1_					Ta1.0_00333	0.48421	0.297645	0.544928	0.093388	0.147089	0.11957	0.075774	0.053772	0.15446	0.067434	0.030522	0.219201	AT4G36220.1_Symbols:_FAH1,_CYP84A1_ferulic_acid_5-hydroxylase_1_
Ta1.0_00334	4.41425	6.00756	5.64812	1.66514	1.32518	1.60881	0.46242	0.710628	0.617469	0.640316	1.10823	0.66672	AT4G39010.1_Symbols:_AtGH9B18,_GH9B18_glycosyl_hydrolase_9B18_					Ta1.0_00334	4.63026	4.05142	4.12462	0.831013	0.696579	0.834017	0.711782	0.522448	0.564944	0.309325	0.192273	0.102966	AT4G39010.1_Symbols:_AtGH9B18,_GH9B18_glycosyl_hydrolase_9B18_
Ta1.0_00335	0	0.024243	0.012541	0	0	0	0	0	0	0	0.01338	0	AT4G39000.1_Symbols:_AtGH9B17,_GH9B17_glycosyl_hydrolase_9B17_					Ta1.0_00335	0.045254	0.057297	0.044135	0	0	0	0	0	0	0.030467	0.019714	0	AT4G39000.1_Symbols:_AtGH9B17,_GH9B17_glycosyl_hydrolase_9B17_
Ta1.0_00336	7.22828	7.74368	7.08249	3.58587	3.55474	4.02628	3.87401	3.72659	2.92537	3.9781	3.87494	2.49821	AT4G38980.1_Symbols:_unknown_protein;_Has_44_Blast_hits_to_44_proteins_in_19_species:_Archae_-_0;_Bacteria_-_2;_Metazoa_-_2;_Fungi_-_8;_Plants_-_24;_Viruses_-_0;_Other_Eukaryotes_-_8_(source:_NCB					Ta1.0_00336	6.86959	5.9219	8.66118	2.00273	2.41558	2.54902	2.00082	1.87029	1.98728	1.90287	2.193	1.74782	AT4G38980.1_Symbols:_unknown_protein;_Has_44_Blast_hits_to_44_proteins_in_19_species:_Archae_-_0;_Bacteria_-_2;_Metazoa_-_2;_Fungi_-_8;_Plants_-_24;_Viruses_-_0;_Other_Eukaryotes_-_8_(source:_NCB
Ta1.0_00337	967.536	992.784	1000.38	241.408	230.039	271.086	93.6751	120.443	111.557	27.9373	11.4525	9.17327	AT4G38970.1_Symbols:_FBA2_fructose-bisphosphate_aldolase_2_					Ta1.0_00337	1057.26	1039.27	1094.25	128.713	121.074	149.799	50.9314	71.4892	67.7071	13.7179	10.337	9.17262	AT4G38970.1_Symbols:_FBA2_fructose-bisphosphate_aldolase_2_
Ta1.0_00338	16.6262	21.8886	26.2274	7.52638	6.5477	6.02083	7.88995	8.78008	8.5042	2.80624	2.78768	3.17055	AT4G38960.3_Symbols:_B-box_type_zinc_finger_family_protein_					Ta1.0_00338	17.5298	14.0682	13.6884	5.70297	6.92079	6.16633	4.69272	5.71702	7.12465	4.97765	4.29158	4.5062	AT4G38960.3_Symbols:_B-box_type_zinc_finger_family_protein_
Ta1.0_00339	7.60771	11.1518	9.73575	0.666982	0.457085	0.548771	0.065977	0.199612	0.065314	0	0	0	AT4G38950.1_Symbols:_ATP_binding_microtubule_motor_family_protein_					Ta1.0_00339	27.7574	20.9925	28.6481	0.759263	0.73332	0.846629	0.186392	0.349952	0.336939	0.091141	0	0.023919	AT4G38950.1_Symbols:_ATP_binding_microtubule_motor_family_protein_
Ta1.0_00340	0	0	0	0	0	0	0	0	0	0	0	0	AT1G54445.1_Symbols:_Protein_of_unknown_function_(PD694200)_					Ta1.0_00340	0	0	0	0	0.108949	0	0	0	0	0	0	0	AT1G54445.1_Symbols:_Protein_of_unknown_function_(PD694200)_
Ta1.0_00341	6.36063	6.22811	5.15913	2.60159	2.29973	2.63889	3.54915	2.89013	2.81544	3.20323	4.35564	3.57907	AT4G38940.1_Symbols:_Galactose_oxidase/kelch_repeat_superfamily_protein_					Ta1.0_00341	7.45855	7.13078	7.56544	3.24698	3.41307	3.01687	3.42704	3.03566	3.15443	3.57811	3.70974	3.21097	AT4G38940.1_Symbols:_Galactose_oxidase/kelch_repeat_superfamily_protein_
Ta1.0_00342	136.025	146.788	145.055	72.0796	70.3469	70.4215	51.8837	51.7557	54.8354	54.3009	54.9638	44.7192	AT4G34720.1_Symbols:_AVA-P1,_VHA-C1,_ATVHA-C1_ATPase,_F0/V0_complex,_subunit_C_protein_					Ta1.0_00342	113.312	128.126	129.624	57.978	59.3065	68.614	49.403	49.7814	50.6287	47.4538	42.2648	44.5642	AT4G34720.1_Symbols:_AVA-P1,_VHA-C1,_ATVHA-C1_ATPase,_F0/V0_complex,_subunit_C_protein_
Ta1.0_00343	16.27	16.5892	16.2679	12.926	11.1483	10.8537	9.03454	10.1171	7.50368	8.00392	11.7855	8.05197	AT4G38910.2_Symbols:_BPC5_basic_pentacysteine_5_					Ta1.0_00343	20.1596	16.2391	18.7824	11.0672	11.9023	11.0267	12.9674	11.4913	10.5091	9.51737	10.2959	9.76613	AT4G38910.2_Symbols:_BPC5_basic_pentacysteine_5_
Ta1.0_00344	0	0.069735	0.067276	0	0	0	0	0	0	0.071433	0	0.089732	AT2G21237.1_Symbols:_unknown_protein;_Has_10_Blast_hits_to_10_proteins_in_2_species:_Archae_-_0;_Bacteria_-_0;_Metazoa_-_0;_Fungi_-_0;_Plants_-_10;_Viruses_-_0;_Other_Eukaryotes_-_0_(source:_NCBI					Ta1.0_00344	0.09235	0	0	0.067589	0.089303	0	0	0	0	0	0	0	AT2G21237.1_Symbols:_unknown_protein;_Has_10_Blast_hits_to_10_proteins_in_2_species:_Archae_-_0;_Bacteria_-_0;_Metazoa_-_0;_Fungi_-_0;_Plants_-_10;_Viruses_-_0;_Other_Eukaryotes_-_0_(source:_NCBI
Ta1.0_00345	20.2007	19.8225	18.0601	13.4229	12.1886	13.2295	7.64731	8.91642	7.78244	6.2544	5.9169	4.63798	AT4G38900.1_Symbols:_Basic-leucine_zipper_(bZIP)_transcription_factor_family_protein_					Ta1.0_00345	22.2082	19.4755	20.371	11.3144	11.3933	11.8498	9.05195	10.1091	9.6049	6.80275	6.01902	5.37305	AT4G38900.1_Symbols:_Basic-leucine_zipper_(bZIP)_transcription_factor_family_protein_
Ta1.0_00346	46.2427	44.8485	38.7848	8.14404	7.00845	7.28494	4.39869	3.63089	4.81789	3.87108	3.7516	3.67202	AT4G38890.1_Symbols:_FMN-linked_oxidoreductases_superfamily_protein_					Ta1.0_00346	33.0537	33.5856	36.3047	6.04555	4.86925	6.19775	3.46431	3.74161	3.44145	2.5117	2.80672	2.92442	AT4G38890.1_Symbols:_FMN-linked_oxidoreductases_superfamily_protein_
Ta1.0_00347	0	0	0	0	0	0	0	0	0	0	0.02505	0.002179	AT4G38880.1_Symbols:_ATASE3,_ASE3_GLN_phosphoribosyl_pyrophosphate_amidotransferase_3_					Ta1.0_00347	0	0	0	0	0	0	0	0	0.000967	0	0	0	AT4G38880.1_Symbols:_ATASE3,_ASE3_GLN_phosphoribosyl_pyrophosphate_amidotransferase_3_
Ta1.0_00348	0.852599	0.595977	1.09306	0.46849	0	0.097629	0	0.057667	0	0.064197	0	0	AT4G38860.1_Symbols:_SAUR-like_auxin-responsive_protein_family_					Ta1.0_00348	0.129021	0.379697	0.444719	0	0	0.107888	0.021305	0.030174	0	0	0	0	AT4G38860.1_Symbols:_SAUR-like_auxin-responsive_protein_family_
Ta1.0_00349	0.529779	0.184423	0.4059	0.787777	1.3585	1.22874	1.71411	2.62301	1.84392	1.06404	2.79912	1.2291	AT4G38850.1_Symbols:_SAUR_AC1,_ATSAUR15,_SAUR15,_SAUR-AC1_SAUR-like_auxin-responsive_protein_family_					Ta1.0_00349	0.296881	0.486756	0.490449	0.248751	0.412666	0.507637	0.453753	0.411821	0.471505	0.36523	0.686428	0.310032	AT4G38850.1_Symbols:_SAUR_AC1,_ATSAUR15,_SAUR15,_SAUR-AC1_SAUR-like_auxin-responsive_protein_family_
Ta1.0_00350	2.48117	3.49001	5.17828	1.24688	1.19939	0.996363	0.163767	0.377763	0.495951	0.703379	0.200731	0.492561	AT4G38840.1_Symbols:_SAUR-like_auxin-responsive_protein_family_					Ta1.0_00350	2.71182	1.45604	3.56551	0.635539	0.542292	0.456301	0.115425	0.544356	0.530298	0.336596	0.427602	0.059465	AT4G38840.1_Symbols:_SAUR-like_auxin-responsive_protein_family_
Ta1.0_00351	1.20517	1.58973	1.95073	2.38402	2.76732	2.24686	3.95527	3.65624	3.12608	3.45086	6.00214	4.65197	AT1G73490.2_Symbols:_RNA-binding_(RRM/RBD/RNP_motifs)_family_protein_					Ta1.0_00351	1.6531	1.4637	2.44836	4.60371	3.9127	3.97982	3.6995	4.32589	4.94847	2.9216	4.64637	4.94178	AT1G73490.2_Symbols:_RNA-binding_(RRM/RBD/RNP_motifs)_family_protein_
Ta1.0_00352	0.765206	0.750831	0.60869	13.4703	16.2749	12.8698	46.7262	51.6872	48.3388	37.2592	60.8379	41.3769	AT4G38810.2_Symbols:_Calcium-binding_EF-hand_family_protein_					Ta1.0_00352	4.32503	3.26609	4.03688	28.7072	30.1857	25.2455	48.9674	48.3347	47.2164	64.3334	68.6084	67.1353	AT4G38810.2_Symbols:_Calcium-binding_EF-hand_family_protein_
Ta1.0_00353	126.288	133.441	137.859	49.6513	43.6115	46.168	21.1558	22.2894	23.1199	20.5731	20.5173	17.8733	AT4G38800.1_Symbols:_ATMTN1,_ATMTAN1,_MTN1,_MTAN1_methylthioadenosine_nucleosidase_1_					Ta1.0_00353	123.627	125.446	130.981	35.4319	34.7742	37.8859	21.6031	21.865	23.1868	14.4104	15.7738	15.0721	AT4G38800.1_Symbols:_ATMTN1,_ATMTAN1,_MTN1,_MTAN1_methylthioadenosine_nucleosidase_1_
Ta1.0_00354	42.1571	47.5394	47.8183	31.7464	30.0731	30.2104	27.3574	25.0525	26.5725	24.146	28.199	25.3011	AT4G38790.1_Symbols:_ER_lumen_protein_retaining_receptor_family_protein_					Ta1.0_00354	51.4787	52.0669	52.4885	29.6204	30.1435	31.4891	24.0196	23.8351	23.5793	23.3534	21.4274	23.9533	AT4G38790.1_Symbols:_ER_lumen_protein_retaining_receptor_family_protein_
Ta1.0_00355	16.8339	16.4097	15.8581	5.39112	4.65465	5.92428	2.16439	2.21225	2.8742	1.85021	1.18833	1.06767	AT4G38770.1_Symbols:_PRP4,_ATPRP4_proline-rich_protein_4_					Ta1.0_00355	13.3352	14.0318	12.1173	3.63684	3.74282	4.9238	0.48985	1.35509	1.20886	0.390782	0.237587	0.299916	AT4G38770.1_Symbols:_PRP4,_ATPRP4_proline-rich_protein_4_
Ta1.0_00356	21.1772	24.4102	17.7205	5.05214	4.2272	3.96977	3.25383	3.39845	2.85316	2.97757	4.28003	2.40492	AT4G38760.1_Symbols:_Protein_of_unknown_function_(DUF3414)_					Ta1.0_00356	17.9323	18.9671	21.0566	2.44	2.78423	2.89321	1.99422	1.96164	2.52913	2.43755	2.4958	2.78031	AT4G38760.1_Symbols:_Protein_of_unknown_function_(DUF3414)_
Ta1.0_00357	26.3019	25.393	32.1508	345.212	485.894	466.896	3188.93	2453.54	2314.51	4610	4570.42	5265.51	AT4G38740.1_Symbols:_ROC1_rotamase_CYP_1_					Ta1.0_00357	57.085	49.673	50.2972	440.455	425.195	385.236	1204.83	886.287	886.122	2426.14	2788.4	2989.01	AT4G38740.1_Symbols:_ROC1_rotamase_CYP_1_
Ta1.0_00358	3.0772	3.30246	3.8085	5.44867	6.25605	5.18435	3.09434	3.95568	4.04878	2.30524	2.14712	1.9128	AT4G38730.1_Symbols:_Protein_of_unknown_function_(DUF803)_					Ta1.0_00358	6.89387	6.63136	6.3897	13.2987	12.0992	12.0431	8.62712	10.0692	11.8403	5.81351	6.60632	5.14979	AT4G38730.1_Symbols:_Protein_of_unknown_function_(DUF803)_
Ta1.0_00359	136.632	139.876	125.822	31.2031	29.3296	27.7218	25.4248	22.7605	23.1567	16.8641	19.7386	19.5345	AT4G38710.2_Symbols:_glycine-rich_protein_					Ta1.0_00359	78.9481	78.4934	72.7447	18.4838	16.7944	22.4962	12.3927	14.7817	13.076	11.8085	10.5664	11.6216	AT4G38710.2_Symbols:_glycine-rich_protein_
Ta1.0_00360	0.497132	0.279909	0.103789	1.6886	2.22682	1.8022	2.72067	3.08769	2.03661	0.890759	0.786607	0.796546	AT4G38700.1_Symbols:_Disease_resistance-responsive_(dirigent-like_protein)_family_protein_					Ta1.0_00360	0.318548	0.750987	0.726405	2.49396	1.82142	2.24515	1.79449	2.37175	2.32903	1.0161	0.94483	0.741494	AT4G38700.1_Symbols:_Disease_resistance-responsive_(dirigent-like_protein)_family_protein_
Ta1.0_00361	1.66318	1.8033	1.90328	1.29659	0.833298	0.956634	0.485703	0.684273	0.251332	0.064772	0	0.036473	AT4G38690.1_Symbols:_PLC-like_phosphodiesterases_superfamily_protein_					Ta1.0_00361	1.72938	1.10109	1.42747	0.181204	0.116039	0.217967	0.023794	0.145874	0.098356	0	0	0	AT4G38690.1_Symbols:_PLC-like_phosphodiesterases_superfamily_protein_
Ta1.0_00362	226.15	228.28	220.455	37.4453	37.7063	43.7604	26.5076	23.5984	24.2685	31.8435	47.8129	41.3855	AT2G21060.1_Symbols:_ATGRP2B,_ATCSP4,_GRP2B_glycine-rich_protein_2B_					Ta1.0_00362	273.984	250.657	271.929	37.3174	32.318	41.3594	21.7971	22.0493	21.1769	19.73	18.3538	21.8376	AT2G21060.1_Symbols:_ATGRP2B,_ATCSP4,_GRP2B_glycine-rich_protein_2B_
Ta1.0_00363	53.7892	57.6901	49.2798	18.4623	18.4204	19.6887	6.89938	7.77028	6.18291	6.67115	7.84261	5.72913	AT4G38670.1_Symbols:_Pathogenesis-related_thaumatin_superfamily_protein_					Ta1.0_00363	52.9724	52.0161	56.6301	10.066	10.2031	12.5235	6.34416	6.7488	6.3673	6.57919	5.39211	5.05207	AT4G38670.1_Symbols:_Pathogenesis-related_thaumatin_superfamily_protein_
Ta1.0_00364	6.51398	6.81044	5.77965	0.509732	0.622852	0.436423	0.649817	0.483919	0.544941	0.954375	0.651919	0.589658	AT4G38650.1_Symbols:_Glycosyl_hydrolase_family_10_protein_					Ta1.0_00364	6.47304	5.93947	6.07217	0.573508	0.575375	0.367923	0.662232	0.555417	0.581073	0.626292	0.90968	0.745226	AT4G38650.1_Symbols:_Glycosyl_hydrolase_family_10_protein_
Ta1.0_00365	27.4725	29.3831	27.1476	19.4624	20.4452	20.9567	26.6301	26.392	26.4531	26.6941	40.4306	26.8357	AT4G38640.1_Symbols:_Plasma-membrane_choline_transporter_family_protein_					Ta1.0_00365	30.6678	30.4568	30.9912	22.1538	21.7352	22.0566	21.4631	20.908	21.6865	23.6123	22.0733	21.5353	AT4G38640.1_Symbols:_Plasma-membrane_choline_transporter_family_protein_
Ta1.0_00366	180.701	202.911	185.97	69.1952	63.7717	63.3269	49.8345	51.9032	51.194	41.6193	51.3321	45.2372	AT4G38630.1_Symbols:_RPN10,_MCB1,_ATMCB1,_MBP1_regulatory_particle_non-ATPase_10_					Ta1.0_00366	187.852	171.083	168.678	61.5867	58.919	58.8622	47.8817	48.9839	48.72	41.9894	43.1355	44.28	AT4G38630.1_Symbols:_RPN10,_MCB1,_ATMCB1,_MBP1_regulatory_particle_non-ATPase_10_
Ta1.0_00367	9.81899	11.0715	20.4049	8.59651	7.27606	7.37729	1.59148	3.34215	1.17657	1.67733	0.488556	1.19485	AT4G38620.1_Symbols:_ATMYB4,_MYB4_myb_domain_protein_4_					Ta1.0_00367	18.5182	14.2115	16.8888	7.0736	6.69723	7.41593	6.38145	7.10569	10.3942	1.07952	1.51307	1.68639	AT4G38620.1_Symbols:_ATMYB4,_MYB4_myb_domain_protein_4_
Ta1.0_00368	72.7412	80.1594	57.6336	31.598	27.3521	28.3421	30.3491	28.5421	26.2881	33.3956	48.5679	25.8807	AT4G38600.1_Symbols:_KAK,_UPL3_HEAT_repeat_;HECT-domain_(ubiquitin-transferase)_					Ta1.0_00368	67.862	64.9024	74.0942	26.8552	26.8129	25.9426	25.6303	23.9855	26.6684	28.3511	27.0887	28.5712	AT4G38600.1_Symbols:_KAK,_UPL3_HEAT_repeat_;HECT-domain_(ubiquitin-transferase)_
Ta1.0_00369	64.4413	59.7185	71.9637	89.3933	83.454	84.9412	55.8967	61.0675	49.9434	48.8346	59.789	50.5994	AT4G38580.1_Symbols:_ATFP6,_HIPP26,_FP6_farnesylated_protein_6_					Ta1.0_00369	121.156	90.7574	112.887	78.5984	87.352	85.2529	88.2796	78.5766	87.962	52.1412	47.9839	49.1104	AT4G38580.1_Symbols:_ATFP6,_HIPP26,_FP6_farnesylated_protein_6_
Ta1.0_00370	29.247	30.7305	33.368	29.4829	26.8484	28.8492	8.53017	9.22909	10.4954	11.5145	8.59079	7.19852	AT1G68000.1_Symbols:_ATPIS1,_ATPIS,_PIS1_phosphatidylinositol_synthase_1_					Ta1.0_00370	34.1002	35.6099	37.915	18.1125	18.1921	18.0469	14.247	14.3882	13.2587	8.00859	6.92562	6.15514	AT1G68000.1_Symbols:_ATPIS1,_ATPIS,_PIS1_phosphatidylinositol_synthase_1_
Ta1.0_00371	1.53224	3.35635	1.78982	0.981522	0.611627	1.15827	0.921332	1.12305	1.33482	0.380944	1.01834	0.342166	AT4G38550.1_Symbols:_Arabidopsis_phospholipase-like_protein_(PEARLI_4)_family_					Ta1.0_00371	1.37988	1.98101	1.91099	0.370725	0.615443	0.990822	0.373591	0.215055	0.592475	0.299696	0.235773	0.161646	AT4G38550.1_Symbols:_Arabidopsis_phospholipase-like_protein_(PEARLI_4)_family_
Ta1.0_00372	2.7808	3.33707	2.94333	1.48808	0	1.68797	1.24679	0	1.0101	0.403548	0.810684	0.660825	AT4G38550.1_Symbols:_Arabidopsis_phospholipase-like_protein_(PEARLI_4)_family_					Ta1.0_00372	2.20062	2.10815	2.22677	0.498229	0.628605	1.015	0.195411	0.34106	0	0.320782	0.283002	0.233993	AT4G38550.1_Symbols:_Arabidopsis_phospholipase-like_protein_(PEARLI_4)_family_
Ta1.0_00373	37.2382	36.463	40.4773	23.5991	23.765	27.7462	16.0465	15.1233	13.5581	17.1497	16.4402	16.4937	AT2G20930.1_Symbols:_SNARE-like_superfamily_protein_					Ta1.0_00373	42.308	35.899	41.3748	22.3875	20.6063	22.1348	15.5525	12.7579	14.9538	11.4871	11.3134	10.0131	AT2G20930.1_Symbols:_SNARE-like_superfamily_protein_
Ta1.0_00374	0.492815	0.487119	0.278267	0.228097	0.15654	0.20115	0.881481	0.689599	0.55665	2.66789	4.02745	3.28564	AT5G05320.1_Symbols:_FAD/NAD(P)-binding_oxidoreductase_family_protein_					Ta1.0_00374	0.069885	0.029798	0.112768	0.128982	0.073728	0.098266	0.472262	0.216943	0.19576	0.339096	0.182464	0.457908	AT5G05320.1_Symbols:_FAD/NAD(P)-binding_oxidoreductase_family_protein_
Ta1.0_00375	0.155741	0.091428	0.051673	0.109257	0.050825	0.093128	0.169511	0.276399	0.176341	0.515236	0.481054	0.342651	AT4G38530.1_Symbols:_ATPLC1,_PLC1_phospholipase_C1_					Ta1.0_00375	0	0.014062	0.016397	0.113826	0	0.11814	0.148372	0.07602	0.151449	0.035329	0.103009	0.176264	AT4G38530.1_Symbols:_ATPLC1,_PLC1_phospholipase_C1_
Ta1.0_00376	26.8513	28.4105	28.4577	12.2778	12.194	11.8585	10.0839	11.3413	9.53192	8.32345	10.1517	8.23756	AT4G38520.1_Symbols:_Protein_phosphatase_2C_family_protein_					Ta1.0_00376	31.6904	29.0996	30.1462	13.7874	13.9334	15.0484	11.8911	11.4328	13.6125	9.59076	10.0438	9.94251	AT4G38520.1_Symbols:_Protein_phosphatase_2C_family_protein_
Ta1.0_00377	97.1641	113.993	107.143	55.5463	51.0783	55.8368	28.9386	33.1278	33.8992	18.5941	16.3476	15.564	AT4G38510.5_Symbols:_ATPase,_V1_complex,_subunit_B_protein_					Ta1.0_00377	115.62	121.842	119.208	48.5382	46.3646	51.251	27.19	33.3099	32.1481	19.3453	17.8741	16.4276	AT4G38510.5_Symbols:_ATPase,_V1_complex,_subunit_B_protein_
Ta1.0_00378	24.0678	26.6503	23.6157	19.7791	18.266	17.196	13.815	14.662	13.7408	8.98191	10.3998	9.91009	AT4G38500.1_Symbols:_Protein_of_unknown_function_(DUF616)_					Ta1.0_00378	24.1858	24.1361	26.0643	17.1077	17.0196	17.0312	13.0127	11.9496	14.4677	8.48918	8.99381	9.2063	AT4G38500.1_Symbols:_Protein_of_unknown_function_(DUF616)_
Ta1.0_00379	41.3592	35.9317	41.9925	28.2538	21.2268	19.8146	11.6759	11.426	10.1913	6.45094	4.97192	4.99843	AT4G38495.1_Symbols:_CONTAINS_InterPro_DOMAIN/s:_YL1_nuclear,_C-terminal_(InterPro:IPR013272);_Has_279_Blast_hits_to_279_proteins_in_147_species:_Archae_-_0;_Bacteria_-_0;_Metazoa_-_94;_Fungi_-_1					Ta1.0_00379	34.597	30.424	31.0818	14.9705	14.0332	16.0754	8.59639	10.997	12.4186	6.11448	5.63247	5.14339	AT4G38495.1_Symbols:_CONTAINS_InterPro_DOMAIN/s:_YL1_nuclear,_C-terminal_(InterPro:IPR013272);_Has_279_Blast_hits_to_279_proteins_in_147_species:_Archae_-_0;_Bacteria_-_0;_Metazoa_-_94;_Fungi_-_1
Ta1.0_00380	94.1569	80.569	86.8547	22.5665	23.245	38.9247	16.4312	15.3566	13.2351	30.7936	32.8913	28.0504	AT4G38490.1_Symbols:_unknown_protein;_Has_30201_Blast_hits_to_17322_proteins_in_780_species:_Archae_-_12;_Bacteria_-_1396;_Metazoa_-_17338;_Fungi_-_3422;_Plants_-_5037;_Viruses_-_0;_Other_Eukaryo					Ta1.0_00380	141.732	146.652	141.765	43.5502	37.405	44.9118	27.6084	29.1238	28.9213	24.1752	23.0399	24.0474	AT4G38490.1_Symbols:_unknown_protein;_Has_30201_Blast_hits_to_17322_proteins_in_780_species:_Archae_-_12;_Bacteria_-_1396;_Metazoa_-_17338;_Fungi_-_3422;_Plants_-_5037;_Viruses_-_0;_Other_Eukaryo
Ta1.0_00381	138.512	145.365	153.169	47.7516	45.2234	45.4193	34.6501	33.7423	34.5361	25.2901	29.8464	33.8886	AT2G45640.1_Symbols:_SAP18,_ATSAP18_SIN3_associated_polypeptide_P18_					Ta1.0_00381	150.282	138.007	142.677	39.6755	38.7927	44.9083	26.2925	28.9307	31.4375	28.8138	26.9935	29.0503	AT2G45640.1_Symbols:_SAP18,_ATSAP18_SIN3_associated_polypeptide_P18_
Ta1.0_00382	35.6069	41.6687	37.7823	17.4293	17.0989	18.0481	17.1322	16.6321	14.652	16.2229	19.9895	13.8182	AT2G45620.1_Symbols:_Nucleotidyltransferase_family_protein_					Ta1.0_00382	47.8161	42.6184	49.5759	18.076	19.1874	18.651	19.3953	17.9833	18.5465	15.5972	14.6689	14.2849	AT2G45620.1_Symbols:_Nucleotidyltransferase_family_protein_
Ta1.0_00383	0.185323	0.331426	0.112058	1.23517	1.07903	0.869467	3.97736	2.88908	3.57858	2.53504	3.18351	2.69738	AT2G45610.1_Symbols:_alpha/beta-Hydrolases_superfamily_protein_					Ta1.0_00383	0.45234	0.52586	0.315495	1.71103	1.5662	1.68876	2.35914	1.7608	2.09094	2.69842	2.52857	2.40639	AT2G45610.1_Symbols:_alpha/beta-Hydrolases_superfamily_protein_
Ta1.0_00384	2.55449	2.50814	2.51371	12.8985	13.7746	12.8348	15.7061	15.6455	13.7357	15.6073	17.2211	14.6787	AT2G45600.1_Symbols:_alpha/beta-Hydrolases_superfamily_protein_					Ta1.0_00384	4.76562	3.90987	5.07461	19.9095	19.9592	17.1522	23.0613	21.3789	20.804	21.9897	19.944	19.5636	AT2G45600.1_Symbols:_alpha/beta-Hydrolases_superfamily_protein_
Ta1.0_00385	23.2485	24.0633	19.6329	5.97823	4.86624	5.33612	2.17899	2.11412	1.26641	1.57384	1.59842	1.46802	AT2G45590.1_Symbols:_Protein_kinase_superfamily_protein_					Ta1.0_00385	37.3396	29.7213	33.5531	7.28972	7.44145	7.5993	4.46687	4.79363	4.41998	1.89178	1.29091	1.76444	AT2G45590.1_Symbols:_Protein_kinase_superfamily_protein_
Ta1.0_00386	0.025238	0	0.045818	0	0	0	0	0	0	0	0	0	AT2G45580.1_Symbols:_CYP76C3_cytochrome_P450,_family_76,_subfamily_C,_polypeptide_3_					Ta1.0_00386	0.210497	0.121173	0.286112	0	0	0	0	0	0	0.02987	0	0	AT2G45580.1_Symbols:_CYP76C3_cytochrome_P450,_family_76,_subfamily_C,_polypeptide_3_
Ta1.0_00387	4.24708	4.65176	5.56945	0.883028	1.15335	0.786663	11.4872	10.5991	7.55354	26.6174	55.8291	37.3135	AT2G45580.1_Symbols:_CYP76C3_cytochrome_P450,_family_76,_subfamily_C,_polypeptide_3_					Ta1.0_00387	11.095	8.7252	11.7185	76.9178	80.077	76.8743	128.654	96.1451	121.893	150.018	189.332	162.226	AT2G45580.1_Symbols:_CYP76C3_cytochrome_P450,_family_76,_subfamily_C,_polypeptide_3_
Ta1.0_00388	0	0	0	0	0	0.016132	0.031188	0.02876	0.02873	0	0.698123	0.423441	AT2G45550.1_Symbols:_CYP76C4_cytochrome_P450,_family_76,_subfamily_C,_polypeptide_4_					Ta1.0_00388	0	0	0	0	0	0	0	0.010281	0.009543	0	0.094246	0.012534	AT2G45550.1_Symbols:_CYP76C4_cytochrome_P450,_family_76,_subfamily_C,_polypeptide_4_
Ta1.0_00389	16.1209	17.6772	11.7129	10.5533	8.53773	7.77576	4.08725	3.73969	3.61931	5.33898	6.80299	3.26186	AT2G45540.2_Symbols:_WD-40_repeat_family_protein_/_beige-related_					Ta1.0_00389	16.6676	15.678	17.988	8.58788	8.7813	7.83913	6.75768	6.59596	7.11025	4.86702	5.0092	5.19186	AT2G45540.2_Symbols:_WD-40_repeat_family_protein_/_beige-related_
Ta1.0_00390	43.4362	40.0735	42.33	8.16093	7.58499	6.4601	5.99974	5.08918	4.10817	6.261	8.38222	7.59182	AT2G45520.1_Symbols:_unknown_protein;_FUNCTIONS_IN:_molecular_function_unknown;_INVOLVED_IN:_biological_process_unknown;_EXPRESSED_IN:_23_plant_structures;_EXPRESSED_DURING:_13_growth_stages;_Has					Ta1.0_00390	31.2418	25.2301	27.2466	5.98756	5.91668	7.76443	2.86137	3.654	3.61077	3.36745	2.59443	4.02539	AT2G45520.1_Symbols:_unknown_protein;_FUNCTIONS_IN:_molecular_function_unknown;_INVOLVED_IN:_biological_process_unknown;_EXPRESSED_IN:_23_plant_structures;_EXPRESSED_DURING:_13_growth_stages;_Has
Ta1.0_00391	4.36777	4.98252	4.49372	3.22528	2.50657	2.27377	1.41332	1.80682	1.7175	1.21659	0.545195	0.643547	AT2G45510.1_Symbols:_CYP704A2_cytochrome_P450,_family_704,_subfamily_A,_polypeptide_2_					Ta1.0_00391	7.3747	7.03015	7.0812	4.43722	4.30871	4.73337	2.26394	3.41435	2.78308	1.17577	1.09736	0.870816	AT2G45510.1_Symbols:_CYP704A2_cytochrome_P450,_family_704,_subfamily_A,_polypeptide_2_
Ta1.0_00392	4.78671	5.18517	5.1289	4.33315	3.42975	3.97228	3.66585	3.13357	2.47275	4.50953	4.50334	4.1024	AT2G45500.1_Symbols:_AAA-type_ATPase_family_protein_					Ta1.0_00392	9.64071	7.04716	8.53047	5.16514	5.29517	5.3185	4.72821	4.4378	4.80466	3.51855	4.15995	4.01691	AT2G45500.1_Symbols:_AAA-type_ATPase_family_protein_
Ta1.0_00393	14.8481	14.7485	16.5863	3.10411	2.5797	2.62841	1.43355	1.59346	1.79287	1.26808	0.555126	0.527204	AT2G45490.1_Symbols:_AtAUR3,_AUR3_ataurora3_					Ta1.0_00393	18.6369	18.2508	16.4532	0.473093	0.371244	0.23572	0	0.11249	0	0	0.04042	0	AT2G45490.1_Symbols:_AtAUR3,_AUR3_ataurora3_
Ta1.0_00394	19.2989	19.9322	18.6734	8.43349	8.70341	8.36143	14.1697	15.3561	11.26	14.8479	21.529	15.0413	AT2G45480.1_Symbols:_AtGRF9,_GRF9_growth-regulating_factor_9_					Ta1.0_00394	20.9995	17.6438	21.2956	5.94399	6.29909	5.91936	8.16324	6.23548	6.85528	7.75139	8.78289	7.99664	AT2G45480.1_Symbols:_AtGRF9,_GRF9_growth-regulating_factor_9_
Ta1.0_00395	124.908	135.011	120.721	66.2007	61.1403	70.1001	58.2167	63.3189	65.7013	54.5333	57.2311	47.2393	AT2G45470.1_Symbols:_FLA8,_AGP8_FASCICLIN-like_arabinogalactan_protein_8_					Ta1.0_00395	97.9012	105.833	103.598	42.4913	38.8543	46.3807	30.6824	30.7907	37.3974	30.1002	27.6982	25.2344	AT2G45470.1_Symbols:_FLA8,_AGP8_FASCICLIN-like_arabinogalactan_protein_8_
Ta1.0_00396	8.09996	9.25149	7.76369	5.07005	4.21992	4.23425	5.03779	5.3517	3.86198	3.53682	4.96548	3.47038	AT2G45460.3_Symbols:_SMAD/FHA_domain-containing_protein_					Ta1.0_00396	7.50901	6.5555	7.35475	3.6884	3.572	3.44645	3.55898	3.06121	3.01803	3.2719	3.16541	3.54886	AT2G45460.3_Symbols:_SMAD/FHA_domain-containing_protein_
Ta1.0_00397	12.3955	10.7966	17.2409	5.48774	3.46754	4.18645	1.36292	3.77999	3.25609	2.2091	1.3586	2.55736	AT2G45450.1_Symbols:_ZPR1_protein_binding_					Ta1.0_00397	10.3974	7.67896	8.15622	6.32665	6.70012	6.58007	5.58709	5.27335	5.76284	1.85773	1.19558	2.20561	AT2G45450.1_Symbols:_ZPR1_protein_binding_
Ta1.0_00398	233.823	232.908	203.283	32.976	32.5396	35.6711	18.3178	17.1469	18.7881	16.5425	19.0244	18.4987	AT2G45440.1_Symbols:_DHDPS2_dihydrodipicolinate_synthase_					Ta1.0_00398	154.602	174.488	169.62	23.2544	20.1256	25.6266	10.6678	12.2861	12.8447	8.83477	8.56696	10.1251	AT2G45440.1_Symbols:_DHDPS2_dihydrodipicolinate_synthase_
Ta1.0_00399	16.8766	15.1925	11.9317	2.53278	3.19523	2.53765	1.6154	1.10138	2.61679	2.77467	2.62121	1.11894	AT2G45430.1_Symbols:_AHL22_AT-hook_motif_nuclear-localized_protein_22_					Ta1.0_00399	9.66402	10.0603	12.1481	3.71095	4.17672	3.66183	2.34867	3.6974	1.43257	2.27603	0.808866	1.59544	AT2G45430.1_Symbols:_AHL22_AT-hook_motif_nuclear-localized_protein_22_
Ta1.0_00400	3.50964	4.96053	5.28921	0.172305	0.196262	0.065531	0.054273	0.15329	0.063537	0	0.050358	0	AT2G45420.1_Symbols:_LBD18_LOB_domain-containing_protein_18_					Ta1.0_00400	11.5341	7.38226	10.8988	0.219068	0.092063	0.12921	0.078778	0.184252	0.090023	0.140146	0	0.050656	AT2G45420.1_Symbols:_LBD18_LOB_domain-containing_protein_18_
Ta1.0_00401	0.889709	0.687347	0.659325	0.371387	0.123609	0.124698	0	0	0.061463	0.161228	0	0	AT2G45410.1_Symbols:_LBD19_LOB_domain-containing_protein_19_					Ta1.0_00401	0.725345	0.568712	0.692464	0.431982	0.210975	0.225463	0	0.189116	0.060623	0.190071	0.064406	0	AT2G45410.1_Symbols:_LBD19_LOB_domain-containing_protein_19_
Ta1.0_00402	3.78148	5.79877	4.95577	0.702641	0.621002	0.556753	0.082078	0	0.17584	0.134065	0	0.188367	AT2G45400.1_Symbols:_BEN1_NAD(P)-binding_Rossmann-fold_superfamily_protein_					Ta1.0_00402	5.57392	4.37149	4.70208	0.758897	0.74308	1.07735	0.455191	0.335056	0.472495	0.214072	0.118243	0	AT2G45400.1_Symbols:_BEN1_NAD(P)-binding_Rossmann-fold_superfamily_protein_
Ta1.0_00403	3.10467	3.10119	2.84071	3.6802	4.00785	3.88398	2.6931	3.17285	2.29169	2.80745	1.54667	1.34328	AT3G60800.1_Symbols:_DHHC-type_zinc_finger_family_protein_					Ta1.0_00403	3.25514	2.75423	3.11653	3.13028	2.39829	2.88956	2.52344	2.43427	2.81615	1.90629	2.32474	1.95066	AT3G60800.1_Symbols:_DHHC-type_zinc_finger_family_protein_
Ta1.0_00404	3.14971	4.52213	4.8666	10.1423	9.90757	8.02406	12.5586	12.247	14.1125	10.4127	11.5514	10.3949	AT2G45380.1_Symbols:_FUNCTIONS_IN:_molecular_function_unknown;_INVOLVED_IN:_biological_process_unknown;_LOCATED_IN:_cellular_component_unknown;_EXPRESSED_IN:_inflorescence_meristem,_flower,_cultu					Ta1.0_00404	19.8265	16.6793	18.6835	14.551	13.5282	15.8228	11.7678	13.5988	13.6421	11.6784	11.8156	12.2346	AT2G45380.1_Symbols:_FUNCTIONS_IN:_molecular_function_unknown;_INVOLVED_IN:_biological_process_unknown;_LOCATED_IN:_cellular_component_unknown;_EXPRESSED_IN:_inflorescence_meristem,_flower,_cultu
Ta1.0_00405	2.07703	2.06502	3.39393	13.1329	15.5197	12.7765	25.0658	28.8118	20.2407	18.6519	27.278	24.864	AT2G45360.1_Symbols:_Protein_of_unknown_function_(DUF1442)_					Ta1.0_00405	4.07076	3.38022	3.98654	7.72016	7.80348	8.4295	10.3746	7.57255	8.60389	13.0064	17.9749	17.3597	AT2G45360.1_Symbols:_Protein_of_unknown_function_(DUF1442)_
Ta1.0_00406	1.877	1.81332	1.83405	0.627597	0.506518	0.505031	0.187178	0.344469	0.191292	0.088332	0.133819	0.104815	AT2G45350.1_Symbols:_CRR4_Pentatricopeptide_repeat_(PPR)_superfamily_protein_					Ta1.0_00406	2.19009	2.09259	2.16744	0.292756	0.21758	0.414166	0.179754	0.118414	0.210105	0.032711	0.096904	0.060157	AT2G45350.1_Symbols:_CRR4_Pentatricopeptide_repeat_(PPR)_superfamily_protein_
Ta1.0_00407	76.1437	88.8343	74.8389	15.6123	10.4367	13.6865	1.42251	1.91764	1.59757	1.39568	0.834714	0.585262	AT2G45340.1_Symbols:_Leucine-rich_repeat_protein_kinase_family_protein_					Ta1.0_00407	119.221	100.963	120.74	15.8714	14.2849	16.0944	4.36029	5.88853	5.47388	1.17646	1.09367	0.877534	AT2G45340.1_Symbols:_Leucine-rich_repeat_protein_kinase_family_protein_
Ta1.0_00408	1202.63	1062.33	1103.36	577.648	541.724	571.527	336.556	332.261	365.956	255.429	200.594	261.983	AT4G00100.1_Symbols:_ATRPS13A,_RPS13,_PFL2,_RPS13A_ribosomal_protein_S13A_					Ta1.0_00408	991.362	1236.9	1129.86	461.532	422.66	513.679	223.368	262.038	264.418	188.481	198.291	194.636	AT4G00100.1_Symbols:_ATRPS13A,_RPS13,_PFL2,_RPS13A_ribosomal_protein_S13A_
Ta1.0_00409	31.3174	31.2226	32.0339	11.2038	10.6036	11.7913	8.55072	8.22685	7.91118	7.24934	8.24369	6.5982	AT2G45330.1_Symbols:_emb1067_RNA_2'-phosphotransferase,_Tpt1_/_KptA_family_					Ta1.0_00409	31.4703	28.3319	30.2191	9.98767	11.0783	11.1576	6.4116	7.03946	7.8773	4.1462	4.02139	3.11053	AT2G45330.1_Symbols:_emb1067_RNA_2'-phosphotransferase,_Tpt1_/_KptA_family_
Ta1.0_00410	15.1707	16.7775	15.8338	9.78092	9.46866	8.88719	6.00395	5.36959	5.89479	6.78617	10.5899	8.15544	AT4G17910.1_Symbols:_transferases,_transferring_acyl_groups_					Ta1.0_00410	23.5794	21.1746	23.2068	11.7509	10.2567	12.776	9.8728	9.5948	9.7736	9.16044	7.71381	8.77929	AT4G17910.1_Symbols:_transferases,_transferring_acyl_groups_
Ta1.0_00411	10.1783	10.4805	10.2545	6.39934	5.97236	5.74655	5.23241	6.05419	4.57108	4.29741	5.42213	4.69814	AT2G45320.1_Symbols:_unknown_protein;_FUNCTIONS_IN:_molecular_function_unknown;_INVOLVED_IN:_biological_process_unknown;_LOCATED_IN:_mitochondrion;_EXPRESSED_IN:_20_plant_structures;_EXPRESSED_DU					Ta1.0_00411	10.1419	9.75056	10.6796	5.18652	3.95834	5.02985	3.37946	3.91257	4.43707	3.58274	2.85088	3.5217	AT2G45320.1_Symbols:_unknown_protein;_FUNCTIONS_IN:_molecular_function_unknown;_INVOLVED_IN:_biological_process_unknown;_LOCATED_IN:_mitochondrion;_EXPRESSED_IN:_20_plant_structures;_EXPRESSED_DU
Ta1.0_00412	6.05863	6.41236	4.96367	1.69078	1.38803	1.41088	0.899794	0.828154	0.913694	1.03081	0.77641	1.07771	AT2G45310.1_Symbols:_GAE4_UDP-D-glucuronate_4-epimerase_4_					Ta1.0_00412	4.94169	5.52665	5.28607	1.60132	1.76253	1.62453	1.08096	0.814992	1.1817	0.503766	0.565492	0.538358	AT2G45310.1_Symbols:_GAE4_UDP-D-glucuronate_4-epimerase_4_
Ta1.0_00413	2.81658	3.01217	3.08149	2.47533	2.32043	2.50123	1.50019	1.80071	1.49492	1.82623	2.11492	0.943334	AT2G45280.2_Symbols:_RAD51C_RAS_associated_with_diabetes_protein_51C_					Ta1.0_00413	6.22267	5.55724	6.2701	1.56089	1.75939	1.70707	1.68181	1.73024	1.43025	0.957688	0.826288	0.609539	AT2G45280.2_Symbols:_RAD51C_RAS_associated_with_diabetes_protein_51C_
Ta1.0_00414	26.5232	26.1259	25.4618	12.0657	9.72014	9.84327	8.85228	9.79555	8.44409	5.72121	6.34211	6.39092	AT2G45270.1_Symbols:_GCP1_glycoprotease_1_					Ta1.0_00414	28.2485	25.7453	27.3443	8.022	7.38199	8.6819	6.24757	6.99447	6.81698	4.75677	5.57319	4.81888	AT2G45270.1_Symbols:_GCP1_glycoprotease_1_
Ta1.0_00415	39.5944	46.2256	43.6048	18.3082	16.5919	17.5549	15.3201	16.414	13.5266	12.6013	16.0844	12.4779	AT2G45260.1_Symbols:_Plant_protein_of_unknown_function_(DUF641)_					Ta1.0_00415	46.1043	42.4247	47.3593	15.5501	15.4796	17.04	14.0597	13.0726	14.7108	11.1342	11.2421	10.2317	AT2G45260.1_Symbols:_Plant_protein_of_unknown_function_(DUF641)_
Ta1.0_00416	110.531	109.149	101.319	43.5734	42.7427	41.0962	23.2467	22.2497	23.2709	18.862	20.8065	21.5289	AT2G45240.1_Symbols:_MAP1A_methionine_aminopeptidase_1A_					Ta1.0_00416	70.9459	67.8128	72.4638	27.7497	27.0441	31.7705	17.6092	22.3908	22.7129	14.091	13.5256	14.1088	AT2G45240.1_Symbols:_MAP1A_methionine_aminopeptidase_1A_
Ta1.0_00417	115.962	119.823	103.698	44.9488	36.9109	38.6508	25.6255	24.3091	23.7347	19.8462	19.1308	17.9417	AT2G45240.1_Symbols:_MAP1A_methionine_aminopeptidase_1A_					Ta1.0_00417	65.0862	68.7736	73.9929	25.8913	23.722	27.1829	18.343	18.9575	22.7423	13.4221	13.7926	13.9697	AT2G45240.1_Symbols:_MAP1A_methionine_aminopeptidase_1A_
Ta1.0_00418	1.89773	1.12598	2.08802	2.34606	3.59868	3.52571	0.260556	1.66465	0.478626	0.066947	0.044621	0.046	AT2G45220.1_Symbols:_Plant_invertase/pectin_methylesterase_inhibitor_superfamily_					Ta1.0_00418	1.39729	2.42347	1.20765	3.26826	3.16258	2.4563	0.503565	0.625297	0.75537	0.259621	1.39956	0.105245	AT2G45220.1_Symbols:_Plant_invertase/pectin_methylesterase_inhibitor_superfamily_
Ta1.0_00419	22.7175	22.2383	25.0467	16.2918	16.0453	15.7569	8.48133	9.02331	7.86101	6.36658	6.013	5.05443	AT2G45200.2_Symbols:_GOS12_golgi_snare_12_					Ta1.0_00419	25.2797	20.9559	23.7304	12.813	11.9831	14.1698	9.26978	9.36278	8.69872	3.87025	4.22202	4.39154	AT2G45200.2_Symbols:_GOS12_golgi_snare_12_
Ta1.0_00420	219.213	246.295	223.541	61.2452	53.0319	52.7783	46.0333	52.7078	50.129	41.6917	38.426	40.4952	AT2G45190.1_Symbols:_AFO,_FIL,_YAB1_Plant-specific_transcription_factor_YABBY_family_protein_					Ta1.0_00420	284.425	249.952	286.97	73.5515	69.6401	74.4495	63.384	64.6429	72.7875	33.9821	37.0524	34.3573	AT2G45190.1_Symbols:_AFO,_FIL,_YAB1_Plant-specific_transcription_factor_YABBY_family_protein_
Ta1.0_00421	2.47789	2.24183	2.15233	0.0893	0.343161	0.232136	0	0.28693	0.052937	0	0	0	AT2G45180.1_Symbols:_Bifunctional_inhibitor/lipid-transfer_protein/seed_storage_2S_albumin_superfamily_protein_					Ta1.0_00421	1.96516	3.24359	1.97187	1.41783	2.00874	3.19443	0.099246	0.085178	0	0	0	0	AT2G45180.1_Symbols:_Bifunctional_inhibitor/lipid-transfer_protein/seed_storage_2S_albumin_superfamily_protein_
Ta1.0_00422	10.5821	10.7436	15.9063	7.54384	5.55005	5.52459	4.9924	7.71761	2.7653	2.6342	2.51502	3.37531	AT2G45170.1_Symbols:_ATATG8E,_ATG8E_AUTOPHAGY_8E_					Ta1.0_00422	14.8321	11.187	11.4486	3.59402	2.91894	3.66769	3.1804	3.86863	3.15094	1.01605	1.44616	2.44145	AT2G45170.1_Symbols:_ATATG8E,_ATG8E_AUTOPHAGY_8E_
Ta1.0_00423	48.3795	49.8721	46.5364	17.7075	16.2256	18.5235	9.99303	11.1315	9.90419	12.0059	11.6634	9.88191	AT2G45160.1_Symbols:_HAM1,_ATHAM1,_LOM1_GRAS_family_transcription_factor_					Ta1.0_00423	55.9003	52.8919	55.9277	16.9379	16.5845	18.9576	13.3818	13.1453	13.4788	10.041	10.2985	8.32749	AT2G45160.1_Symbols:_HAM1,_ATHAM1,_LOM1_GRAS_family_transcription_factor_
Ta1.0_00424	8.98003	9.99928	9.18302	0.524229	0.876758	0.691209	1.38775	1.01681	0.74287	2.13514	5.6993	5.11538	AT2G45150.1_Symbols:_CDS4_cytidinediphosphate_diacylglycerol_synthase_4_					Ta1.0_00424	19.5179	21.3581	21.267	3.57042	3.52094	3.8578	3.80498	3.10064	4.32351	5.4415	4.94719	4.40132	AT2G45150.1_Symbols:_CDS4_cytidinediphosphate_diacylglycerol_synthase_4_
Ta1.0_00425	113.96	119.123	116.606	125.588	116.944	120.058	124.243	135.645	114.687	86.9893	97.89	90.628	AT2G45140.1_Symbols:_PVA12_plant_VAP_homolog_12_					Ta1.0_00425	93.368	101.57	96.9166	95.4732	102.641	100.22	91.8691	89.4723	99.6557	74.209	83.0784	79.8616	AT2G45140.1_Symbols:_PVA12_plant_VAP_homolog_12_
Ta1.0_00426	0	0.089811	0.10808	0.07948	0.136576	0.115527	0.949582	1.28981	1.1347	1.62417	1.13837	1.13298	AT2G45120.1_Symbols:_C2H2-like_zinc_finger_protein_					Ta1.0_00426	0.189948	0.063019	0.05778	0.27942	0.381117	0.310941	0.876561	0.549395	0.729871	1.86196	1.99013	1.69765	AT2G45120.1_Symbols:_C2H2-like_zinc_finger_protein_
Ta1.0_00427	127.726	113.747	90.1047	17.0514	14.4854	15.3234	12.8875	9.51776	11.7128	11.5468	11.7127	11.2875	AT2G40360.1_Symbols:_Transducin/WD40_repeat-like_superfamily_protein_					Ta1.0_00427	55.5697	68.5014	63.3412	10.7943	7.4613	10.804	4.83444	5.41483	5.79048	5.31054	5.18982	7.05146	AT2G40360.1_Symbols:_Transducin/WD40_repeat-like_superfamily_protein_
Ta1.0_00428	0.173456	0.135309	0.138241	0	0	0	0	0	0	0	0	0	AT1G65680.1_Symbols:_ATEXPB2,_EXPB2,_ATHEXP_BETA_1.4_expansin_B2_					Ta1.0_00428	1.13525	0.276776	1.21437	0	0.016607	0.021241	0	0	0	0	0	0	AT1G65680.1_Symbols:_ATEXPB2,_EXPB2,_ATHEXP_BETA_1.4_expansin_B2_
Ta1.0_00429	0.045229	0	0	0	0	0	0	0	0	0	0	0	AT2G45030.1_Symbols:_Translation_elongation_factor_EFG/EF2_protein_					Ta1.0_00429	0.066202	0	0.037291	0.0354	0	0.05256	0.114198	0.067651	0.103959	0.051939	0.043695	0.106594	AT2G45030.1_Symbols:_Translation_elongation_factor_EFG/EF2_protein_
Ta1.0_00430	0.564018	1.31236	0.687582	6.809	10.7099	6.5915	21.1169	21.3594	24.0964	27.0547	30.2361	23.985	AT2G45080.1_Symbols:_cycp3;1_cyclin_p3;1_					Ta1.0_00430	1.03708	1.30408	0.960679	20.9911	22.5297	20.1534	28.8965	23.2282	28.3763	34.7065	37.0062	39.2489	AT2G45080.1_Symbols:_cycp3;1_cyclin_p3;1_
Ta1.0_00431	569.427	461.79	537.879	335.914	348.173	339.321	150.809	148.53	142.369	127.124	96.8307	105.046	AT3G60540.1_Symbols:_Preprotein_translocase_Sec,_Sec61-beta_subunit_protein_					Ta1.0_00431	444.798	396.461	378.189	235.582	235.606	256.783	158.333	176.565	162.35	103.532	91.884	97.1365	AT3G60540.1_Symbols:_Preprotein_translocase_Sec,_Sec61-beta_subunit_protein_
Ta1.0_00432	41.5551	40.9803	43.035	17.8514	15.9643	15.182	9.50443	10.8283	11.4544	12.1928	10.4893	10.8024	AT2G45060.1_Symbols:_Uncharacterised_conserved_protein_UCP022280_					Ta1.0_00432	44.0678	43.5693	41.5947	15.4637	16.125	16.3098	11.782	10.7271	10.809	9.26704	11.339	11.7273	AT2G45060.1_Symbols:_Uncharacterised_conserved_protein_UCP022280_
Ta1.0_00433	1.97274	1.72	1.85606	0.455638	0.323211	0.409598	0.525206	0.248268	0.229267	0.531544	0.603892	0.545851	AT2G45050.1_Symbols:_GATA2_GATA_transcription_factor_2_					Ta1.0_00433	1.06005	1.46537	0.792813	0.093635	0	0.128217	0	0.144724	0	0	0	0.050266	AT2G45050.1_Symbols:_GATA2_GATA_transcription_factor_2_
Ta1.0_00434	0	0	0	0	0	0	0.204655	0.121351	0.151553	0.245853	1.96179	0.728335	AT2G45040.1_Symbols:_Matrixin_family_protein_					Ta1.0_00434	0	0	0	0.090285	0	0	0.023148	0.116171	0.1974	0.685069	0.810032	0.789702	AT2G45040.1_Symbols:_Matrixin_family_protein_
Ta1.0_00435	60.5148	57.6264	48.2869	11.6184	11.1033	11.3811	9.4009	9.62673	9.04137	8.24103	11.0354	8.70501	AT1G45332.1_Symbols:_Translation_elongation_factor_EFG/EF2_protein_					Ta1.0_00435	39.9564	46.4399	41.001	7.72823	7.23167	8.23962	5.61969	4.87629	5.60269	4.46401	5.52282	6.07861	AT1G45332.1_Symbols:_Translation_elongation_factor_EFG/EF2_protein_
Ta1.0_00436	45.9544	48.2497	47.9124	20.5759	20.4582	20.9315	11.386	13.6946	15.0324	9.11717	9.94851	8.61897	AT2G45010.1_Symbols:_PLAC8_family_protein_					Ta1.0_00436	35.7364	37.0634	37.7086	13.6302	13.595	14.7453	9.70526	8.39861	11.2994	5.64848	5.28087	6.41391	AT2G45010.1_Symbols:_PLAC8_family_protein_
Ta1.0_00437	46.239	51.6503	42.2355	8.35159	9.08292	8.92372	6.91442	6.70644	7.44841	6.29806	8.96035	5.70678	AT2G45000.1_Symbols:_EMB2766_structural_constituent_of_nuclear_pore_					Ta1.0_00437	43.1857	45.9817	39.2132	8.29983	9.44006	10.1868	6.56574	6.77988	6.2042	6.69264	5.62405	4.94724	AT2G45000.1_Symbols:_EMB2766_structural_constituent_of_nuclear_pore_
Ta1.0_00438	0	0	0	0	0	0	0.110646	0.140226	0.069817	0.188886	1.55299	0.616553	AT2G44990.1_Symbols:_CCD7,_MAX3,_ATCCD7_carotenoid_cleavage_dioxygenase_7_					Ta1.0_00438	0	0	0	0	0	0	0.030099	0	0	0.052147	0.050103	0	AT2G44990.1_Symbols:_CCD7,_MAX3,_ATCCD7_carotenoid_cleavage_dioxygenase_7_
Ta1.0_00439	5.44838	6.07979	5.78248	4.63468	4.26492	3.4066	10.0858	10.5525	8.45536	8.06889	12.4911	8.59452	AT2G44980.2_Symbols:_SNF2_domain-containing_protein_/_helicase_domain-containing_protein_					Ta1.0_00439	10.2313	8.98813	11.5902	6.37502	5.78693	6.10383	7.36347	6.96885	7.55836	8.3176	9.49737	8.57575	AT2G44980.2_Symbols:_SNF2_domain-containing_protein_/_helicase_domain-containing_protein_
Ta1.0_00440	34.9437	38.4108	36.8963	21.8414	21.6929	21.5312	16.0906	17.9538	16.1892	15.4568	16.9788	15.4957	AT2G44970.1_Symbols:_alpha/beta-Hydrolases_superfamily_protein_					Ta1.0_00440	45.127	40.0023	45.0249	20.4199	19.616	20.2619	18.2162	17.3159	18.9119	14.0012	14.7796	12.8007	AT2G44970.1_Symbols:_alpha/beta-Hydrolases_superfamily_protein_
Ta1.0_00441	25.0388	26.8158	24.3875	14.0566	11.7899	11.0332	10.2463	10.0559	9.1822	8.96248	10.4378	7.4468	AT2G44950.1_Symbols:_RDO4,_HUB1_histone_mono-ubiquitination_1_					Ta1.0_00441	27.2492	24.2005	26.58	12.088	11.7834	11.3475	12.1015	10.1833	11.6432	8.91072	9.10772	10.2192	AT2G44950.1_Symbols:_RDO4,_HUB1_histone_mono-ubiquitination_1_
Ta1.0_00442	5.77539	5.99549	7.11981	2.4539	1.9069	1.68077	1.12555	0.658207	2.1848	0.759877	0.571573	0.58415	AT2G44940.1_Symbols:_Integrase-type_DNA-binding_superfamily_protein_					Ta1.0_00442	4.2506	3.26771	3.57067	1.98119	1.92958	2.29425	1.19681	1.30607	1.20335	0.552183	0.545151	0.476381	AT2G44940.1_Symbols:_Integrase-type_DNA-binding_superfamily_protein_
Ta1.0_00443	0	0	0	0	0	0	0	0	0	0	0	0	AT2G28580.1_Symbols:_Plant_protein_of_unknown_function_(DUF247)_					Ta1.0_00443	0	0	0	0	0	0	0	0	0	0	0	0	AT2G28580.1_Symbols:_Plant_protein_of_unknown_function_(DUF247)_
Ta1.0_00444	0	0	0	0	0	0	0	0	0	0	0	0	AT2G44925.1_Symbols:_unknown_protein;_FUNCTIONS_IN:_molecular_function_unknown;_INVOLVED_IN:_biological_process_unknown;_LOCATED_IN:_cellular_component_unknown;_Has_30201_Blast_hits_to_17322_prot					Ta1.0_00444	0	0.098801	0	0	0	0	0	0	0	0	0	0	AT2G44925.1_Symbols:_unknown_protein;_FUNCTIONS_IN:_molecular_function_unknown;_INVOLVED_IN:_biological_process_unknown;_LOCATED_IN:_cellular_component_unknown;_Has_30201_Blast_hits_to_17322_prot
Ta1.0_00445	51.8507	49.0917	54.6528	11.5286	9.71211	12.3589	4.57849	5.35936	4.46127	4.36298	2.78494	3.72039	AT2G44920.2_Symbols:_Tetratricopeptide_repeat_(TPR)-like_superfamily_protein_					Ta1.0_00445	57.7621	54.9658	48.7917	7.38198	6.22602	8.18257	3.90933	6.32163	4.35682	2.31474	2.07819	2.22805	AT2G44920.2_Symbols:_Tetratricopeptide_repeat_(TPR)-like_superfamily_protein_
Ta1.0_00446	12.0076	12.7198	12.9129	3.39516	3.26348	3.18067	0.796893	0.774683	0.947895	0.397817	0.139311	0.168133	AT2G44910.1_Symbols:_ATHB4,_ATHB-4,_HB4_homeobox-leucine_zipper_protein_4_					Ta1.0_00446	14.3887	10.589	11.9364	0.989124	1.42949	1.8273	0.51907	0.937807	0.531466	0	0	0.059114	AT2G44910.1_Symbols:_ATHB4,_ATHB-4,_HB4_homeobox-leucine_zipper_protein_4_
Ta1.0_00447	0	0	0	0	0	0	0	0	0	0	0	0	AT1G05080.1_Symbols:_F-box/RNI-like/FBD-like_domains-containing_protein_					Ta1.0_00447	0	0	0	0	0	0	0	0	0	0	0	0	AT1G05080.1_Symbols:_F-box/RNI-like/FBD-like_domains-containing_protein_
Ta1.0_00448	6.80235	7.85295	7.40925	6.74702	5.18139	5.87827	4.76193	4.56775	4.66163	3.45294	3.94506	2.86441	AT2G44900.1_Symbols:_ARABIDILLO-1,_ARABIDILLO1_ARABIDILLO-1_					Ta1.0_00448	10.5073	11.0703	11.7592	6.63098	6.59844	6.92936	4.88859	5.22325	5.08169	3.75938	3.76402	3.31069	AT2G44900.1_Symbols:_ARABIDILLO-1,_ARABIDILLO1_ARABIDILLO-1_
Ta1.0_00449	0.237683	0.253706	0.166189	0.080907	0.065715	0.013962	0.223091	0.046534	0.085085	0.152746	0.11051	0.061426	AT2G44880.1_Symbols:_Pentatricopeptide_repeat_(PPR-like)_superfamily_protein_					Ta1.0_00449	0.240685	0.274106	0.285664	0.179727	0.070861	0.13183	0.048907	0.061876	0.154515	0.082643	0.097948	0.259203	AT2G44880.1_Symbols:_Pentatricopeptide_repeat_(PPR-like)_superfamily_protein_
Ta1.0_00450	1.24463	4.21249	0.157416	0.038098	0.070092	0.005657	0	0	0.050694	0	0	0	AT2G44840.1_Symbols:_ATERF13,_EREBP,_ERF13_ethylene-responsive_element_binding_factor_13_					Ta1.0_00450	2.86356	2.44409	0.527705	0.078682	0.245986	0.230433	0	0.090586	0	0.203967	0	0	AT2G44840.1_Symbols:_ATERF13,_EREBP,_ERF13_ethylene-responsive_element_binding_factor_13_
Ta1.0_00451	14.0105	15.9949	13.6209	17.811	17.1158	20.2743	13.8906	15.1076	13.6242	16.7519	20.3263	14.2612	AT3G60320.1_Symbols:_Protein_of_unknown_function_(DUF630_and_DUF632)_					Ta1.0_00451	15.6776	15.8184	15.0025	16.6669	16.39	17.4371	14.2555	13.8399	13.6626	12.1683	12.7052	11.8466	AT3G60320.1_Symbols:_Protein_of_unknown_function_(DUF630_and_DUF632)_
Ta1.0_00452	19.188	18.5512	12.8998	5.97938	4.41332	5.50462	2.68641	2.60182	3.24457	2.21118	1.61956	1.24569	AT2G44830.1_Symbols:_Protein_kinase_superfamily_protein_					Ta1.0_00452	23.2015	21.518	24.9114	6.41143	5.66373	6.27701	4.65738	4.17739	5.52666	2.57105	2.35588	2.1838	AT2G44830.1_Symbols:_Protein_kinase_superfamily_protein_
Ta1.0_00453	21.0874	17.8397	19.4752	4.09096	2.49152	3.49133	3.95156	3.32682	3.54379	3.86518	5.34276	3.72876	AT2G44820.2_Symbols:_unknown_protein;_Has_70_Blast_hits_to_70_proteins_in_25_species:_Archae_-_0;_Bacteria_-_0;_Metazoa_-_9;_Fungi_-_4;_Plants_-_47;_Viruses_-_0;_Other_Eukaryotes_-_10_(source:_NC					Ta1.0_00453	19.8321	18.6621	16.6524	3.81232	2.62108	3.78107	2.78023	2.7177	2.54729	2.98384	3.32634	3.06899	AT2G44820.2_Symbols:_unknown_protein;_Has_70_Blast_hits_to_70_proteins_in_25_species:_Archae_-_0;_Bacteria_-_0;_Metazoa_-_9;_Fungi_-_4;_Plants_-_47;_Viruses_-_0;_Other_Eukaryotes_-_10_(source:_NC
Ta1.0_00454	0.036	0	0.066549	0	0	0	0	0	0	0	0	0	AT2G44810.1_Symbols:_DAD1_alpha/beta-Hydrolases_superfamily_protein_					Ta1.0_00454	0	0.127173	0	0	0	0	0	0	0	0	0	0	AT2G44810.1_Symbols:_DAD1_alpha/beta-Hydrolases_superfamily_protein_
Ta1.0_00455	4.57964	4.74897	5.12829	4.04145	3.33859	4.03034	3.37135	2.81541	2.96166	2.10264	2.12032	1.75613	AT2G44800.1_Symbols:_2-oxoglutarate_(2OG)_and_Fe(II)-dependent_oxygenase_superfamily_protein_					Ta1.0_00455	3.71265	3.92001	4.3862	3.16538	3.01302	3.51485	2.38377	2.32566	2.9663	1.79467	1.50327	1.92991	AT2G44800.1_Symbols:_2-oxoglutarate_(2OG)_and_Fe(II)-dependent_oxygenase_superfamily_protein_
Ta1.0_00456	0.061276	0	0	0.158341	0.162659	0.216358	0.395412	0.538717	0.109886	0.063425	0.299217	0.235047	AT2G44790.1_Symbols:_UCC2_uclacyanin_2_					Ta1.0_00456	0	0	0	0	0	0	0.114056	0.220132	0.161108	0.246364	0.08381	0.326732	AT2G44790.1_Symbols:_UCC2_uclacyanin_2_
Ta1.0_00457	17.4411	20.4805	19.5128	16.301	15.4985	15.9721	13.0894	14.8578	13.2171	9.84695	10.2611	9.18163	AT2G44770.1_Symbols:_ELMO/CED-12_family_protein_					Ta1.0_00457	21.0199	19.9579	20.7732	17.7135	15.6358	17.0187	14.0087	12.9255	15.0188	13.3747	12.1622	12.9545	AT2G44770.1_Symbols:_ELMO/CED-12_family_protein_
Ta1.0_00458	23.1142	24.5627	20.6409	11.0041	9.32985	9.86317	5.58555	6.51267	5.67941	5.103	5.3964	4.41586	AT2G44760.1_Symbols:_Domain_of_unknown_function_(DUF3598)_					Ta1.0_00458	33.8911	29.1738	28.2585	11.4741	10.841	10.548	8.64648	8.00606	7.57949	5.71649	5.72424	5.84869	AT2G44760.1_Symbols:_Domain_of_unknown_function_(DUF3598)_
Ta1.0_00459	0.062543	0	0	0	0	0	0	0	0	0	0	0	AT2G44745.1_Symbols:_WRKY_family_transcription_factor_					Ta1.0_00459	0	0	0	0	0	0	0.122211	0	0	0	0.061507	0	AT2G44745.1_Symbols:_WRKY_family_transcription_factor_
Ta1.0_00460	0.394434	0.946987	0.487998	0.060132	0	0	0	0	0	0	0	0	AT2G44740.1_Symbols:_CYCP4;1_cyclin_p4;1_					Ta1.0_00460	1.81517	1.28021	2.05414	0	0	0	0	0.114713	0	0	0	0	AT2G44740.1_Symbols:_CYCP4;1_cyclin_p4;1_
Ta1.0_00461	0	0	0	0	0	0	0	0	0	0	0	0	AT5G51160.1_Symbols:_Ankyrin_repeat_family_protein_					Ta1.0_00461	0	0	0	0	0	0	0	0	0	0	0	0	AT5G51160.1_Symbols:_Ankyrin_repeat_family_protein_
Ta1.0_00462	0	0	0	0	0	0	0	0	0	0	0	0	AT5G51160.1_Symbols:_Ankyrin_repeat_family_protein_					Ta1.0_00462	0	0	0	0	0	0	0	0	0	0	0	0	AT5G51160.1_Symbols:_Ankyrin_repeat_family_protein_
Ta1.0_00463	14.9158	16.131	15.6869	12.7677	12.3357	12.976	13.9815	16.2945	11.8395	12.2781	16.0684	11.725	AT2G44730.1_Symbols:_Alcohol_dehydrogenase_transcription_factor_Myb/SANT-like_family_protein_					Ta1.0_00463	23.0323	16.7382	20.0681	12.0221	10.5494	12.3803	11.3391	10.9055	11.425	9.77705	11.3329	9.10902	AT2G44730.1_Symbols:_Alcohol_dehydrogenase_transcription_factor_Myb/SANT-like_family_protein_
Ta1.0_00464	19.8974	21.965	19.0059	9.53817	8.85374	8.70072	8.73713	8.59338	7.75931	10.4956	13.2553	10.0939	AT2G44710.1_Symbols:_RNA-binding_(RRM/RBD/RNP_motifs)_family_protein_					Ta1.0_00464	19.3437	18.8909	19.1663	9.0826	8.4205	8.09705	8.79786	7.8932	8.74999	9.29909	8.65483	8.8344	AT2G44710.1_Symbols:_RNA-binding_(RRM/RBD/RNP_motifs)_family_protein_
Ta1.0_00465	2.665	2.46247	2.78998	1.60222	1.02364	1.21727	0.456279	0.661776	0.943085	0.386805	0.37199	0.294989	AT2G44690.1_Symbols:_ARAC9,_ATROP8,_ROP8_Arabidopsis_RAC-like_9_					Ta1.0_00465	3.7568	3.87409	4.08747	2.14283	2.34795	1.96145	1.18165	1.52097	1.54901	0.81727	0.55053	0.544782	AT2G44690.1_Symbols:_ARAC9,_ATROP8,_ROP8_Arabidopsis_RAC-like_9_
Ta1.0_00466	59.0352	65.7646	64.4279	54.8188	54.1349	54.9963	48.5978	49.9004	43.8018	33.726	32.6003	30.996	AT2G44680.1_Symbols:_CKB4_casein_kinase_II_beta_subunit_4_					Ta1.0_00466	74.203	67.9673	73.4582	52.1012	53.2191	62.4657	42.4773	43.8426	49.715	26.9778	29.8501	30.022	AT2G44680.1_Symbols:_CKB4_casein_kinase_II_beta_subunit_4_
Ta1.0_00467	56.096	53.893	55.217	51.2306	62.9707	48.3583	58.105	61.5964	59.9609	68.5393	65.7978	60.6752	AT2G44670.1_Symbols:_Protein_of_unknown_function_(DUF581)_					Ta1.0_00467	47.435	57.0006	52.382	53.8964	48.817	54.3932	55.5749	45.3038	49.6548	57.3646	57.7482	62.9856	AT2G44670.1_Symbols:_Protein_of_unknown_function_(DUF581)_
Ta1.0_00468	22.0054	22.7707	20.7239	21.5719	19.1349	18.5778	11.6441	12.107	14.3482	11.6342	10.9997	9.09955	AT2G44660.1_Symbols:_ALG6,_ALG8_glycosyltransferase_family_					Ta1.0_00468	24.0902	25.2155	24.7505	17.4824	19.3727	18.2663	13.9309	13.6965	14.4526	9.97872	9.13002	7.99463	AT2G44660.1_Symbols:_ALG6,_ALG8_glycosyltransferase_family_
Ta1.0_00469	706.277	584.76	667.87	131.252	108.902	123.959	48.4054	49.3164	52.4202	38.3391	41.2669	45.4021	AT2G44650.1_Symbols:_CHL-CPN10,_CPN10_chloroplast_chaperonin_10_					Ta1.0_00469	773.352	828.717	753.756	91.5143	78.0805	106.731	33.0005	38.2505	39.0076	26.8152	28.4267	28.1378	AT2G44650.1_Symbols:_CHL-CPN10,_CPN10_chloroplast_chaperonin_10_
Ta1.0_00470	66.9941	65.1874	55.6959	6.73276	6.44814	6.99906	3.9527	4.10609	4.11112	3.50283	3.1476	3.31044	AT2G44640.1_Symbols:_FUNCTIONS_IN:_molecular_function_unknown;_INVOLVED_IN:_biological_process_unknown;_LOCATED_IN:_mitochondrion,_chloroplast,_plasma_membrane,_plastid,_chloroplast_envelope;_EXP					Ta1.0_00470	42.5229	52.4836	47.1701	3.32671	2.74894	3.65733	2.4846	2.17118	2.58159	1.71783	1.43636	1.43195	AT2G44640.1_Symbols:_FUNCTIONS_IN:_molecular_function_unknown;_INVOLVED_IN:_biological_process_unknown;_LOCATED_IN:_mitochondrion,_chloroplast,_plasma_membrane,_plastid,_chloroplast_envelope;_EXP
Ta1.0_00471	0	0	0	0	0	0	0	0	0	0	0	0	AT1G08985.1_Symbols:_AP2/B3-like_transcriptional_factor_family_protein_					Ta1.0_00471	0	0	0	0	0	0	0	0	0	0	0	0	AT1G08985.1_Symbols:_AP2/B3-like_transcriptional_factor_family_protein_
Ta1.0_00472	156.029	158.318	164.228	55.2436	53.3037	56.415	33.7783	32.2368	35.4882	27.7149	18.5386	20.6503	AT2G44620.1_Symbols:_MTACP-1,_MTACP1_mitochondrial_acyl_carrier_protein_1_					Ta1.0_00472	185.012	177.421	192.078	54.3272	46.533	57.5192	31.1947	32.6203	34.4953	23.781	19.1809	23.1395	AT2G44620.1_Symbols:_MTACP-1,_MTACP1_mitochondrial_acyl_carrier_protein_1_
Ta1.0_00473	80.1392	88.0638	81.8187	42.3801	39.3889	42.5056	23.1478	24.6874	22.5395	20.0792	18.2357	17.1185	AT2G44610.1_Symbols:_RAB6,_ATRABH1B,_ATRAB6A,_RAB6A_Ras-related_small_GTP-binding_family_protein_					Ta1.0_00473	79.0402	77.7402	80.8733	30.6761	28.1061	30.4836	20.3459	18.4668	20.6469	13.7245	14.3344	15.0359	AT2G44610.1_Symbols:_RAB6,_ATRABH1B,_ATRAB6A,_RAB6A_Ras-related_small_GTP-binding_family_protein_
Ta1.0_00474	3.4975	3.56505	3.12946	1.23997	1.46592	0.835071	1.55498	1.11542	1.28133	0.490688	0.827003	0.976045	AT2G44600.1_Symbols:_unknown_protein;_FUNCTIONS_IN:_molecular_function_unknown;_INVOLVED_IN:_biological_process_unknown;_LOCATED_IN:_plasma_membrane;_BEST_Arabidopsis_thaliana_protein_match_is:_u					Ta1.0_00474	3.0852	3.67	3.08285	1.02093	1.12196	1.66886	1.02234	0.96653	1.18854	0.999351	0.864732	0.785977	AT2G44600.1_Symbols:_unknown_protein;_FUNCTIONS_IN:_molecular_function_unknown;_INVOLVED_IN:_biological_process_unknown;_LOCATED_IN:_plasma_membrane;_BEST_Arabidopsis_thaliana_protein_match_is:_u
Ta1.0_00475	0.716274	0.857113	0.447963	0.0466	0	0	0	0	0.038273	0	0	0	AT2G44590.3_Symbols:_ADL1D,_DL1D_DYNAMIN-like_1D_					Ta1.0_00475	1.04991	0.834355	1.32421	0.047128	0.059218	0	0.053467	0	0	0	0	0.057899	AT2G44590.3_Symbols:_ADL1D,_DL1D_DYNAMIN-like_1D_
Ta1.0_00476	6.91489	7.21047	7.66701	1.14614	0.951344	0.791145	0.305251	0.399247	0.370857	0.486106	0.682021	0.474546	AT2G44580.1_Symbols:_zinc_ion_binding_					Ta1.0_00476	7.63927	6.99355	9.40821	0.342058	0.31825	0.292179	0.105871	0.167968	0.097289	0.199523	0.137776	0	AT2G44580.1_Symbols:_zinc_ion_binding_
Ta1.0_00477	0.467527	0.480244	0.474866	1.1663	0.850504	0.714172	0.610884	0.458868	0.840249	0.837265	0.648726	0.670291	AT2G44578.1_Symbols:_RING/U-box_superfamily_protein_					Ta1.0_00477	0.863316	0.969479	0.851224	1.02436	1.08556	1.48317	0.927642	1.40419	1.07092	0.916328	0.727938	0.664653	AT2G44578.1_Symbols:_RING/U-box_superfamily_protein_
Ta1.0_00478	0	0	0	0.18046	0.123969	0.188592	0.144134	0.073103	0.080802	0.109722	0.071622	0.044747	AT2G44570.1_Symbols:_AtGH9B12,_GH9B12_glycosyl_hydrolase_9B12_					Ta1.0_00478	0	0	0.034075	0.204356	0.149676	0.180612	0.205567	0.160501	0.175329	0.146014	0.111061	0.160016	AT2G44570.1_Symbols:_AtGH9B12,_GH9B12_glycosyl_hydrolase_9B12_
Ta1.0_00479	0	0	0	0	0	0	0	0	0	0	0	0	AT2G44540.1_Symbols:_AtGH9B9,_GH9B9_glycosyl_hydrolase_9B9_					Ta1.0_00479	0	0	0	0	0	0	0	0	0	0	0	0	AT2G44540.1_Symbols:_AtGH9B9,_GH9B9_glycosyl_hydrolase_9B9_
Ta1.0_00480	39.3099	37.2376	35.2174	10.1565	8.47219	9.27484	4.37505	5.2873	4.45848	5.25849	6.627	6.33692	AT2G44530.1_Symbols:_Phosphoribosyltransferase_family_protein_					Ta1.0_00480	47.0147	45.888	49.5654	8.9989	7.02417	8.96139	4.94889	4.7195	5.68233	4.33774	4.88946	5.52321	AT2G44530.1_Symbols:_Phosphoribosyltransferase_family_protein_
Ta1.0_00481	47.0059	48.7678	58.0157	46.5706	42.7184	45.4003	29.6264	32.7374	33.1464	21.0968	19.473	19.486	AT2G44525.1_Symbols:_Protein_of_unknown_function_(DUF498/DUF598)_					Ta1.0_00481	46.3573	48.2126	46.9477	35.4341	30.2797	38.2628	24.9114	24.3984	24.6599	16.8319	15.5725	16.1303	AT2G44525.1_Symbols:_Protein_of_unknown_function_(DUF498/DUF598)_
Ta1.0_00482	49.8323	50.5491	49.3961	25.4923	24.7884	23.7312	19.3383	17.7414	20.46	15.9899	20.4158	18.5736	AT2G44520.1_Symbols:_COX10_cytochrome_c_oxidase_10_					Ta1.0_00482	41.9316	49.1565	48.6045	18.3054	17.6608	19.572	13.2412	12.005	13.2401	12.5484	10.8975	10.9367	AT2G44520.1_Symbols:_COX10_cytochrome_c_oxidase_10_
Ta1.0_00483	28.1662	26.2476	24.7669	10.3187	11.253	9.42419	14.2939	13.4816	13.6324	13.5764	13.7805	13.8757	AT2G44510.1_Symbols:_CDK_inhibitor_P21_binding_protein_					Ta1.0_00483	16.2028	15.1592	15.8978	6.55173	6.24804	8.20394	6.38448	7.59104	7.07205	9.67922	8.51048	9.94937	AT2G44510.1_Symbols:_CDK_inhibitor_P21_binding_protein_
Ta1.0_00484	2.41578	2.15512	1.11293	0.444818	0.789391	0.419383	0.453784	0.312461	0.689099	0.422027	0.671269	0.411565	AT2G44500.1_Symbols:_O-fucosyltransferase_family_protein_					Ta1.0_00484	1.84964	1.82027	1.49922	0.763484	0.913893	1.92748	0.201987	0.400909	0.222988	0.177605	0.320085	0.246788	AT2G44500.1_Symbols:_O-fucosyltransferase_family_protein_
Ta1.0_00485	0	0	0	0	0	0	0	0	0	0	0	0	AT3G60120.1_Symbols:_BGLU27_beta_glucosidase_27_					Ta1.0_00485	0	0	0	0.066521	0	0	0	0	0	0	0	0	AT3G60120.1_Symbols:_BGLU27_beta_glucosidase_27_
Ta1.0_00486	0	0	0.006876	0	0	0	0	0	0	0.065538	0	0	AT3G01328.1_Symbols:_ECA1-like_gametogenesis_related_family_protein_					Ta1.0_00486	0	0	0	0	0	0	0	0	0	0	0	0	AT3G01328.1_Symbols:_ECA1-like_gametogenesis_related_family_protein_
Ta1.0_00487	7.42773	9.16665	7.25333	2.46651	1.96609	1.71498	0.13115	0.116632	0.110626	0.069665	0.021255	0.026298	AT2G44490.1_Symbols:_PEN2,_BGLU26_Glycosyl_hydrolase_superfamily_protein_					Ta1.0_00487	12.8401	12.2358	12.0349	1.05687	0.89895	1.17809	0.332005	0.381454	0.288747	0.074205	0.05712	0.06401	AT2G44490.1_Symbols:_PEN2,_BGLU26_Glycosyl_hydrolase_superfamily_protein_
Ta1.0_00488	25.675	25.0507	23.0203	9.18165	7.70174	8.78162	4.54586	5.29588	3.13161	2.13743	2.38209	2.87767	AT2G44440.1_Symbols:_Emsy_N_Terminus_(ENT)_domain-containing_protein_					Ta1.0_00488	17.2964	16.7441	17.0999	6.54469	3.18527	6.00126	3.17951	2.91002	3.21487	2.37497	2.05098	2.8243	AT2G44440.1_Symbols:_Emsy_N_Terminus_(ENT)_domain-containing_protein_
Ta1.0_00489	34.8757	35.1959	34.3946	11.3616	10.23	10.2305	6.05772	6.87932	6.03008	4.69862	3.9612	4.38145	AT2G44440.1_Symbols:_Emsy_N_Terminus_(ENT)_domain-containing_protein_					Ta1.0_00489	28.4802	28.8267	27.7679	10.298	9.25949	10.169	6.32667	6.76413	6.05789	4.27402	3.57832	4.44886	AT2G44440.1_Symbols:_Emsy_N_Terminus_(ENT)_domain-containing_protein_
Ta1.0_00490	4.62362	4.99543	4.11031	3.14022	3.25468	3.55059	4.35464	4.34056	3.11125	4.30241	5.4122	3.67054	AT2G44430.1_Symbols:_DNA-binding_bromodomain-containing_protein_					Ta1.0_00490	8.21081	8.33122	7.80051	5.07246	5.10828	5.15329	5.84767	4.79471	4.93742	5.53492	5.4469	4.17563	AT2G44430.1_Symbols:_DNA-binding_bromodomain-containing_protein_
Ta1.0_00491	6.90313	8.17777	7.59901	3.61417	2.85123	3.15109	1.54032	1.38119	1.46228	1.04685	0.802649	0.592691	AT2G44420.1_Symbols:_protein_N-terminal_asparagine_amidohydrolase_family_protein_					Ta1.0_00491	10.391	10.4692	11.3596	3.60921	4.1162	3.64671	2.15639	2.9758	2.68809	1.061	0.723871	1.0888	AT2G44420.1_Symbols:_protein_N-terminal_asparagine_amidohydrolase_family_protein_
Ta1.0_00492	19.6671	21.8591	21.7987	18.4706	15.1398	19.1733	13.3722	14.5369	11.5609	12.0829	13.2763	11.5783	AT2G44410.1_Symbols:_RING/U-box_superfamily_protein_					Ta1.0_00492	26.0964	23.666	27.0521	17.9279	17.0059	17.975	14.4265	14.5539	16.9414	12.4525	12.7018	12.2401	AT2G44410.1_Symbols:_RING/U-box_superfamily_protein_
Ta1.0_00493	0	0	0	0	0	0	0	0	0	0	0	0	AT2G44400.1_Symbols:_Cysteine/Histidine-rich_C1_domain_family_protein_					Ta1.0_00493	0	0	0	0	0	0	0	0	0	0	0	0	AT2G44400.1_Symbols:_Cysteine/Histidine-rich_C1_domain_family_protein_
Ta1.0_00494	0	0	0	0	0	0	0	0	0	0	0	0	AT2G44380.1_Symbols:_Cysteine/Histidine-rich_C1_domain_family_protein_					Ta1.0_00494	0	0	0	0	0	0	0	0	0	0	0	0	AT2G44380.1_Symbols:_Cysteine/Histidine-rich_C1_domain_family_protein_
Ta1.0_00495	0	0	0	0	0	0	0.050523	0.03273	0	0	0	0.049012	AT2G44380.1_Symbols:_Cysteine/Histidine-rich_C1_domain_family_protein_					Ta1.0_00495	0	0.038308	0	0	0	0	0	0	0	0	0	0	AT2G44380.1_Symbols:_Cysteine/Histidine-rich_C1_domain_family_protein_
Ta1.0_00496	0.048988	0	0	0	0	0	0	0	0	0	0	0	AT5G43520.1_Symbols:_Cysteine/Histidine-rich_C1_domain_family_protein_					Ta1.0_00496	0	0	0	0	0	0	0	0	0	0	0	0	AT5G43520.1_Symbols:_Cysteine/Histidine-rich_C1_domain_family_protein_
Ta1.0_00497	0	0	0	0	0	0	0	0	0	0	0	0	AT2G17740.1_Symbols:_Cysteine/Histidine-rich_C1_domain_family_protein_					Ta1.0_00497	0	0	0	0	0	0	0	0	0	0	0	0	AT2G17740.1_Symbols:_Cysteine/Histidine-rich_C1_domain_family_protein_
Ta1.0_00498	0	0	0	0	0	0	0	0	0	0	0	0	AT2G44370.1_Symbols:_Cysteine/Histidine-rich_C1_domain_family_protein_					Ta1.0_00498	0	0	0	0	0	0	0	0	0	0	0	0	AT2G44370.1_Symbols:_Cysteine/Histidine-rich_C1_domain_family_protein_
Ta1.0_00499	0	0	0	0	0	0	0	0	0	0	0	0	AT2G44370.1_Symbols:_Cysteine/Histidine-rich_C1_domain_family_protein_					Ta1.0_00499	0	0	0	0	0	0	0	0	0	0	0	0	AT2G44370.1_Symbols:_Cysteine/Histidine-rich_C1_domain_family_protein_
Ta1.0_00500	0	0	0	0	0	0	0	0	0	0	0	0	AT2G44370.1_Symbols:_Cysteine/Histidine-rich_C1_domain_family_protein_					Ta1.0_00500	0	0	0	0	0	0	0	0	0	0	0	0	AT2G44370.1_Symbols:_Cysteine/Histidine-rich_C1_domain_family_protein_
Ta1.0_00501	46.0649	45.7706	49.6288	37.9969	36.122	35.0394	29.7813	33.7903	30.929	33.163	41.881	39.6248	AT2G44360.1_Symbols:_unknown_protein;_Has_23_Blast_hits_to_23_proteins_in_10_species:_Archae_-_0;_Bacteria_-_0;_Metazoa_-_0;_Fungi_-_0;_Plants_-_23;_Viruses_-_0;_Other_Eukaryotes_-_0_(source:_NCB					Ta1.0_00501	47.7331	43.6222	45.0176	33.0974	34.1011	36.6182	31.9921	27.7918	30.6486	27.5399	29.259	29.764	AT2G44360.1_Symbols:_unknown_protein;_Has_23_Blast_hits_to_23_proteins_in_10_species:_Archae_-_0;_Bacteria_-_0;_Metazoa_-_0;_Fungi_-_0;_Plants_-_23;_Viruses_-_0;_Other_Eukaryotes_-_0_(source:_NCB
Ta1.0_00502	63.9205	69.3979	60.8016	31.1562	32.1544	33.1157	38.7461	36.8743	38.1126	51.8793	66.0114	58.1069	AT2G44350.2_Symbols:_ATCS,_CSY4_Citrate_synthase_family_protein_					Ta1.0_00502	53.964	56.1578	56.4469	29.9913	27.8495	29.1166	26.5279	23.5636	26.8103	33.8161	41.1693	39.1536	AT2G44350.2_Symbols:_ATCS,_CSY4_Citrate_synthase_family_protein_
Ta1.0_00503	0	0	0	0	0	0	0	0	0	0	0	0	AT2G44340.1_Symbols:_VQ_motif-containing_protein_					Ta1.0_00503	0	0	0	0	0	0	0	0	0	0	0	0	AT2G44340.1_Symbols:_VQ_motif-containing_protein_
Ta1.0_00504	47.9198	42.3369	47.1496	76.33	83.1102	92.9898	73.4186	72.6398	60.7417	57.1577	55.3454	64.1186	AT2G44310.1_Symbols:_Calcium-binding_EF-hand_family_protein_					Ta1.0_00504	52.1852	46.3651	51.3204	65.9147	62.6235	63.8264	44.9271	45.1452	50.2174	29.1556	33.3153	37.5965	AT2G44310.1_Symbols:_Calcium-binding_EF-hand_family_protein_
Ta1.0_00505	1.90956	2.88256	2.51755	14.6793	15.0508	12.7489	8.63565	8.47101	11.3933	12.2769	10.1122	13.0898	AT2G44290.1_Symbols:_Bifunctional_inhibitor/lipid-transfer_protein/seed_storage_2S_albumin_superfamily_protein_					Ta1.0_00505	1.20425	0.878669	0.915903	3.24192	3.39896	4.43136	1.01945	1.8601	2.14805	0.547629	0.41669	0.283597	AT2G44290.1_Symbols:_Bifunctional_inhibitor/lipid-transfer_protein/seed_storage_2S_albumin_superfamily_protein_
Ta1.0_00506	2.62934	3.52989	5.35996	2.59811	1.6812	1.30004	0.418191	0.393323	0.823922	0.227046	0.803006	0.512679	AT2G44290.1_Symbols:_Bifunctional_inhibitor/lipid-transfer_protein/seed_storage_2S_albumin_superfamily_protein_					Ta1.0_00506	1.70191	1.13986	1.01223	0.190551	0.495492	0.408647	0	0.250198	0.276424	0	0.121374	0	AT2G44290.1_Symbols:_Bifunctional_inhibitor/lipid-transfer_protein/seed_storage_2S_albumin_superfamily_protein_
Ta1.0_00507	11.664	13.2741	14.0964	6.74642	5.56316	5.68562	3.59386	4.43217	4.40773	2.38693	2.29643	2.15107	AT2G44280.1_Symbols:_Major_facilitator_superfamily_protein_					Ta1.0_00507	11.8728	12.7578	13.0259	7.31983	6.86195	7.07076	5.06564	5.07336	5.46491	2.85282	2.53202	2.14797	AT2G44280.1_Symbols:_Major_facilitator_superfamily_protein_
Ta1.0_00508	23.1689	21.3917	22.4015	6.39315	5.68658	6.03368	5.26749	3.88033	4.08696	6.27496	5.51531	5.20371	AT2G44270.2_Symbols:_ROL5_repressor_of_lrx1_					Ta1.0_00508	26.5418	26.0195	26.0267	6.32203	6.71508	6.57319	5.0625	4.75633	4.92586	4.73134	4.55558	5.29637	AT2G44270.2_Symbols:_ROL5_repressor_of_lrx1_
Ta1.0_00509	2.29973	2.33937	1.50088	1.88607	1.34353	1.90353	2.02795	2.00244	1.55251	1.08304	1.3447	1.37473	AT2G44260.2_Symbols:_Plant_protein_of_unknown_function_(DUF946)_					Ta1.0_00509	3.42177	3.10705	3.2023	1.71097	1.66244	1.88982	1.97725	1.93002	1.87781	1.76434	1.62726	1.58453	AT2G44260.2_Symbols:_Plant_protein_of_unknown_function_(DUF946)_
Ta1.0_00510	1.47961	1.35746	1.49147	0.938814	1.00014	0.843533	1.29062	1.26618	0.893742	1.27935	1.2023	1.33219	AT2G44230.1_Symbols:_Plant_protein_of_unknown_function_(DUF946)_					Ta1.0_00510	1.42959	1.70782	1.43708	1.27516	1.08699	1.33657	1.53211	1.21402	1.69715	1.21464	1.14669	1.10225	AT2G44230.1_Symbols:_Plant_protein_of_unknown_function_(DUF946)_
Ta1.0_00511	0	0.001402	0	0	0	0	0	0	0	0	0	0	AT5G57020.1_Symbols:_NMT1,_ATNMT1_myristoyl-CoA:protein_N-myristoyltransferase_					Ta1.0_00511	0	0	0	0	0	0	0	0	0	0	0	0	AT5G57020.1_Symbols:_NMT1,_ATNMT1_myristoyl-CoA:protein_N-myristoyltransferase_
Ta1.0_00512	0	0	0	0	0	0	0	0	0	0	0	0	AT5G57020.1_Symbols:_NMT1,_ATNMT1_myristoyl-CoA:protein_N-myristoyltransferase_					Ta1.0_00512	0	0	0	0	0	0	0	0	0	0	0	0	AT5G57020.1_Symbols:_NMT1,_ATNMT1_myristoyl-CoA:protein_N-myristoyltransferase_
Ta1.0_00513	19.1528	22.5129	19.7599	9.87324	9.30401	9.6081	11.5061	13.4203	8.44161	10.0145	11.4802	9.44078	AT2G44200.1_Symbols:_CBF1-interacting_co-repressor_CIR,_N-terminal;Pre-mRNA_splicing_factor_					Ta1.0_00513	20.9055	17.7737	19.1972	9.83674	9.39721	9.32391	9.1554	7.89738	8.55848	7.21164	8.77264	7.7638	AT2G44200.1_Symbols:_CBF1-interacting_co-repressor_CIR,_N-terminal;Pre-mRNA_splicing_factor_
Ta1.0_00514	31.1971	27.5233	23.0306	1.86528	1.50542	1.42089	0.441675	0.523143	0.488451	0.09895	0.162877	0.078412	AT2G44190.1_Symbols:_EDE1,_QWRF5_Family_of_unknown_function_(DUF566)_					Ta1.0_00514	31.0279	31.9549	31.7373	0.462474	0.314161	0.832931	0	0.14826	0	0	0	0	AT2G44190.1_Symbols:_EDE1,_QWRF5_Family_of_unknown_function_(DUF566)_
Ta1.0_00515	6.21827	5.59451	5.57842	0.661647	0.597191	0.878227	0.560201	0.597477	0.555882	1.19404	1.13908	0.770599	AT2G44180.1_Symbols:_MAP2A_methionine_aminopeptidase_2A_					Ta1.0_00515	2.26852	2.88494	2.69877	0.204204	0.141455	0.294586	0.100288	0.254256	0.16655	0.569569	0.288242	0.242958	AT2G44180.1_Symbols:_MAP2A_methionine_aminopeptidase_2A_
Ta1.0_00516	0	0	0	0	0	0	0	0	0	0	0	0	AT5G18090.1_Symbols:_AP2/B3-like_transcriptional_factor_family_protein_					Ta1.0_00516	0	0	0	0	0	0	0	0.063143	0	0	0	0	AT5G18090.1_Symbols:_AP2/B3-like_transcriptional_factor_family_protein_
Ta1.0_00517	22.4561	26.9109	25.6069	12.301	9.95872	11.7916	7.40305	9.00231	6.89126	5.32331	5.70248	4.59949	AT2G44160.1_Symbols:_MTHFR2_methylenetetrahydrofolate_reductase_2_					Ta1.0_00517	35.0789	32.9373	36.2617	10.7848	10.6565	11.0998	6.657	6.28081	6.82345	2.77213	3.09169	2.69309	AT2G44160.1_Symbols:_MTHFR2_methylenetetrahydrofolate_reductase_2_
Ta1.0_00518	8.84192	10.0035	9.95312	6.51943	5.3403	6.59287	6.14742	6.72791	4.56909	5.7323	4.87667	4.45356	AT2G44150.1_Symbols:_ASHH3,_SDG7_histone-lysine_N-methyltransferase_ASHH3_					Ta1.0_00518	12.0266	10.3799	12.4304	6.04816	6.5109	6.38065	6.31679	6.19582	6.9245	4.72745	5.23645	5.32892	AT2G44150.1_Symbols:_ASHH3,_SDG7_histone-lysine_N-methyltransferase_ASHH3_
Ta1.0_00519	31.0136	34.915	34.4735	38.7663	36.7307	36.5386	38.4556	41.8642	38.744	28.9997	27.5228	26.4	AT2G44140.1_Symbols:_Peptidase_family_C54_protein_					Ta1.0_00519	33.8154	32.2662	35.0254	33.148	33.3293	33.4269	33.3256	31.5394	35.9345	32.7812	32.8445	30.2745	AT2G44140.1_Symbols:_Peptidase_family_C54_protein_
Ta1.0_00520	1.77734	1.54224	2.00891	10.1415	9.90265	8.45083	5.70477	7.94617	3.05348	2.56491	2.87212	1.87694	AT2G44130.1_Symbols:_Galactose_oxidase/kelch_repeat_superfamily_protein_					Ta1.0_00520	1.35273	1.58637	1.3479	6.50586	9.18111	9.63231	27.9147	29.0271	39.1789	2.61187	2.61772	3.40669	AT2G44130.1_Symbols:_Galactose_oxidase/kelch_repeat_superfamily_protein_
Ta1.0_00521	483.219	411.509	404.474	105.839	84.7422	87.8477	39.9613	35.4182	38.2076	37.2486	27.7343	36.9035	AT2G44120.2_Symbols:_Ribosomal_protein_L30/L7_family_protein_					Ta1.0_00521	238.212	303.2	247.722	50.0679	39.9596	60.8829	16.2917	22.0616	18.9274	14.4105	14.0145	19.5664	AT2G44120.2_Symbols:_Ribosomal_protein_L30/L7_family_protein_
Ta1.0_00522	0	0	0	0	0	0	0	0	0	0	0	0	AT2G44110.2_Symbols:_MLO15,_ATMLO15_Seven_transmembrane_MLO_family_protein_					Ta1.0_00522	0	0	0	0	0	0	0	0	0	0	0	0	AT2G44110.2_Symbols:_MLO15,_ATMLO15_Seven_transmembrane_MLO_family_protein_
Ta1.0_00523	170.174	189.056	178.457	136.691	123.739	136.043	115.572	122.556	114.082	115.405	139.163	123.817	AT2G44100.1_Symbols:_ATGDI1,_AT-GDI1,_GDI1_guanosine_nucleotide_diphosphate_dissociation_inhibitor_1_					Ta1.0_00523	182.016	170.25	190.637	127.967	122.891	130.831	112.946	108.413	122.225	101.908	104.543	105.097	AT2G44100.1_Symbols:_ATGDI1,_AT-GDI1,_GDI1_guanosine_nucleotide_diphosphate_dissociation_inhibitor_1_
Ta1.0_00524	20.9882	23.0638	20.1012	12.4056	11.9488	12.3462	10.8218	11.2033	10.5131	11.1	11.4076	9.44923	AT2G44090.1_Symbols:_Ankyrin_repeat_family_protein_					Ta1.0_00524	22.6822	22.679	23.4497	14.7159	14.5193	14.1736	12.7773	12.7954	14.5403	10.2431	10.1579	10.366	AT2G44090.1_Symbols:_Ankyrin_repeat_family_protein_
Ta1.0_00525	1.78061	1.50129	0.787951	3.7305	3.60461	4.27843	10.7446	11.1621	8.11821	13.0828	13.3702	10.6105	AT2G44080.1_Symbols:_ARL_ARGOS-like_					Ta1.0_00525	0.642402	1.63715	0.538477	3.99961	2.85144	2.85736	5.89578	5.3293	6.44862	9.83242	13.3095	12.7764	AT2G44080.1_Symbols:_ARL_ARGOS-like_
Ta1.0_00526	102.629	99.0205	99.0136	48.3897	46.1951	46.7572	32.1412	31.28	28.9323	27.4176	24.3615	26.4517	AT2G44065.1_Symbols:_Ribosomal_protein_L2_family_					Ta1.0_00526	84.4643	83.5717	77.2402	31.2828	29.4544	35.5033	17.9565	19.5814	20.3204	13.1938	13.9245	14.9249	AT2G44065.1_Symbols:_Ribosomal_protein_L2_family_
Ta1.0_00527	45.5026	49.732	50.8017	23.9241	22.3853	22.4767	9.73276	10.8229	9.97435	7.12604	3.57893	3.5433	AT2G44060.1_Symbols:_Late_embryogenesis_abundant_protein,_group_2_					Ta1.0_00527	43.4868	39.9013	44.336	14.8967	13.0034	15.6472	5.14036	7.30365	6.36059	2.17949	2.05678	2.00362	AT2G44060.1_Symbols:_Late_embryogenesis_abundant_protein,_group_2_
Ta1.0_00528	148.05	140.602	139.038	32.7474	27.9089	29.3799	10.0001	10.985	11.0688	8.93916	7.92403	7.17243	AT2G44050.1_Symbols:_COS1_6,7-dimethyl-8-ribityllumazine_synthase_/_DMRL_synthase_/_lumazine_synthase_/_riboflavin_synthase_					Ta1.0_00528	189.477	210.122	191.62	42.5472	38.5245	48.1067	21.1403	21.9755	22.2212	14.9808	12.8246	13.8281	AT2G44050.1_Symbols:_COS1_6,7-dimethyl-8-ribityllumazine_synthase_/_DMRL_synthase_/_lumazine_synthase_/_riboflavin_synthase_
Ta1.0_00529	92.959	85.9344	75.1222	16.7269	13.4737	15.1253	8.5118	6.49891	8.48943	7.19921	7.29443	9.93724	AT2G44040.1_Symbols:_Dihydrodipicolinate_reductase,_bacterial/plant_					Ta1.0_00529	67.9759	77.7537	69.1511	11.6108	9.29624	12.0819	6.58746	7.41441	7.59125	5.56077	7.39241	6.87387	AT2G44040.1_Symbols:_Dihydrodipicolinate_reductase,_bacterial/plant_
Ta1.0_00530	11.64	10.0673	9.38319	2.6544	2.54067	2.82482	2.06149	2.48053	2.52581	2.51313	3.10018	3.03064	AT2G44020.1_Symbols:_Mitochondrial_transcription_termination_factor_family_protein_					Ta1.0_00530	8.11997	8.60456	9.32822	2.28939	2.01049	2.73972	1.77293	2.4631	2.06949	2.00026	2.04015	1.90491	AT2G44020.1_Symbols:_Mitochondrial_transcription_termination_factor_family_protein_
Ta1.0_00531	1.08356	0.35271	0.667169	0.406796	0.31911	0.634845	0.242382	0.117683	0.034262	0.394303	0.873642	0.554999	AT2G44000.1_Symbols:_Late_embryogenesis_abundant_(LEA)_hydroxyproline-rich_glycoprotein_family_					Ta1.0_00531	0.549428	0.622026	0.583603	0.294123	0.446562	0.298194	0.271149	0.400606	0.242635	0.094311	0.208817	0.549642	AT2G44000.1_Symbols:_Late_embryogenesis_abundant_(LEA)_hydroxyproline-rich_glycoprotein_family_
Ta1.0_00532	10.6476	9.65589	9.90618	3.45995	2.66312	2.93202	1.43196	1.51392	1.42745	1.13875	0.865733	0.779058	AT2G43990.1_Symbols:_unknown_protein;_FUNCTIONS_IN:_molecular_function_unknown;_INVOLVED_IN:_biological_process_unknown;_LOCATED_IN:_chloroplast;_EXPRESSED_IN:_9_plant_structures;_EXPRESSED_DURIN					Ta1.0_00532	8.98215	9.16648	9.02704	1.84	2.11887	2.08422	1.63049	1.68252	1.73275	0.739644	0.865594	1.15001	AT2G43990.1_Symbols:_unknown_protein;_FUNCTIONS_IN:_molecular_function_unknown;_INVOLVED_IN:_biological_process_unknown;_LOCATED_IN:_chloroplast;_EXPRESSED_IN:_9_plant_structures;_EXPRESSED_DURIN
Ta1.0_00533	42.5374	42.5217	40.5931	29.4393	29.3564	32.1938	16.8146	18.4648	17.9369	19.5212	16.1061	17.0153	AT2G43980.1_Symbols:_AtITPK4,_ITPK4_inositol_1,3,4-trisphosphate_5/6-kinase_4_					Ta1.0_00533	76.8619	74.604	83.5178	48.6129	46.6348	47.0528	39.264	36.8736	41.2087	26.1363	27.2109	25.7073	AT2G43980.1_Symbols:_AtITPK4,_ITPK4_inositol_1,3,4-trisphosphate_5/6-kinase_4_
Ta1.0_00534	73.3029	75.0564	71.1985	50.7502	46.4978	52.5172	55.663	56.3877	48.3574	53.4763	70.5225	50.1748	AT2G43970.1_Symbols:_RNA-binding_protein_					Ta1.0_00534	65.1027	67.6227	56.0807	37.9937	37.4515	37.8714	31.6306	31.242	27.8643	25.1391	24.9669	23.4549	AT2G43970.1_Symbols:_RNA-binding_protein_
Ta1.0_00535	83.3948	97.2455	86.7281	37.6337	36.1225	37.5863	29.8412	32.0304	27.3854	16.1243	19.5533	14.4417	AT2G43950.1_Symbols:_OEP37,_ATOEP37_chloroplast_outer_envelope_protein_37_					Ta1.0_00535	93.529	90.2053	92.149	37.7432	36.6611	43.3488	23.3749	24.5623	27.2895	15.9498	16.0715	14.4074	AT2G43950.1_Symbols:_OEP37,_ATOEP37_chloroplast_outer_envelope_protein_37_
Ta1.0_00536	42.0017	43.7641	41.0205	8.05734	8.14126	10.2199	5.8682	5.80693	5.25221	6.03801	7.03445	6.24755	AT2G43945.1_Symbols:_unknown_protein;_LOCATED_IN:_chloroplast;_BEST_Arabidopsis_thaliana_protein_match_is:_unknown_protein_(TAIR:AT3G59870.1);_Has_292_Blast_hits_to_292_proteins_in_84_species:_Ar					Ta1.0_00536	46.2474	46.8704	44.9952	6.49992	5.13819	5.60118	3.69623	4.10382	2.94289	2.53338	2.65439	2.24858	AT2G43945.1_Symbols:_unknown_protein;_LOCATED_IN:_chloroplast;_BEST_Arabidopsis_thaliana_protein_match_is:_unknown_protein_(TAIR:AT3G59870.1);_Has_292_Blast_hits_to_292_proteins_in_84_species:_Ar
Ta1.0_00537	6.20535	7.72593	8.5437	4.85346	4.18431	3.86919	1.60887	2.53581	1.70942	1.26105	0.770794	0.816165	AT2G43940.1_Symbols:_ATHOL3,_HOL3_S-adenosyl-L-methionine-dependent_methyltransferases_superfamily_protein_					Ta1.0_00537	11.3521	11.2495	10.1683	5.72065	5.4635	6.82011	3.71101	4.62779	4.94543	2.79452	2.29267	2.06796	AT2G43940.1_Symbols:_ATHOL3,_HOL3_S-adenosyl-L-methionine-dependent_methyltransferases_superfamily_protein_
Ta1.0_00538	0	0	0	0	0	0	0	0	0	0	0	0	AT2G43910.2_Symbols:_ATHOL1,_HOL1_HARMLESS_TO_OZONE_LAYER_1_					Ta1.0_00538	0	0	0	0	0	0	0	0	0	0	0	0	AT2G43910.2_Symbols:_ATHOL1,_HOL1_HARMLESS_TO_OZONE_LAYER_1_
Ta1.0_00539	4.15201	4.62856	3.8098	2.91905	2.30702	2.19921	1.63049	1.43391	1.7085	1.32128	1.37231	0.997539	AT2G43900.1_Symbols:_Endonuclease/exonuclease/phosphatase_family_protein_					Ta1.0_00539	10.2937	8.87944	10.5024	3.23586	3.72493	3.39063	2.91139	2.66988	2.66202	2.34515	2.32196	2.32881	AT2G43900.1_Symbols:_Endonuclease/exonuclease/phosphatase_family_protein_
Ta1.0_00540	0	0	0	0	0	0	0	0	0	0	0	0	AT2G43890.1_Symbols:_Pectin_lyase-like_superfamily_protein_					Ta1.0_00540	0	0	0	0	0	0	0	0	0	0	0	0	AT2G43890.1_Symbols:_Pectin_lyase-like_superfamily_protein_
Ta1.0_00541	3.2721	7.26377	5.35226	0.045441	0	0.060929	0	0	0	0	0	0	AT2G43880.1_Symbols:_Pectin_lyase-like_superfamily_protein_					Ta1.0_00541	14.2591	10.1475	11.2775	0	0	0.137668	0	0	0	0	0	0	AT2G43880.1_Symbols:_Pectin_lyase-like_superfamily_protein_
Ta1.0_00542	10.0612	11.4861	12.8322	5.86791	6.66089	6.97655	5.20798	4.78837	4.84089	4.55602	7.58857	4.39989	AT5G05950.1_Symbols:_MEE60_maternal_effect_embryo_arrest_60_					Ta1.0_00542	12.7346	10.3003	12.4191	7.39085	6.88763	8.10064	6.46548	6.65772	6.80554	5.6622	5.29157	4.72722	AT5G05950.1_Symbols:_MEE60_maternal_effect_embryo_arrest_60_
Ta1.0_00543	0	0	0	1.04246	1.04136	1.59299	0.440655	0.301752	0.044155	0	0.175293	0.149056	AT5G05965.1_Symbols:_unknown_protein;_FUNCTIONS_IN:_molecular_function_unknown;_INVOLVED_IN:_biological_process_unknown;_LOCATED_IN:_chloroplast;_BEST_Arabidopsis_thaliana_protein_match_is:_unkno					Ta1.0_00543	1.0479	0.179748	1.32224	0.485463	0.393668	0.488304	0.8467	1.0877	1.34161	0.767679	0.732334	0.992642	AT5G05965.1_Symbols:_unknown_protein;_FUNCTIONS_IN:_molecular_function_unknown;_INVOLVED_IN:_biological_process_unknown;_LOCATED_IN:_chloroplast;_BEST_Arabidopsis_thaliana_protein_match_is:_unkno
Ta1.0_00544	15.9048	16.8336	14.952	8.73193	7.34702	8.67841	7.9165	7.36812	7.12464	5.61496	6.1159	5.23236	AT5G05970.2_Symbols:_NEDD1_Transducin/WD40_repeat-like_superfamily_protein_					Ta1.0_00544	18.1707	16.4962	18.7338	8.93098	8.47019	8.78443	7.92545	7.45423	7.5753	5.46795	5.4158	6.11076	AT5G05970.2_Symbols:_NEDD1_Transducin/WD40_repeat-like_superfamily_protein_
Ta1.0_00545	11.2577	10.0461	10.5077	3.74269	3.24052	3.66617	4.86024	4.36139	4.04302	6.42316	8.76385	6.99271	AT5G05980.1_Symbols:_ATDFB,_DFB,_FPGS1_DHFS-FPGS_homolog_B_					Ta1.0_00545	9.60094	9.10731	10.3964	4.00755	3.2153	3.58713	4.56497	3.71841	3.9132	4.13514	3.18422	3.38957	AT5G05980.1_Symbols:_ATDFB,_DFB,_FPGS1_DHFS-FPGS_homolog_B_
Ta1.0_00546	8.65457	9.93975	8.81289	3.6719	3.48575	3.73426	4.50289	4.6462	3.86902	5.85623	6.9614	5.48852	AT5G05980.1_Symbols:_ATDFB,_DFB,_FPGS1_DHFS-FPGS_homolog_B_					Ta1.0_00546	8.39957	7.40054	9.2309	3.13893	3.62566	2.9189	3.42236	3.28763	3.63964	3.33641	3.79558	2.88301	AT5G05980.1_Symbols:_ATDFB,_DFB,_FPGS1_DHFS-FPGS_homolog_B_
Ta1.0_00547	18.8321	21.0408	22.1472	12.7879	12.0348	10.4491	9.48535	11.3662	11.632	8.53852	6.93163	6.26118	AT5G05987.1_Symbols:_PRA1.A2_prenylated_RAB_acceptor_1.A2_					Ta1.0_00547	17.591	21.4677	21.0812	9.73496	11.0617	12.2701	9.16403	8.94304	11.2292	8.52898	7.0462	7.88456	AT5G05987.1_Symbols:_PRA1.A2_prenylated_RAB_acceptor_1.A2_
Ta1.0_00548	9.14292	8.30022	7.30412	0.740582	0.935825	0.782858	1.35562	1.20947	1.08594	2.22045	2.77252	3.1392	AT5G05990.1_Symbols:_Mitochondrial_glycoprotein_family_protein_					Ta1.0_00548	5.71342	6.31537	5.92162	1.33286	1.13616	1.14798	0.871527	0.575196	1.1831	0.757532	1.146	1.29845	AT5G05990.1_Symbols:_Mitochondrial_glycoprotein_family_protein_
Ta1.0_00549	15.419	17.3543	15.2262	8.22787	7.35666	7.22332	4.67959	4.4589	4.73032	5.00683	5.09461	3.99689	AT5G06050.1_Symbols:_Putative_methyltransferase_family_protein_					Ta1.0_00549	17.3731	16.8111	16.4238	4.87619	4.61124	5.36113	3.06649	2.82474	3.21685	2.19864	1.95347	2.31019	AT5G06050.1_Symbols:_Putative_methyltransferase_family_protein_
Ta1.0_00550	0	0.067837	0.176218	0.030311	0	0	0	0	0	0	0	0	AT5G06070.1_Symbols:_RBE,_RAB_C2H2_and_C2HC_zinc_fingers_superfamily_protein_					Ta1.0_00550	0.031518	0.053164	0.066076	0	0	0	0	0	0	0	0	0	AT5G06070.1_Symbols:_RBE,_RAB_C2H2_and_C2HC_zinc_fingers_superfamily_protein_
Ta1.0_00551	0	0	0	0	0	0	0	0	0	0	0	0	AT5G06080.1_Symbols:_LBD33_LOB_domain-containing_protein_33_					Ta1.0_00551	0	0	0	0	0	0	0	0	0	0	0	0	AT5G06080.1_Symbols:_LBD33_LOB_domain-containing_protein_33_
Ta1.0_00552	0	0	0	0	0	0	0	0	0	0	0	0.023577	AT5G06090.1_Symbols:_ATGPAT7,_GPAT7_glycerol-3-phosphate_acyltransferase_7_					Ta1.0_00552	0	0	0	0	0	0	0	0	0	0.213102	0.145268	0.045521	AT5G06090.1_Symbols:_ATGPAT7,_GPAT7_glycerol-3-phosphate_acyltransferase_7_
Ta1.0_00553	2.04444	2.20205	1.92416	0.647564	0.967973	0.965743	0.657001	0.750212	0.560611	0.697262	1.08214	0.846914	AT5G06100.2_Symbols:_MYB33,_ATMYB33_myb_domain_protein_33_					Ta1.0_00553	2.86452	2.11978	2.41793	1.06426	1.06723	1.23584	1.23958	1.26142	1.25913	1.27324	0.817492	0.678754	AT5G06100.2_Symbols:_MYB33,_ATMYB33_myb_domain_protein_33_
Ta1.0_00554	67.9832	67.649	54.5426	5.5555	5.67312	5.58858	4.89431	4.32313	3.67665	4.29812	6.5043	5.28262	AT5G06110.1_Symbols:_DnaJ_domain_;Myb-like_DNA-binding_domain_					Ta1.0_00554	29.756	32.0139	30.017	3.66847	3.17302	4.58162	2.34045	2.51799	2.48047	1.87803	2.17707	2.41923	AT5G06110.1_Symbols:_DnaJ_domain_;Myb-like_DNA-binding_domain_
Ta1.0_00555	23.5166	25.3747	21.8701	13.7951	12.3261	12.5695	11.0479	11.9289	10.5029	8.24514	10.4094	7.24991	AT5G06120.1_Symbols:_ARM_repeat_superfamily_protein_					Ta1.0_00555	23.0052	24.0923	24.5939	12.8745	13.6416	13.6955	10.6455	10.4735	10.6999	8.3315	8.60922	7.13716	AT5G06120.1_Symbols:_ARM_repeat_superfamily_protein_
Ta1.0_00556	0	0	0	0	0	0	0	0	0	0	0	0	AT5G38440.1_Symbols:_Plant_self-incompatibility_protein_S1_family_					Ta1.0_00556	0	0	0	0	0	0	0	0	0	0	0	0	AT5G38440.1_Symbols:_Plant_self-incompatibility_protein_S1_family_
Ta1.0_00557	0	0	0	0	0	0	0	0	0	0	0	0	AT5G43690.1_Symbols:_P-loop_containing_nucleoside_triphosphate_hydrolases_superfamily_protein_					Ta1.0_00557	0	0	0	0	0	0	0	0	0	0	0	0	AT5G43690.1_Symbols:_P-loop_containing_nucleoside_triphosphate_hydrolases_superfamily_protein_
Ta1.0_00558	382.455	337.717	351.193	110.544	105.096	110.339	41.4758	39.0085	41.5325	33.2122	27.0177	35.013	AT3G52580.1_Symbols:_Ribosomal_protein_S11_family_protein_					Ta1.0_00558	279.27	329.155	288.026	108.85	101.77	128.857	54.7188	58.8252	59.4497	41.8063	42.3847	48.1001	AT3G52580.1_Symbols:_Ribosomal_protein_S11_family_protein_
Ta1.0_00559	60.23	65.5993	64.8352	36.2713	34.6887	38.7571	27.8918	28.2467	26.6361	21.2498	30.3804	27.5801	AT5G06130.2_Symbols:_chaperone_protein_dnaJ-related_					Ta1.0_00559	71.7811	72.6872	69.7597	30.0154	26.4776	29.0574	21.2818	19.2374	19.9317	17.771	17.3391	17.2477	AT5G06130.2_Symbols:_chaperone_protein_dnaJ-related_
Ta1.0_00560	73.9315	74.7234	76.2907	71.9762	65.4284	69.99	53.558	59.3753	51.7981	39.5333	36.7553	33.6093	AT5G06140.1_Symbols:_SNX1,_ATSNX1_sorting_nexin_1_					Ta1.0_00560	89.0573	81.5721	87.2883	61.3789	59.5929	59.5949	49.2434	46.4881	49.4173	31.4869	33.8943	33.6911	AT5G06140.1_Symbols:_SNX1,_ATSNX1_sorting_nexin_1_
Ta1.0_00561	87.173	75.4862	68.3515	4.20444	2.84592	2.37585	0.192945	0.221227	0.201265	0.068476	0	0.055377	AT5G06150.1_Symbols:_CYC1BAT,_CYCB1;2_Cyclin_family_protein_					Ta1.0_00561	111.851	111.706	108.654	1.26792	0.802025	1.56998	0.027942	0.109644	0.064693	0	0	0	AT5G06150.1_Symbols:_CYC1BAT,_CYCB1;2_Cyclin_family_protein_
Ta1.0_00562	56.5074	55.8515	50.9407	15.683	13.8954	13.7108	11.3407	10.7384	9.87627	7.24124	8.95395	7.91137	AT5G06160.1_Symbols:_ATO_splicing_factor-related_					Ta1.0_00562	49.1972	43.5245	44.6108	11.8237	11.4927	12.4276	8.48145	8.84348	9.59566	6.43284	6.90394	7.24699	AT5G06160.1_Symbols:_ATO_splicing_factor-related_
Ta1.0_00563	0	0	0	0	0	0	0	0	0	0	0	0	AT5G43610.1_Symbols:_ATSUC6,_SUC6_sucrose-proton_symporter_6_					Ta1.0_00563	0	0	0	0	0	0	0	0	0	0	0	0	AT5G43610.1_Symbols:_ATSUC6,_SUC6_sucrose-proton_symporter_6_
Ta1.0_00564	9.04446	7.42134	8.6852	5.12888	4.30977	4.81048	2.976	3.18311	2.76829	2.33964	1.88512	1.98464	AT5G06180.1_Symbols:_Protein_of_unknown_function_(DUF1022)_					Ta1.0_00564	9.4436	9.09038	9.76754	4.35671	3.66124	4.77697	3.06621	2.49807	3.18317	1.93066	1.45351	1.31597	AT5G06180.1_Symbols:_Protein_of_unknown_function_(DUF1022)_
Ta1.0_00565	24.1934	25.019	21.7333	19.6187	18.2083	18.3998	13.8719	12.6708	13.1395	13.2093	17.775	13.5558	AT3G61100.1_Symbols:_Putative_endonuclease_or_glycosyl_hydrolase_					Ta1.0_00565	104.728	93.1918	106.967	73.4547	66.7393	75.7553	58.0432	56.6367	55.0223	48.1982	50.248	52.67	AT3G61100.1_Symbols:_Putative_endonuclease_or_glycosyl_hydrolase_
Ta1.0_00566	28.8161	28.4074	32.3583	17.2997	16.3167	15.3418	11.2267	11.0028	10.8581	10.9398	10.0047	10.6887	AT5G06210.1_Symbols:_RNA_binding_(RRM/RBD/RNP_motifs)_family_protein_					Ta1.0_00566	53.3623	48.0225	53.5426	23.476	22.5832	22.9105	18.7387	19.1313	20.0933	12.5405	14.7717	15.371	AT5G06210.1_Symbols:_RNA_binding_(RRM/RBD/RNP_motifs)_family_protein_
Ta1.0_00567	20.9732	24.8046	23.6037	12.2255	10.0419	11.7457	11.0881	12.1824	9.40225	11.2731	14.7376	10.1113	AT5G06220.2_Symbols:_LETM1-like_protein_					Ta1.0_00567	27.1741	26.1386	27.6214	13.2627	13.5921	12.7649	13.0736	12.1689	12.5291	10.9639	11.7964	11.7647	AT5G06220.2_Symbols:_LETM1-like_protein_
Ta1.0_00568	1.46949	1.85331	1.85242	0.659548	0.746078	0.890074	0.758569	0.866391	0.58742	0.916323	1.15223	0.958825	AT5G06230.1_Symbols:_TBL9_TRICHOME_BIREFRINGENCE-LIKE_9_					Ta1.0_00568	2.79482	2.22811	2.59672	1.23801	1.21853	1.22361	1.20897	1.04876	1.128	1.13227	1.26229	1.04754	AT5G06230.1_Symbols:_TBL9_TRICHOME_BIREFRINGENCE-LIKE_9_
Ta1.0_00569	9.43592	11.4067	9.4596	6.5506	6.22357	7.14768	5.70217	6.07629	4.66819	4.32963	5.00204	4.72372	AT5G06240.1_Symbols:_emb2735_embryo_defective_2735_					Ta1.0_00569	17.2472	16.0035	17.8826	7.76313	8.62773	8.14526	6.42548	6.46337	6.666	4.92496	5.58638	4.735	AT5G06240.1_Symbols:_emb2735_embryo_defective_2735_
Ta1.0_00570	0.402607	0.466135	0.539236	0	0	0	0	0.044946	0	0	0	0	AT5G06250.2_Symbols:_AP2/B3-like_transcriptional_factor_family_protein_					Ta1.0_00570	0.669954	0.845892	0.602082	0.152921	0.129966	0.120878	0	0.127733	0	0	0	0	AT5G06250.2_Symbols:_AP2/B3-like_transcriptional_factor_family_protein_
Ta1.0_00571	271.478	240.687	243.713	99.4588	89.5311	89.499	48.9117	43.7817	48.4572	42.2859	35.3592	43.3897	AT2G05220.1_Symbols:_Ribosomal_S17_family_protein_					Ta1.0_00571	180.575	200.417	190.134	77.6163	66.2988	95.9156	37.2428	41.455	40.4946	27.2186	23.4066	30.2706	AT2G05220.1_Symbols:_Ribosomal_S17_family_protein_
Ta1.0_00572	14.7502	15.4975	14.042	11.7903	10.3532	10.0825	13.512	13.397	13.0506	11.6827	13.9867	12.6893	AT5G06260.1_Symbols:_TLD-domain_containing_nucleolar_protein_					Ta1.0_00572	16.0692	13.613	14.6824	9.28333	9.35174	8.77473	8.69578	8.93248	8.10597	8.16351	7.0417	8.17962	AT5G06260.1_Symbols:_TLD-domain_containing_nucleolar_protein_
Ta1.0_00573	0.038658	0	0	0	0	0	0	0	0	0	0	0	AT5G53640.1_Symbols:_CONTAINS_InterPro_DOMAIN/s:_F-box_domain,_cyclin-like_(InterPro:IPR001810),_FBD_(InterPro:IPR013596),_FBD-like_(InterPro:IPR006566),_F-box_domain,_Skp2-like_(InterPro:IPR0223					Ta1.0_00573	0.11512	0	0	0.096225	0	0	0	0	0	0	0.04864	0.089625	AT5G53640.1_Symbols:_CONTAINS_InterPro_DOMAIN/s:_F-box_domain,_cyclin-like_(InterPro:IPR001810),_FBD_(InterPro:IPR013596),_FBD-like_(InterPro:IPR006566),_F-box_domain,_Skp2-like_(InterPro:IPR0223
Ta1.0_00574	0	0	0	0	0	0	0	0	0	0	0	0	AT5G53635.1_Symbols:_F-box/RNI-like/FBD-like_domains-containing_protein_					Ta1.0_00574	0.159751	0.061579	0.075035	0.048307	0	0	0	0	0	0	0	0.013404	AT5G53635.1_Symbols:_F-box/RNI-like/FBD-like_domains-containing_protein_
Ta1.0_00575	108.727	82.0453	87.0094	27.6065	28.8518	31.2822	9.93376	10.3517	10.3687	18.5512	21.3086	17.1347	AT5G06270.1_Symbols:_unknown_protein;_FUNCTIONS_IN:_molecular_function_unknown;_INVOLVED_IN:_biological_process_unknown;_LOCATED_IN:_chloroplast;_EXPRESSED_IN:_21_plant_structures;_EXPRESSED_DURI					Ta1.0_00575	97.2264	90.7498	101.309	39.2418	34.2906	45.5034	31.888	30.8457	32.0048	22.9866	23.1983	27.3548	AT5G06270.1_Symbols:_unknown_protein;_FUNCTIONS_IN:_molecular_function_unknown;_INVOLVED_IN:_biological_process_unknown;_LOCATED_IN:_chloroplast;_EXPRESSED_IN:_21_plant_structures;_EXPRESSED_DURI
Ta1.0_00576	4.08025	3.31318	3.47838	2.66444	2.97385	3.31494	2.80491	2.59519	2.70573	2.61838	4.2108	3.01138	AT5G42560.1_Symbols:_Abscisic_acid-responsive_(TB2/DP1,_HVA22)_family_protein_					Ta1.0_00576	4.67373	4.32911	4.48626	3.14256	3.29201	3.24681	2.10521	1.90448	2.17609	1.38183	2.15172	1.79064	AT5G42560.1_Symbols:_Abscisic_acid-responsive_(TB2/DP1,_HVA22)_family_protein_
Ta1.0_00577	347.425	331.884	318.252	110.4	95.2878	107.058	33.2239	33.518	42.0314	20.3164	14.1691	15.6868	AT5G06290.1_Symbols:_2-Cys_Prx_B,_2CPB_2-cysteine_peroxiredoxin_B_					Ta1.0_00577	279.192	314.598	268.21	64.2333	50.9312	75.2334	19.4512	24.2463	20.9225	11.4604	9.65784	10.7155	AT5G06290.1_Symbols:_2-Cys_Prx_B,_2CPB_2-cysteine_peroxiredoxin_B_
Ta1.0_00578	1.09616	1.62655	1.45138	0.221874	0.279984	0	0	0	0.201182	0	0	0	AT5G06300.1_Symbols:_Putative_lysine_decarboxylase_family_protein_					Ta1.0_00578	1.88453	1.87925	1.96007	0.414019	0	0.525214	0.332531	0.200045	0.284585	0	0	0	AT5G06300.1_Symbols:_Putative_lysine_decarboxylase_family_protein_
Ta1.0_00579	4.28754	5.38163	5.11529	4.72666	4.35554	4.95165	3.61165	4.66706	4.17201	3.28885	3.5759	3.10359	AT5G06310.1_Symbols:_AtPOT1b_Nucleic_acid-binding,_OB-fold-like_protein_					Ta1.0_00579	5.05897	4.3982	5.36869	3.08751	3.6014	3.89878	3.36401	2.90946	2.93422	2.22496	2.3445	2.34885	AT5G06310.1_Symbols:_AtPOT1b_Nucleic_acid-binding,_OB-fold-like_protein_
Ta1.0_00580	62.1956	73.3469	43.7088	18.7867	21.198	21.6096	10.0769	13.5756	12.1326	17.0324	19.2033	15.3967	AT5G06320.1_Symbols:_NHL3_NDR1/HIN1-like_3_					Ta1.0_00580	145.032	184.9	113.072	33.6867	47.5414	60.0198	14.9791	22.932	20.7313	15.0852	14.6411	15.7593	AT5G06320.1_Symbols:_NHL3_NDR1/HIN1-like_3_
Ta1.0_00581	0	0.003449	0	0	0	0	0	0	0	0	0	0	AT3G11660.1_Symbols:_NHL1_NDR1/HIN1-like_1_					Ta1.0_00581	0	0	0	0	0	0	0	0	0	0	0	0	AT3G11660.1_Symbols:_NHL1_NDR1/HIN1-like_1_
Ta1.0_00582	41.1973	38.3256	34.3256	7.36291	6.99466	6.87367	6.71361	7.58185	5.56761	6.73422	7.21515	7.19691	AT5G06340.1_Symbols:_ATNUDX27,_NUDX27_nudix_hydrolase_homolog_27_					Ta1.0_00582	39.7566	38.8022	40.5385	5.125	4.51842	5.44507	4.15385	3.19125	3.78803	4.06155	4.924	5.15261	AT5G06340.1_Symbols:_ATNUDX27,_NUDX27_nudix_hydrolase_homolog_27_
Ta1.0_00583	17.0132	16.247	13.9067	2.48256	2.26638	2.24341	1.62883	1.56674	1.51336	1.5924	3.18355	2.32471	AT5G06350.1_Symbols:_ARM_repeat_superfamily_protein_					Ta1.0_00583	13.9472	14.5143	15.6882	2.20175	2.45504	2.50301	1.63079	1.69362	1.59446	1.64009	1.65145	2.08358	AT5G06350.1_Symbols:_ARM_repeat_superfamily_protein_
Ta1.0_00584	277.069	258.829	249.861	83.9298	74.9033	74.3149	65.974	67.6268	56.564	50.999	55.0019	48.0829	AT5G06360.1_Symbols:_Ribosomal_protein_S8e_family_protein_					Ta1.0_00584	146.205	165.683	146.312	55.7454	53.4849	59.5537	35.5252	39.005	39.325	27.8967	27.2105	31.3345	AT5G06360.1_Symbols:_Ribosomal_protein_S8e_family_protein_
Ta1.0_00585	14.2107	22.7971	21.7237	39.5711	42.9669	51.1334	78.6246	87.349	78.5439	100.475	115.755	107.924	AT5G06370.1_Symbols:_NC_domain-containing_protein-related_					Ta1.0_00585	20.7749	20.2654	22.0831	59.8524	65.2767	63.708	70.5158	65.1057	72.3518	74.9948	74.2303	65.3477	AT5G06370.1_Symbols:_NC_domain-containing_protein-related_
Ta1.0_00586	0.316615	0.211079	0.179775	0.080853	0	0.116268	0	0	0	0.041799	0	0	AT5G06380.1_Symbols:_unknown_protein;_BEST_Arabidopsis_thaliana_protein_match_is:_unknown_protein_(TAIR:AT3G11690.1);_Has_1807_Blast_hits_to_1807_proteins_in_277_species:_Archae_-_0;_Bacteria_-_0					Ta1.0_00586	0.931771	0.5814	0.473222	0	0.214262	0	0	0	0	0	0	0	AT5G06380.1_Symbols:_unknown_protein;_BEST_Arabidopsis_thaliana_protein_match_is:_unknown_protein_(TAIR:AT3G11690.1);_Has_1807_Blast_hits_to_1807_proteins_in_277_species:_Archae_-_0;_Bacteria_-_0
Ta1.0_00587	20.269	21.4676	22.8757	29.9813	32.616	33.5808	26.9522	29.9359	30.1338	38.503	34.3194	31.9661	AT5G06390.1_Symbols:_FLA17_FASCICLIN-like_arabinogalactan_protein_17_precursor_					Ta1.0_00587	23.7871	23.3421	23.6993	37.7488	38.2209	38.5422	40.654	35.6126	41.2785	41.5656	37.7242	38.5172	AT5G06390.1_Symbols:_FLA17_FASCICLIN-like_arabinogalactan_protein_17_precursor_
Ta1.0_00588	1.34113	1.65837	1.45012	0.723466	0.71783	0.649337	0.710501	0.621188	0.44854	0.63106	0.697881	0.504379	AT5G06400.1_Symbols:_Pentatricopeptide_repeat_(PPR)_superfamily_protein_					Ta1.0_00588	1.56742	1.99022	1.54668	0.589462	0.533372	0.613794	0.477784	0.465657	0.439476	0.581129	0.661087	0.594809	AT5G06400.1_Symbols:_Pentatricopeptide_repeat_(PPR)_superfamily_protein_
Ta1.0_00589	10.153	8.92322	7.87938	2.09795	1.96229	2.49919	2.77505	1.85078	2.39047	3.02296	4.33652	3.50497	AT5G06410.1_Symbols:_DNAJ_heat_shock_N-terminal_domain-containing_protein_					Ta1.0_00589	2.84139	2.99264	2.92171	1.06716	0.622581	0.885582	0.571322	0.499238	0.589721	0.95761	0.956998	1.33117	AT5G06410.1_Symbols:_DNAJ_heat_shock_N-terminal_domain-containing_protein_
Ta1.0_00590	16.4354	14.7678	14.2474	6.24924	5.42116	6.4999	4.22386	4.70325	5.65328	4.54852	4.29152	4.04223	AT5G06430.1_Symbols:_Thioredoxin_superfamily_protein_					Ta1.0_00590	14.4515	16.0584	16.4248	5.93174	5.66462	6.3125	5.0348	5.80201	5.5103	5.90098	4.58593	5.14602	AT5G06430.1_Symbols:_Thioredoxin_superfamily_protein_
Ta1.0_00591	7.23549	7.71754	7.74927	11.2969	10.2373	10.9948	12.6481	13.035	9.47597	10.3205	10.4915	10.1523	AT5G06440.4_Symbols:_FUNCTIONS_IN:_molecular_function_unknown;_INVOLVED_IN:_biological_process_unknown;_LOCATED_IN:_mitochondrion;_EXPRESSED_IN:_22_plant_structures;_EXPRESSED_DURING:_12_growth_s					Ta1.0_00591	10.5883	9.71472	9.96333	11.2311	10.3504	11.3773	10.5769	9.89409	9.97513	7.21684	7.78759	7.99255	AT5G06440.4_Symbols:_FUNCTIONS_IN:_molecular_function_unknown;_INVOLVED_IN:_biological_process_unknown;_LOCATED_IN:_mitochondrion;_EXPRESSED_IN:_22_plant_structures;_EXPRESSED_DURING:_12_growth_s
Ta1.0_00592	17.4476	17.67	21.191	33.6905	31.1264	28.4887	27.5067	30.6044	27.6091	13.5476	10.5384	11.4116	AT5G06450.1_Symbols:_Polynucleotidyl_transferase,_ribonuclease_H-like_superfamily_protein_					Ta1.0_00592	15.265	15.95	17.1506	17.5796	19.9889	20.3414	12.8921	14.0756	16.4225	9.61662	9.44519	10.793	AT5G06450.1_Symbols:_Polynucleotidyl_transferase,_ribonuclease_H-like_superfamily_protein_
Ta1.0_00593	56.8069	58.3609	50.2776	28.8329	25.9999	27.3871	23.4648	25.7969	21.3263	19.0826	22.2011	17.1859	AT5G06460.1_Symbols:_ATUBA2,_UBA_2_ubiquitin_activating_enzyme_2_					Ta1.0_00593	48.8625	53.4032	52.6495	22.9653	22.3432	22.5885	16.8475	16.9958	18.8976	14.6978	14.1706	14.5994	AT5G06460.1_Symbols:_ATUBA2,_UBA_2_ubiquitin_activating_enzyme_2_
Ta1.0_00594	0.002526	0	0.004722	0.143106	0.052825	0.034136	0.002485	0	0	0	0	0	AT5G06470.1_Symbols:_Glutaredoxin_family_protein_					Ta1.0_00594	0.137228	0	0.055224	0.0372	0	0	0	0	0.120698	0	0.041857	0.011736	AT5G06470.1_Symbols:_Glutaredoxin_family_protein_
Ta1.0_00595	16.9995	17.0312	20.5562	13.9492	13.7001	14.0501	8.59474	10.43	7.5948	12.0978	11.0797	14.2814	AT5G06480.1_Symbols:_Immunoglobulin_E-set_superfamily_protein_					Ta1.0_00595	22.2958	17.1362	21.2886	15.3278	12.7915	13.1363	10.7693	9.78254	10.03	8.0751	8.43927	9.91482	AT5G06480.1_Symbols:_Immunoglobulin_E-set_superfamily_protein_
Ta1.0_00596	0	0	0	0	0	0	0	0	0	0	0	0	AT5G06490.1_Symbols:_RING/U-box_superfamily_protein_					Ta1.0_00596	0	0	0	0	0	0	0	0	0	0	0	0	AT5G06490.1_Symbols:_RING/U-box_superfamily_protein_
Ta1.0_00597	7.97682	9.84133	10.7531	10.5007	10.9971	17.4962	4.46302	8.83972	5.22381	3.37725	1.21689	0.998917	AT5G06500.1_Symbols:_AGL96_AGAMOUS-like_96_					Ta1.0_00597	8.56198	7.91568	9.51345	4.24201	5.11757	5.25779	1.29876	2.69076	3.53264	0.120391	0.569338	0.201686	AT5G06500.1_Symbols:_AGL96_AGAMOUS-like_96_
Ta1.0_00598	0.11299	0	0.137408	0	0	0	0	0.035587	0	0	0	0	AT5G06510.1_Symbols:_NF-YA10_nuclear_factor_Y,_subunit_A10_					Ta1.0_00598	0	0	0	0	0	0	0	0	0	0	0	0	AT5G06510.1_Symbols:_NF-YA10_nuclear_factor_Y,_subunit_A10_
Ta1.0_00599	0	0	0	0	0	0	0	0	0	0	0	0	AT5G52820.1_Symbols:_WD-40_repeat_family_protein_/_notchless_protein,_putative_					Ta1.0_00599	0	0	0	0	0	0	0	0	0	0	0	0	AT5G52820.1_Symbols:_WD-40_repeat_family_protein_/_notchless_protein,_putative_
Ta1.0_00600	0.4072	0.516099	0.697271	0.193221	0.276692	0.15305	0.045135	0.205836	0.106807	0	0	0	AT5G06530.2_Symbols:_ABC-2_type_transporter_family_protein_					Ta1.0_00600	1.08217	1.52639	1.24472	0.330828	0.308389	0.306682	0.300758	0.230727	0.352737	0	0.054403	0	AT5G06530.2_Symbols:_ABC-2_type_transporter_family_protein_
Ta1.0_00601	2.35066	2.17072	2.02785	0.800421	0.913932	0.965261	0.617246	0.52723	0.648099	0.721633	0.691058	0.669442	AT5G06540.1_Symbols:_Pentatricopeptide_repeat_(PPR)_superfamily_protein_					Ta1.0_00601	2.03409	2.185	2.10846	0.969719	0.675881	0.935409	0.681034	0.527916	0.60578	0.609707	0.774167	0.573943	AT5G06540.1_Symbols:_Pentatricopeptide_repeat_(PPR)_superfamily_protein_
Ta1.0_00602	27.0261	25.3782	21.0325	4.40626	3.86553	4.04616	3.56606	2.57723	3.18267	3.38179	4.49727	3.85452	AT5G06550.1_Symbols:_CONTAINS_InterPro_DOMAIN/s:_Transcription_factor_jumonji/aspartyl_beta-hydroxylase_(InterPro:IPR003347),_F-box_domain,_Skp2-like_(InterPro:IPR022364),_Transcription_factor_ju					Ta1.0_00602	21.5186	22.7608	24.0515	4.25002	3.41641	4.74025	2.4069	2.65965	2.14311	2.54615	2.30392	3.21408	AT5G06550.1_Symbols:_CONTAINS_InterPro_DOMAIN/s:_Transcription_factor_jumonji/aspartyl_beta-hydroxylase_(InterPro:IPR003347),_F-box_domain,_Skp2-like_(InterPro:IPR022364),_Transcription_factor_ju
Ta1.0_00603	6.37982	6.3353	6.70903	2.24215	1.92304	2.06044	1.52978	1.91886	1.69567	1.73529	2.17061	1.88477	AT5G06560.1_Symbols:_Protein_of_unknown_function,_DUF593_					Ta1.0_00603	7.7004	5.24764	6.46217	1.76135	1.86121	1.85692	1.66924	1.49432	2.10255	1.59086	1.99338	1.72975	AT5G06560.1_Symbols:_Protein_of_unknown_function,_DUF593_
Ta1.0_00604	0.195183	0.097035	0.158521	0.125412	0.284595	0.219347	0.151377	0.198249	0.195297	0	0	0.028022	AT5G06570.1_Symbols:_alpha/beta-Hydrolases_superfamily_protein_					Ta1.0_00604	0	0.034429	0	0	0.12765	0.034343	0	0	0	0	0	0	AT5G06570.1_Symbols:_alpha/beta-Hydrolases_superfamily_protein_
Ta1.0_00605	21.1486	19.8678	18.124	12.7362	12.2776	14.2159	17.2475	17.4661	16.5846	22.0206	26.2219	20.5576	AT5G06580.1_Symbols:_FAD-linked_oxidases_family_protein_					Ta1.0_00605	15.8226	13.6019	16.0202	8.3917	8.82713	8.33646	10.9627	9.46098	10.5331	13.6009	14.1962	15.0252	AT5G06580.1_Symbols:_FAD-linked_oxidases_family_protein_
Ta1.0_00606	8.91289	7.9614	8.62364	0.503426	0.560191	0.52323	0	0.126941	0.098923	0.621853	1.93729	0.865429	AT5G06590.1_Symbols:_unknown_protein;_Has_38_Blast_hits_to_38_proteins_in_14_species:_Archae_-_0;_Bacteria_-_2;_Metazoa_-_0;_Fungi_-_0;_Plants_-_36;_Viruses_-_0;_Other_Eukaryotes_-_0_(source:_NCB					Ta1.0_00606	8.18951	8.85661	7.62474	0.447129	0.345185	0.453761	0.160483	0.23258	0.223021	0	0.237548	0.466645	AT5G06590.1_Symbols:_unknown_protein;_Has_38_Blast_hits_to_38_proteins_in_14_species:_Archae_-_0;_Bacteria_-_2;_Metazoa_-_0;_Fungi_-_0;_Plants_-_36;_Viruses_-_0;_Other_Eukaryotes_-_0_(source:_NCB
Ta1.0_00607	1.18358	1.47548	1.16437	0.542512	0.192672	0.380097	0.325988	0.174926	0.065951	0.278382	0.287604	0.243256	AT5G10060.1_Symbols:_ENTH/VHS_family_protein_					Ta1.0_00607	0	0	0	0.138713	0.07854	0	0.023135	0	0.107958	0	0	0	AT5G10060.1_Symbols:_ENTH/VHS_family_protein_
Ta1.0_00608	3.72493	4.3672	3.09727	3.92457	3.54867	2.33992	4.03201	4.80239	3.65544	2.0194	1.63626	1.5193	AT2G19385.1_Symbols:_zinc_ion_binding_					Ta1.0_00608	2.34785	2.84995	2.86243	1.4055	1.27565	1.18891	1.34589	1.03566	1.21931	0.849653	0.793827	0.995797	AT2G19385.1_Symbols:_zinc_ion_binding_
Ta1.0_00609	57.0953	62.2707	51.8325	28.1597	24.6354	23.1641	33.6807	32.6778	29.8847	32.7605	39.3546	27.2747	AT5G06600.1_Symbols:_UBP12_ubiquitin-specific_protease_12_					Ta1.0_00609	53.9469	53.8877	55.2792	26.9761	26.157	25.5332	27.657	24.0674	27.802	28.43	30.7469	29.9171	AT5G06600.1_Symbols:_UBP12_ubiquitin-specific_protease_12_
Ta1.0_00610	5.96835	5.59211	5.53904	3.43477	3.39585	2.97669	2.62673	2.2173	2.32335	3.577	4.93353	3.97551	AT5G06610.1_Symbols:_Protein_of_unknown_function_(DUF620)_					Ta1.0_00610	8.0438	9.08225	8.62694	4.14406	4.51136	4.63814	3.4294	3.3192	3.6438	3.28196	4.06657	2.97165	AT5G06610.1_Symbols:_Protein_of_unknown_function_(DUF620)_
Ta1.0_00611	0	0	0	0	0	0	0	0	0	0	0	0	not					Ta1.0_00611	0	0	0	0	0	0	0	0	0	0	0	0	not
Ta1.0_00612	0	0	0	0	0	0	0	0	0	0	0	0	AT4G08395.1_Symbols:_unknown_protein;_Has_30201_Blast_hits_to_17322_proteins_in_780_species:_Archae_-_12;_Bacteria_-_1396;_Metazoa_-_17338;_Fungi_-_3422;_Plants_-_5037;_Viruses_-_0;_Other_Eukaryo					Ta1.0_00612	0	0	0	0	0	0	0	0	0	0	0	0	AT4G08395.1_Symbols:_unknown_protein;_Has_30201_Blast_hits_to_17322_proteins_in_780_species:_Archae_-_12;_Bacteria_-_1396;_Metazoa_-_17338;_Fungi_-_3422;_Plants_-_5037;_Viruses_-_0;_Other_Eukaryo
Ta1.0_00613	0	0	0	0	0	0	0	0	0	0	0	0	AT5G06650.1_Symbols:_GIS2_C2H2_and_C2HC_zinc_fingers_superfamily_protein_					Ta1.0_00613	0	0	0	0	0	0	0	0	0	0	0	0	AT5G06650.1_Symbols:_GIS2_C2H2_and_C2HC_zinc_fingers_superfamily_protein_
Ta1.0_00614	59.5459	62.1384	65.6165	32.5363	31.1992	35.1286	32.2799	32.4483	33.158	29.2765	36.2782	31.6115	AT5G06660.1_Symbols:_Protein_of_unknown_function_DUF106,_transmembrane_					Ta1.0_00614	59.7812	59.5431	61.8948	25.7649	25.0281	29.6593	22.4634	20.6733	21.1807	20.1833	19.6966	20.8017	AT5G06660.1_Symbols:_Protein_of_unknown_function_DUF106,_transmembrane_
Ta1.0_00615	21.9492	24.4152	21.2254	13.7325	11.3416	10.794	6.1214	6.44483	5.31083	5.04698	3.53226	3.90763	AT5G06670.1_Symbols:_P-loop_containing_nucleoside_triphosphate_hydrolases_superfamily_protein_					Ta1.0_00615	25.266	21.6749	23.5009	11.5273	12.0742	12.4239	8.48006	8.49036	8.17797	5.93858	5.50982	5.44036	AT5G06670.1_Symbols:_P-loop_containing_nucleoside_triphosphate_hydrolases_superfamily_protein_
Ta1.0_00616	11.732	12.8325	10.3546	2.25095	1.82837	2.09414	1.35813	1.26111	1.32308	1.62714	2.02074	1.27291	AT5G06680.1_Symbols:_SPC98,_ATGCP3,_ATSPC98,_GCP3_spindle_pole_body_component_98_					Ta1.0_00616	11.9615	11.4183	13.0873	1.58602	1.60903	1.95886	1.10869	1.09001	1.23927	0.938239	0.882358	1.0181	AT5G06680.1_Symbols:_SPC98,_ATGCP3,_ATSPC98,_GCP3_spindle_pole_body_component_98_
Ta1.0_00617	1.26631	0.603281	1.09233	1.4768	1.35829	1.75454	1.25131	1.17192	0.554753	0.209202	0.144592	0.199407	AT5G06690.2_Symbols:_WCRKC1_WCRKC_thioredoxin_1_					Ta1.0_00617	4.25204	2.68634	3.46195	0.752765	0.810649	1.07167	0.405727	1.02719	0.67036	0.116638	0	0.160204	AT5G06690.2_Symbols:_WCRKC1_WCRKC_thioredoxin_1_
Ta1.0_00618	12.415	12.8327	12.2307	6.4447	5.94409	8.04861	4.699	5.83665	5.52359	8.09159	11.9438	8.30775	AT5G06700.1_Symbols:_TBR_Plant_protein_of_unknown_function_(DUF828)_					Ta1.0_00618	16.3907	16.4164	15.8852	12.3794	12.1671	12.3947	11.7689	11.3733	11.0799	10.6915	10.319	11.0713	AT5G06700.1_Symbols:_TBR_Plant_protein_of_unknown_function_(DUF828)_
Ta1.0_00619	2.3136	2.71016	3.2929	3.49126	3.4001	4.18448	1.79231	2.52623	1.97354	1.27837	1.42974	1.77056	AT5G06710.1_Symbols:_HAT14_homeobox_from_Arabidopsis_thaliana_					Ta1.0_00619	3.14949	3.22141	2.89315	3.64153	3.6612	3.50257	3.13673	2.79555	3.03767	1.44139	1.74805	2.29416	AT5G06710.1_Symbols:_HAT14_homeobox_from_Arabidopsis_thaliana_
Ta1.0_00620	0.056613	0	0	0	0.013586	0	0	0	0.024849	0	0	0	AT5G06720.1_Symbols:_ATPA2,_PA2_peroxidase_2_					Ta1.0_00620	0.034687	0.089	0	0	0	0	0	0	0	0	0	0	AT5G06720.1_Symbols:_ATPA2,_PA2_peroxidase_2_
Ta1.0_00621	0	0	0	0	0	0	0	0.050518	0	0	0	0	AT1G09700.1_Symbols:_HYL1,_DRB1_dsRNA-binding_domain-like_superfamily_protein_					Ta1.0_00621	0	0	0	0	0	0	0	0	0	0	0	0	AT1G09700.1_Symbols:_HYL1,_DRB1_dsRNA-binding_domain-like_superfamily_protein_
Ta1.0_00622	0.241916	0.081087	0.149928	0.086128	0	0.063392	0.001026	0.009642	0	0.005211	0	0.018089	AT5G06740.1_Symbols:_Concanavalin_A-like_lectin_protein_kinase_family_protein_					Ta1.0_00622	0	0	0	0	0	0	0	0	0	0	0	0	AT5G06740.1_Symbols:_Concanavalin_A-like_lectin_protein_kinase_family_protein_
Ta1.0_00623	16.1685	19.071	16.177	10.0737	9.14714	7.99505	7.21273	7.67324	5.89156	5.48157	5.34013	4.71496	AT5G06750.1_Symbols:_Protein_phosphatase_2C_family_protein_					Ta1.0_00623	16.9244	16.295	17.1476	9.13432	8.34694	9.5688	5.69187	6.68995	7.16328	4.2624	4.37869	4.40741	AT5G06750.1_Symbols:_Protein_phosphatase_2C_family_protein_
Ta1.0_00624	0.565535	0.624496	1.08541	10.4407	17.2995	11.0458	454.191	426.501	378.24	853.072	1229.15	872.835	AT5G06760.1_Symbols:_LEA4-5_Late_Embryogenesis_Abundant_4-5_					Ta1.0_00624	0.510174	0.348149	0.8119	12.3518	10.0045	8.19539	48.1658	30.8141	32.6415	393.124	477.538	511.418	AT5G06760.1_Symbols:_LEA4-5_Late_Embryogenesis_Abundant_4-5_
Ta1.0_00625	7.54379	6.94776	8.68386	5.64733	5.16202	5.78902	5.31048	5.45219	4.56745	5.41718	4.27067	4.08641	AT5G06770.1_Symbols:_KH_domain-containing_protein_/_zinc_finger_(CCCH_type)_family_protein_					Ta1.0_00625	6.89862	7.67694	6.21744	4.88751	5.47954	5.47141	4.2532	4.31264	4.72813	2.9039	4.15756	3.96481	AT5G06770.1_Symbols:_KH_domain-containing_protein_/_zinc_finger_(CCCH_type)_family_protein_
Ta1.0_00626	23.8809	24.1231	23.8758	6.11237	4.7224	5.05866	2.78378	2.79263	2.48671	1.67939	1.7663	1.3684	AT5G06780.1_Symbols:_Emsy_N_Terminus_(ENT)/_plant_Tudor-like_domains-containing_protein_					Ta1.0_00626	28.2014	26.5106	26.2804	5.51186	4.19109	5.15552	3.56982	3.11464	3.44	2.17334	1.78828	1.69041	AT5G06780.1_Symbols:_Emsy_N_Terminus_(ENT)/_plant_Tudor-like_domains-containing_protein_
Ta1.0_00627	0.562197	1.33829	1.1368	0.353796	0.108934	0.340121	0.055598	0	0.090639	0	0	0	AT5G06790.1_Symbols:_unknown_protein;_FUNCTIONS_IN:_molecular_function_unknown;_INVOLVED_IN:_biological_process_unknown;_LOCATED_IN:_chloroplast;_EXPRESSED_IN:_9_plant_structures;_EXPRESSED_DURIN					Ta1.0_00627	0.543823	0.694066	0.646875	0.328466	0.162828	0.265276	0	0.097937	0	0	0	0	AT5G06790.1_Symbols:_unknown_protein;_FUNCTIONS_IN:_molecular_function_unknown;_INVOLVED_IN:_biological_process_unknown;_LOCATED_IN:_chloroplast;_EXPRESSED_IN:_9_plant_structures;_EXPRESSED_DURIN
Ta1.0_00628	0.067663	0	0	0	0.131021	0.095691	0.098282	0.039667	0.092902	0.322476	0.257082	0.2309	AT5G06800.1_Symbols:_myb-like_HTH_transcriptional_regulator_family_protein_					Ta1.0_00628	0	0	0	0.176184	0.171628	0.096112	0.196534	0.19031	0.321242	0.273806	0.345304	0.437612	AT5G06800.1_Symbols:_myb-like_HTH_transcriptional_regulator_family_protein_
Ta1.0_00629	9.71349	10.209	9.83097	2.34093	3.09261	2.66698	1.80185	2.38255	2.22615	1.42889	1.39616	1.4831	AT5G06810.1_Symbols:_Mitochondrial_transcription_termination_factor_family_protein_					Ta1.0_00629	13.1198	12.4663	13.2461	2.99458	2.92428	3.17168	2.81216	2.98498	2.92556	2.53236	2.91732	2.59241	AT5G06810.1_Symbols:_Mitochondrial_transcription_termination_factor_family_protein_
Ta1.0_00630	4.26741	4.97357	4.70101	2.2562	1.86511	1.97361	1.96872	1.88481	1.9216	1.78462	2.17204	1.81081	AT5G06810.1_Symbols:_Mitochondrial_transcription_termination_factor_family_protein_					Ta1.0_00630	3.40248	3.78725	3.80987	1.72677	1.33528	1.72633	1.23586	1.25502	1.12223	0.843756	1.16061	1.20626	AT5G06810.1_Symbols:_Mitochondrial_transcription_termination_factor_family_protein_
Ta1.0_00631	0.256507	0.13016	0.164315	0.389999	0.280161	0.275935	0.116886	0.166626	0.226063	0.256097	0.421501	0.053851	AT5G06820.1_Symbols:_SRF2_STRUBBELIG-receptor_family_2_					Ta1.0_00631	0.310738	0.253074	0.365	0.762571	0.553406	0.397238	0.671398	0.385218	0.667644	0.232459	0.188731	0.250391	AT5G06820.1_Symbols:_SRF2_STRUBBELIG-receptor_family_2_
Ta1.0_00632	22.5122	22.536	21.2506	20.6813	18.8603	20.0117	14.3918	14.6751	12.5466	12.6366	10.7128	10.1498	AT5G06830.1_Symbols:_unknown_protein;_CONTAINS_InterPro_DOMAIN/s:_Protein_of_unknown_function_DUF773_(InterPro:IPR008491);_Has_365_Blast_hits_to_359_proteins_in_109_species:_Archae_-_9;_Bacteria_					Ta1.0_00632	25.8429	22.4204	26.1009	17.3262	15.7052	16.6355	14.6536	13.3688	14.5192	10.2692	10.3446	10.6783	AT5G06830.1_Symbols:_unknown_protein;_CONTAINS_InterPro_DOMAIN/s:_Protein_of_unknown_function_DUF773_(InterPro:IPR008491);_Has_365_Blast_hits_to_359_proteins_in_109_species:_Archae_-_9;_Bacteria_
Ta1.0_00633	1.83655	2.20839	2.18744	4.15564	3.45771	3.51215	1.03206	1.29745	1.43571	1.06671	3.07322	1.73598	AT5G06839.3_Symbols:_TGA10,_bZIP65_bZIP_transcription_factor_family_protein_					Ta1.0_00633	4.22185	2.83621	3.38895	3.33973	2.66568	3.3546	1.94308	2.19357	2.74567	0.595298	0.692544	0.717172	AT5G06839.3_Symbols:_TGA10,_bZIP65_bZIP_transcription_factor_family_protein_
Ta1.0_00634	0.024994	0.009129	0	0.318347	0.412089	0.444781	0.207911	0.282951	0.184077	0.484163	0.726017	0.755672	AT5G06850.1_Symbols:_C2_calcium/lipid-binding_plant_phosphoribosyltransferase_family_protein_					Ta1.0_00634	0.013619	0	0	0.419099	0.312506	0.272381	0.259208	0.185065	0.268208	0.110396	0.119299	0.055236	AT5G06850.1_Symbols:_C2_calcium/lipid-binding_plant_phosphoribosyltransferase_family_protein_
Ta1.0_00635	0.326235	0.089454	0.111531	0.190633	0.125373	0	0	0	0	0	0	0	AT5G06870.1_Symbols:_PGIP2,_ATPGIP2_polygalacturonase_inhibiting_protein_2_					Ta1.0_00635	0.195462	0.239192	0	0.04133	0.074107	0.051514	0	0	0	0	0.030049	0	AT5G06870.1_Symbols:_PGIP2,_ATPGIP2_polygalacturonase_inhibiting_protein_2_
Ta1.0_00636	0.645567	0.733756	0.650568	0.362496	0.186472	0.218755	0.558066	0.485806	0.307431	0.244396	0.292728	0.411415	AT3G12145.1_Symbols:_FLR1,_FLOR1_Leucine-rich_repeat_(LRR)_family_protein_					Ta1.0_00636	7.15958	4.60049	5.71264	2.93703	2.57116	2.82585	0.998465	1.08607	1.70733	0.443552	0.552265	0.380582	AT3G12145.1_Symbols:_FLR1,_FLOR1_Leucine-rich_repeat_(LRR)_family_protein_
Ta1.0_00637	0.124045	0.117559	0.078196	0.023463	0	0.041881	0.136323	0.227487	0.160829	0.215307	0.393845	0.133522	AT5G06900.1_Symbols:_CYP93D1_cytochrome_P450,_family_93,_subfamily_D,_polypeptide_1_					Ta1.0_00637	0.059467	0.121156	0.153653	0.035981	0	0.018836	0.057811	0.049187	0	0	0	0	AT5G06900.1_Symbols:_CYP93D1_cytochrome_P450,_family_93,_subfamily_D,_polypeptide_1_
Ta1.0_00638	1.86677	1.47993	1.81858	1.02405	0.76371	0.999122	0.840702	0.873566	0.893313	1.37175	1.42725	0.823551	AT5G06930.1_Symbols:_LOCATED_IN:_chloroplast;_EXPRESSED_IN:_15_plant_structures;_EXPRESSED_DURING:_7_growth_stages;_BEST_Arabidopsis_thaliana_protein_match_is:_nucleolar_protein_gar2-related_(TAI					Ta1.0_00638	1.06332	0.949918	0.851169	0.378596	0.322305	0.353039	0.335846	0.320294	0.246219	0.340702	0.25051	0.43631	AT5G06930.1_Symbols:_LOCATED_IN:_chloroplast;_EXPRESSED_IN:_15_plant_structures;_EXPRESSED_DURING:_7_growth_stages;_BEST_Arabidopsis_thaliana_protein_match_is:_nucleolar_protein_gar2-related_(TAI
Ta1.0_00639	11.9268	11.5508	11.2805	10.9226	10.8452	10.4028	9.51464	9.13211	7.7801	12.3368	14.529	12.437	AT5G06950.1_Symbols:_AHBP-1B,_TGA2_bZIP_transcription_factor_family_protein_					Ta1.0_00639	13.4417	12.2237	12.7594	16.6534	16.4671	15.554	19.2834	17.3569	19.8339	16.4319	16.729	17.1941	AT5G06950.1_Symbols:_AHBP-1B,_TGA2_bZIP_transcription_factor_family_protein_
Ta1.0_00640	40.7256	42.1037	38.5491	30.347	28.3355	29.0555	21.0433	24.787	20.4045	21.6028	21.0547	17.6607	AT5G06970.1_Symbols:_Protein_of_unknown_function_(DUF810)_					Ta1.0_00640	40.4315	36.9398	38.1192	23.5953	18.5184	23.0365	14.9324	14.6373	16.6045	10.2381	10.5836	11.8135	AT5G06970.1_Symbols:_Protein_of_unknown_function_(DUF810)_
Ta1.0_00641	20.441	22.1749	19.939	14.9845	14.5491	15.001	11.3751	10.7658	10.3585	10.0834	9.65362	7.63302	AT5G06970.1_Symbols:_Protein_of_unknown_function_(DUF810)_					Ta1.0_00641	17.3137	18.8704	19.6176	9.26193	10.2004	10.1863	7.83055	7.42314	8.20474	5.26764	4.20937	4.8386	AT5G06970.1_Symbols:_Protein_of_unknown_function_(DUF810)_
Ta1.0_00642	10.4803	19.1108	38.5239	8.97728	9.8952	6.3301	21.5443	22.5619	23.799	19.4067	35.6902	30.5745	AT5G06980.4_Symbols:_unknown_protein;_FUNCTIONS_IN:_molecular_function_unknown;_INVOLVED_IN:_response_to_karrikin;_LOCATED_IN:_cellular_component_unknown;_EXPRESSED_IN:_21_plant_structures;_EXPRE					Ta1.0_00642	1.82896	0.982821	1.05898	0.47114	0.314042	0.339068	1.44931	1.23771	1.89389	4.60564	5.41923	6.52174	AT5G06980.4_Symbols:_unknown_protein;_FUNCTIONS_IN:_molecular_function_unknown;_INVOLVED_IN:_response_to_karrikin;_LOCATED_IN:_cellular_component_unknown;_EXPRESSED_IN:_21_plant_structures;_EXPRE
Ta1.0_00643	4.46578	5.05075	5.0447	4.22966	5.03903	3.92976	5.61271	4.52777	5.49491	3.93367	5.94029	4.88722	AT5G06990.1_Symbols:_Protein_of_unknown_function,_DUF617_					Ta1.0_00643	3.77545	2.74989	3.0105	2.39669	2.63976	3.26753	2.42321	2.16006	2.09249	2.52358	2.41025	2.8235	AT5G06990.1_Symbols:_Protein_of_unknown_function,_DUF617_
Ta1.0_00644	0.12482	0.192962	0.244541	15.6627	21.5309	18.643	70.1306	74.6666	64.5196	93.1761	146.893	132.131	AT5G07010.1_Symbols:_ATST2A,_ST2A_sulfotransferase_2A_					Ta1.0_00644	0.034694	0.22533	0.073465	23.5262	23.2668	23.9063	42.1242	31.8959	38.8955	65.8673	73.5765	70.7496	AT5G07010.1_Symbols:_ATST2A,_ST2A_sulfotransferase_2A_
Ta1.0_00645	116.517	119.434	121.832	70.0549	63.6409	71.0791	53.5307	53.9478	52.186	57.6545	61.9695	62.0278	AT5G07020.1_Symbols:_proline-rich_family_protein_					Ta1.0_00645	161.566	139.774	153.483	54.944	55.4243	61.2049	56.4078	46.3754	50.504	53.9162	59.4359	47.7957	AT5G07020.1_Symbols:_proline-rich_family_protein_
Ta1.0_00646	547.409	579.495	540.749	387.241	389.947	393.302	88.1476	102.841	144.151	86.9694	34.4611	32.7397	AT5G07030.1_Symbols:_Eukaryotic_aspartyl_protease_family_protein_					Ta1.0_00646	473.05	524.891	526.119	387.931	391.761	405.643	299.683	308.397	326.034	91.3458	61.1169	61.6613	AT5G07030.1_Symbols:_Eukaryotic_aspartyl_protease_family_protein_
Ta1.0_00647	1.37789	0.939067	0.725226	0.209409	0.3352	0.19459	0.075522	0	0.075455	0.039154	0	0	AT5G07040.1_Symbols:_RING/U-box_superfamily_protein_					Ta1.0_00647	1.00264	0.895958	0.638946	0.441341	0.056228	0.250075	0.249732	0.15996	0.096526	0	0.078673	0	AT5G07040.1_Symbols:_RING/U-box_superfamily_protein_
Ta1.0_00648	0	0	0.023079	0.029841	0	0	0	0	0	0	0	0	AT5G07050.1_Symbols:_nodulin_MtN21_/EamA-like_transporter_family_protein_					Ta1.0_00648	0	0.027236	0	0	0	0	0	0	0	0	0	0	AT5G07050.1_Symbols:_nodulin_MtN21_/EamA-like_transporter_family_protein_
Ta1.0_00649	13.7075	14.3017	13.9783	6.47964	5.29428	5.9757	5.17285	4.98223	3.42635	3.40349	4.77206	4.19802	AT3G12480.1_Symbols:_NF-YC11_nuclear_factor_Y,_subunit_C11_					Ta1.0_00649	17.0406	13.327	13.7236	5.44604	4.63721	5.45048	4.51935	4.46499	4.62032	3.57607	4.40774	4.13919	AT3G12480.1_Symbols:_NF-YC11_nuclear_factor_Y,_subunit_C11_
Ta1.0_00650	2.99322	2.64763	1.65655	1.45291	2.03285	1.74236	1.40182	1.52234	1.44701	1.54496	2.18198	1.84799	AT5G07070.1_Symbols:_CIPK2,_SnRK3.2_CBL-interacting_protein_kinase_2_					Ta1.0_00650	2.50948	2.72856	2.26743	0.812666	1.10903	0.874046	0.602053	0.585804	0.996761	0.689716	0.897832	0.638329	AT5G07070.1_Symbols:_CIPK2,_SnRK3.2_CBL-interacting_protein_kinase_2_
Ta1.0_00651	0	0	0	0	0	0	0	0	0	0	0	0	AT5G07080.1_Symbols:_HXXXD-type_acyl-transferase_family_protein_					Ta1.0_00651	0	0	0	0	0	0	0	0	0	0	0	0	AT5G07080.1_Symbols:_HXXXD-type_acyl-transferase_family_protein_
Ta1.0_00652	1012.47	966.565	893.315	392.369	359.627	367.305	148.7	143.565	166.42	146.574	109.514	145.55	AT5G07090.1_Symbols:_Ribosomal_protein_S4_(RPS4A)_family_protein_					Ta1.0_00652	488.549	659.889	550.662	259.932	209.298	279.577	86.8595	124.394	115.357	88.5839	88.1865	100.038	AT5G07090.1_Symbols:_Ribosomal_protein_S4_(RPS4A)_family_protein_
Ta1.0_00653	1.4002	1.46176	1.98777	1.53753	0.611836	0.780295	1.10191	1.1835	0.825991	0.459634	0.210872	0.193187	AT5G07100.1_Symbols:_WRKY26_WRKY_DNA-binding_protein_26_					Ta1.0_00653	2.27089	2.16045	1.90186	2.25408	1.76895	2.53073	1.54795	1.16187	1.62119	0.872047	0.806807	0.887366	AT5G07100.1_Symbols:_WRKY26_WRKY_DNA-binding_protein_26_
Ta1.0_00654	2.31908	1.92712	1.5417	1.9262	1.64744	1.85627	1.20331	1.7917	1.6055	1.07439	1.89217	1.57654	AT5G07110.1_Symbols:_PRA1.B6_prenylated_RAB_acceptor_1.B6_					Ta1.0_00654	1.84618	1.26994	1.8232	0.707493	1.03558	1.08993	0.881752	0.90551	1.13897	0.337763	0.534629	0.454424	AT5G07110.1_Symbols:_PRA1.B6_prenylated_RAB_acceptor_1.B6_
Ta1.0_00655	22.1547	24.8254	23.1462	11.9812	10.9494	10.4263	7.52259	7.47961	6.63858	7.24841	7.93613	6.94174	AT5G07120.1_Symbols:_SNX2b_sorting_nexin_2B_					Ta1.0_00655	23.6175	22.8376	23.8042	8.45427	7.67589	9.10606	5.63359	5.14452	5.63432	4.58919	3.94346	3.79491	AT5G07120.1_Symbols:_SNX2b_sorting_nexin_2B_
Ta1.0_00656	8.63853	10.3748	10.5825	5.55431	5.4807	5.58768	3.95298	4.33663	3.5943	2.71629	3.57355	3.27116	AT5G07130.1_Symbols:_LAC13_laccase_13_					Ta1.0_00656	10.1418	8.8782	11.7256	4.42941	4.81805	4.79642	4.70366	3.65388	4.59413	3.57561	3.17808	3.43621	AT5G07130.1_Symbols:_LAC13_laccase_13_
Ta1.0_00657	17.0195	19.5077	15.0847	11.598	10.0393	10.5662	7.53118	6.98309	5.91502	5.26448	5.36255	3.63361	AT5G07140.1_Symbols:_Protein_kinase_superfamily_protein_					Ta1.0_00657	22.0049	20.5462	21.1203	9.17285	9.3135	10.2412	6.86795	7.16999	7.64093	4.19642	4.31101	3.21103	AT5G07140.1_Symbols:_Protein_kinase_superfamily_protein_
Ta1.0_00658	1.12578	0.891521	0.546962	0.628885	0.707178	0.864816	0.079612	0.131321	0.104808	0.005099	0	0	AT1G18210.1_Symbols:_Calcium-binding_EF-hand_family_protein_					Ta1.0_00658	0.211169	0.083881	0.111678	0	0	0	0	0	0	0	0	0	AT1G18210.1_Symbols:_Calcium-binding_EF-hand_family_protein_
Ta1.0_00659	5.0653	4.44999	5.58049	1.56395	1.38007	1.73612	0.737348	0.731815	0.668114	0.475814	0.514259	0.293654	AT5G07150.1_Symbols:_Leucine-rich_repeat_protein_kinase_family_protein_					Ta1.0_00659	4.35079	3.16872	3.84873	0.904905	0.772095	1.13553	0.627774	0.488422	0.529846	0.103622	0.096115	0.056601	AT5G07150.1_Symbols:_Leucine-rich_repeat_protein_kinase_family_protein_
Ta1.0_00660	0	0	0	0	0	0	0	0	0	0	0	0	AT5G07160.1_Symbols:_Basic-leucine_zipper_(bZIP)_transcription_factor_family_protein_					Ta1.0_00660	0	0	0	0.076562	0	0	0	0	0	0	0	0	AT5G07160.1_Symbols:_Basic-leucine_zipper_(bZIP)_transcription_factor_family_protein_
Ta1.0_00661	0.385179	0.310503	0.203445	0.074789	0.086778	0.092958	0	0.074269	0.082857	0	0.037678	0	AT5G07170.1_Symbols:_Cell_cycle_regulated_microtubule_associated_protein_					Ta1.0_00661	5.56682	3.43615	5.34957	7.33042	7.45667	7.67757	9.03708	7.29577	9.22994	6.53667	5.26042	5.5225	AT5G07170.1_Symbols:_Cell_cycle_regulated_microtubule_associated_protein_
Ta1.0_00662	19.9237	25.2411	19.4144	4.50572	4.2483	4.20373	7.69453	8.12773	7.31607	6.99411	10.1978	7.61048	AT5G07180.1_Symbols:_ERL2_ERECTA-like_2_					Ta1.0_00662	17.5488	17.8836	21.0675	6.52036	6.66435	6.30098	9.06958	7.41245	9.87487	12.0469	12.4605	11.8974	AT5G07180.1_Symbols:_ERL2_ERECTA-like_2_
Ta1.0_00663	25.0237	27.1152	34.4776	780.688	770.299	743.706	1071.84	1071.85	1067.05	1190.38	1598.61	1497.09	AT5G07190.1_Symbols:_ATS3_seed_gene_3_					Ta1.0_00663	197.851	197.17	215.53	1796.71	1902.03	1924.13	2258.13	2051.56	2226.66	2507.38	2494.6	2448.02	AT5G07190.1_Symbols:_ATS3_seed_gene_3_
Ta1.0_00664	0.326947	0	0.247666	767.282	821.368	775.287	563.61	543.845	593.113	539.892	431.683	484.319	AT5G62200.1_Symbols:_Embryo-specific_protein_3,_(ATS3)_					Ta1.0_00664	1.3926	2.08128	5.07323	846.062	741.409	830.408	613.72	692.422	669.21	646.492	566.497	557.678	AT5G62200.1_Symbols:_Embryo-specific_protein_3,_(ATS3)_
Ta1.0_00665	23.3533	27.0207	29.4717	210.948	235.49	234.668	250.436	309.208	207.44	216.389	124.969	169.947	AT5G07200.1_Symbols:_YAP169,_GA20OX3,_ATGA20OX3_gibberellin_20-oxidase_3_					Ta1.0_00665	35.1526	35.3477	34.8812	146.484	158.885	151.052	178.945	179.815	180.02	71.2744	57.348	56.5475	AT5G07200.1_Symbols:_YAP169,_GA20OX3,_ATGA20OX3_gibberellin_20-oxidase_3_
Ta1.0_00666	0	0	0	0	0.043546	0	0	0.032175	0.034167	0	0	0	AT5G07210.1_Symbols:_ARR21,_RR21_response_regulator_21_					Ta1.0_00666	0	0	0	0.071014	0.044361	0.049275	0	0.1002	0.024098	0	0	0	AT5G07210.1_Symbols:_ARR21,_RR21_response_regulator_21_
Ta1.0_00667	3.69206	3.15013	3.54437	2.6069	2.27958	2.42478	3.74935	3.38847	2.92624	2.49114	2.88859	2.49384	AT5G63520.1_Symbols:_CONTAINS_InterPro_DOMAIN/s:_F-box_domain,_Skp2-like_(InterPro:IPR022364),_FIST_C_domain_(InterPro:IPR019494),_FIST_domain,_N-terminal_(InterPro:IPR013702);_Has_137_Blast_hits					Ta1.0_00667	10.879	9.27075	11.5598	6.02954	5.82133	5.91821	4.54082	4.68267	4.98268	4.2915	3.96954	5.01942	AT5G63520.1_Symbols:_CONTAINS_InterPro_DOMAIN/s:_F-box_domain,_Skp2-like_(InterPro:IPR022364),_FIST_C_domain_(InterPro:IPR019494),_FIST_domain,_N-terminal_(InterPro:IPR013702);_Has_137_Blast_hits
Ta1.0_00668	2.02427	2.70319	2.78175	5.33125	6.5942	6.54615	5.79577	6.12876	4.88734	5.23299	5.58329	5.10581	AT5G07220.1_Symbols:_ATBAG3,_BAG3_BCL-2-associated_athanogene_3_					Ta1.0_00668	4.42942	4.12123	4.70118	8.07313	7.22857	6.93873	5.41858	5.14478	6.51108	3.39712	3.27793	4.03605	AT5G07220.1_Symbols:_ATBAG3,_BAG3_BCL-2-associated_athanogene_3_
Ta1.0_00669	0	0	0	0	0	0	0	0	0	0	0	0	AT5G07230.1_Symbols:_Bifunctional_inhibitor/lipid-transfer_protein/seed_storage_2S_albumin_superfamily_protein_					Ta1.0_00669	0	0	0	0	0	0	0	0	0	0	0	0	AT5G07230.1_Symbols:_Bifunctional_inhibitor/lipid-transfer_protein/seed_storage_2S_albumin_superfamily_protein_
Ta1.0_00670	16.5901	18.1973	18.4031	7.13498	6.16589	6.81357	5.03022	5.36388	3.43928	6.39291	6.38101	5.17255	AT5G07240.1_Symbols:_IQD24_IQ-domain_24_					Ta1.0_00670	12.7451	11.7625	12.258	3.37039	3.0066	3.88719	2.49783	2.36093	2.16366	2.08136	1.8054	1.93602	AT5G07240.1_Symbols:_IQD24_IQ-domain_24_
Ta1.0_00671	1.08834	1.29026	1.24067	2.69643	3.00178	2.58313	3.46219	3.72623	4.13711	3.67921	4.79196	3.90315	AT5G07250.1_Symbols:_ATRBL3,_RBL3_RHOMBOID-like_protein_3_					Ta1.0_00671	1.23855	0.929296	0.807688	1.38524	1.5788	1.89415	1.75225	1.13944	1.52107	1.8139	1.51162	1.26718	AT5G07250.1_Symbols:_ATRBL3,_RBL3_RHOMBOID-like_protein_3_
Ta1.0_00672	10.5507	12.0999	11.8511	7.67908	5.92612	7.39242	5.32443	6.55628	4.91457	4.59256	5.74199	5.36617	AT5G07270.1_Symbols:_XBAT33_XB3_ortholog_3_in_Arabidopsis_thaliana_					Ta1.0_00672	18.1157	15.6597	18.6037	10.0925	10.803	10.2978	9.19437	8.72656	9.19229	8.42822	8.54036	8.62565	AT5G07270.1_Symbols:_XBAT33_XB3_ortholog_3_in_Arabidopsis_thaliana_
Ta1.0_00673	2.16614	2.96353	2.24419	0.388491	0.299367	0.265709	0.2243	0.216635	0.180876	0.161885	0.145144	0.122973	AT5G07280.1_Symbols:_EMS1,_EXS_Leucine-rich_repeat_transmembrane_protein_kinase_					Ta1.0_00673	4.81011	4.13792	4.77901	0.274237	0.276026	0.255557	0.186056	0.202078	0.178308	0.216567	0.201501	0.147413	AT5G07280.1_Symbols:_EMS1,_EXS_Leucine-rich_repeat_transmembrane_protein_kinase_
Ta1.0_00674	14.2666	16.9888	15.1443	10.6285	10.0978	10.9176	11.4164	13.8026	10.3808	9.3425	13.4063	9.70754	AT5G07290.1_Symbols:_AML4,_ML4_MEI2-like_4_					Ta1.0_00674	13.8142	12.9745	16.1242	6.37065	6.84294	6.94043	6.68087	6.97546	8.62808	9.3742	9.25319	9.73119	AT5G07290.1_Symbols:_AML4,_ML4_MEI2-like_4_
Ta1.0_00675	26.4764	27.0861	23.0848	10.8037	10.4032	8.74657	6.09494	6.84863	6.09937	4.43676	4.33332	4.07285	AT5G07300.1_Symbols:_BON2_Calcium-dependent_phospholipid-binding_Copine_family_protein_					Ta1.0_00675	24.0095	24.8423	26.616	9.22488	7.70747	8.90931	5.79643	6.23247	6.90367	4.74526	3.95579	4.66171	AT5G07300.1_Symbols:_BON2_Calcium-dependent_phospholipid-binding_Copine_family_protein_
Ta1.0_00676	0	0	0	0	0	0	0	0	0	0	0	0	AT5G07310.1_Symbols:_Integrase-type_DNA-binding_superfamily_protein_					Ta1.0_00676	0	0	0	0	0	0	0	0	0	0	0	0	AT5G07310.1_Symbols:_Integrase-type_DNA-binding_superfamily_protein_
Ta1.0_00677	11.3841	12.6016	10.2704	4.06685	5.1536	4.44255	3.87722	4.32807	3.71852	3.33236	4.29237	3.47673	AT5G07320.1_Symbols:_Mitochondrial_substrate_carrier_family_protein_					Ta1.0_00677	10.0181	10.205	10.2176	3.43633	2.8324	3.42605	2.5611	2.8332	3.10432	2.3995	2.45008	2.48933	AT5G07320.1_Symbols:_Mitochondrial_substrate_carrier_family_protein_
Ta1.0_00678	14.5126	15.621	22.8815	103.959	126.459	115.548	141.232	155.805	145.788	175.573	255.22	211.279	AT5G07330.1_Symbols:_unknown_protein;_FUNCTIONS_IN:_molecular_function_unknown;_INVOLVED_IN:_biological_process_unknown;_LOCATED_IN:_mitochondrion;_BEST_Arabidopsis_thaliana_protein_match_is:_unk					Ta1.0_00678	80.1527	73.2079	83.8003	172.265	173.257	186.772	160.449	144.144	153.692	150.108	172.745	172.396	AT5G07330.1_Symbols:_unknown_protein;_FUNCTIONS_IN:_molecular_function_unknown;_INVOLVED_IN:_biological_process_unknown;_LOCATED_IN:_mitochondrion;_BEST_Arabidopsis_thaliana_protein_match_is:_unk
Ta1.0_00679	104.735	84.6878	73.5071	129.412	117.127	134.007	57.1705	52.7635	55.9117	58.1943	46.3958	45.836	AT5G07340.2_Symbols:_Calreticulin_family_protein_					Ta1.0_00679	149.764	163.059	148.188	128.161	114.875	132.65	78.5795	95.6521	87.6076	53.2072	48.1998	48.2103	AT5G07340.2_Symbols:_Calreticulin_family_protein_
Ta1.0_00680	158.613	164.272	142.787	116.112	110.048	113.3	62.3104	61.9671	66.9697	49.6074	34.5267	35.3056	AT5G07350.2_Symbols:_Tudor1,_AtTudor1,_TSN1_TUDOR-SN_protein_1_					Ta1.0_00680	120.526	136.97	126.521	103.539	97.4039	102.688	63.9339	70.5482	75.1925	42.2798	39.0683	42.5667	AT5G07350.2_Symbols:_Tudor1,_AtTudor1,_TSN1_TUDOR-SN_protein_1_
Ta1.0_00681	14.3362	15.346	12.6088	7.52624	6.88368	6.71315	10.3425	8.91502	9.9622	10.2779	16.6725	12.1476	AT5G07360.1_Symbols:_Amidase_family_protein_					Ta1.0_00681	17.2539	18.2305	17.8636	7.43229	7.60917	7.74001	5.7694	5.98905	5.96463	5.97361	5.92401	6.92739	AT5G07360.1_Symbols:_Amidase_family_protein_
Ta1.0_00682	37.3455	39.029	38.2047	10.0016	9.3316	8.98652	6.96634	6.76142	10.3755	9.25238	8.39083	8.71809	AT5G07370.2_Symbols:_IPK2a,_ATIPK2A_inositol_polyphosphate_kinase_2_alpha_					Ta1.0_00682	39.6482	44.1426	40.3625	15.3523	21.2348	35.6031	11.5006	13.6186	13.1035	11.21	11.014	11.556	AT5G07370.2_Symbols:_IPK2a,_ATIPK2A_inositol_polyphosphate_kinase_2_alpha_
Ta1.0_00683	0.272616	0.275831	0.358936	0	0.049599	0	0	0	0	0	0	0	AT5G07380.3_Symbols:_unknown_protein;_FUNCTIONS_IN:_molecular_function_unknown;_INVOLVED_IN:_biological_process_unknown;_LOCATED_IN:_cellular_component_unknown;_EXPRESSED_IN:_egg_cell;_Has_84_Bla					Ta1.0_00683	0.598002	0.515211	0.656117	0	0	0	0	0	0	0	0	0	AT5G07380.3_Symbols:_unknown_protein;_FUNCTIONS_IN:_molecular_function_unknown;_INVOLVED_IN:_biological_process_unknown;_LOCATED_IN:_cellular_component_unknown;_EXPRESSED_IN:_egg_cell;_Has_84_Bla
Ta1.0_00684	0.562584	0.472985	0.554643	0.153554	0.054895	0.066852	0.109781	0.054404	0.059692	0.10381	0.166933	0.127389	AT5G07390.1_Symbols:_ATRBOHA,_RBOHA_respiratory_burst_oxidase_homolog_A_					Ta1.0_00684	0.829384	0.736103	0.958386	0.165048	0.217911	0.177169	0.216991	0.311171	0.107126	0.216397	0.171221	0.195897	AT5G07390.1_Symbols:_ATRBOHA,_RBOHA_respiratory_burst_oxidase_homolog_A_
Ta1.0_00685	0	0	0	0	0	0	0	0	0	0	0	0	AT5G07390.1_Symbols:_ATRBOHA,_RBOHA_respiratory_burst_oxidase_homolog_A_					Ta1.0_00685	0	0	0	0	0	0	0	0	0	0	0	0	AT5G07390.1_Symbols:_ATRBOHA,_RBOHA_respiratory_burst_oxidase_homolog_A_
Ta1.0_00686	6.33676	6.84762	6.04585	2.50912	2.16144	2.32651	1.76652	2.32461	1.78991	1.48757	1.80741	1.36094	AT5G07400.1_Symbols:_forkhead-associated_domain-containing_protein_/_FHA_domain-containing_protein_					Ta1.0_00686	6.91227	6.17917	7.28839	1.55387	1.39891	1.48937	1.246	1.08221	0.951454	0.91874	0.8989	0.835611	AT5G07400.1_Symbols:_forkhead-associated_domain-containing_protein_/_FHA_domain-containing_protein_
Ta1.0_00687	0	0	0	0	0	0	0	0	0	0	0	0	AT1G69940.1_Symbols:_ATPPME1,_PPME1_Pectin_lyase-like_superfamily_protein_					Ta1.0_00687	0	0	0	0	0	0	0	0	0	0	0	0	AT1G69940.1_Symbols:_ATPPME1,_PPME1_Pectin_lyase-like_superfamily_protein_
Ta1.0_00688	0	0.064505	0.03347	0	0	0	0	0	0	0	0	0	AT5G07420.1_Symbols:_Pectin_lyase-like_superfamily_protein_					Ta1.0_00688	0.081681	0.117683	0.065956	0	0	0	0	0	0	0	0	0	AT5G07420.1_Symbols:_Pectin_lyase-like_superfamily_protein_
Ta1.0_00689	0.046023	0.042465	0	0	0	0	0	0	0	0	0	0	AT5G07430.1_Symbols:_Pectin_lyase-like_superfamily_protein_					Ta1.0_00689	0.098152	0.174968	0.083752	0	0	0	0	0	0	0	0	0	AT5G07430.1_Symbols:_Pectin_lyase-like_superfamily_protein_
Ta1.0_00690	25.7409	26.12	22.5117	12.7724	12.6651	13.3985	9.34226	9.54228	8.62582	9.43273	7.81525	8.16661	AT5G07440.1_Symbols:_GDH2_glutamate_dehydrogenase_2_					Ta1.0_00690	18.8457	19.1738	22.6207	10.4199	9.53453	11.4352	11.2144	11.3809	10.8342	10.2791	9.33976	9.01002	AT5G07440.1_Symbols:_GDH2_glutamate_dehydrogenase_2_
Ta1.0_00691	0	0	0.078784	0	0	0	0	0	0	0	0	0	AT1G80560.1_Symbols:_ATIMD2,_IMD2_isopropylmalate_dehydrogenase_2_					Ta1.0_00691	0.123428	0.102508	0.0922	0	0	0	0	0	0	0	0	0	AT1G80560.1_Symbols:_ATIMD2,_IMD2_isopropylmalate_dehydrogenase_2_
Ta1.0_00692	0.082068	0.045405	0.0551	0.054146	0	0.104543	0	0	0	0	0	0	AT5G07460.1_Symbols:_PMSR2,_ATMSRA2_peptidemethionine_sulfoxide_reductase_2_					Ta1.0_00692	0	0	0.055404	0	0.057007	0	0	0	0	0	0	0	AT5G07460.1_Symbols:_PMSR2,_ATMSRA2_peptidemethionine_sulfoxide_reductase_2_
Ta1.0_00693	50.0294	50.193	55.5578	53.7119	59.6241	60.4061	85.643	93.5006	72.7934	89.2703	101.665	98.3401	AT5G07470.1_Symbols:_PMSR3,_ATMSRA3_peptidemethionine_sulfoxide_reductase_3_					Ta1.0_00693	77.6702	76.8913	80.4838	77.78	78.3449	85.8833	96.5776	82.6242	92.1175	83.4035	87.1848	90.5059	AT5G07470.1_Symbols:_PMSR3,_ATMSRA3_peptidemethionine_sulfoxide_reductase_3_
Ta1.0_00694	0	0	0	0	0	0	0.113946	0	0	0	0.177515	0	AT5G07475.1_Symbols:_Cupredoxin_superfamily_protein_					Ta1.0_00694	0	0	0	0	0	0	0.095606	0	0	0.08789	0.213708	0	AT5G07475.1_Symbols:_Cupredoxin_superfamily_protein_
Ta1.0_00695	0	0	0.080395	0.123794	0	0	0	0	0	0.145429	0.079856	0.059795	AT5G07480.1_Symbols:_KUOX1_KAR-UP_oxidoreductase_1_					Ta1.0_00695	0	0	0	0	0	0	0	0	0	0	0	0	AT5G07480.1_Symbols:_KUOX1_KAR-UP_oxidoreductase_1_
Ta1.0_00696	0.438636	0.367378	0.517725	0.515499	0.284383	0.786552	1.08495	2.10502	1.49874	1.6494	4.89793	2.29428	AT5G07490.1_Symbols:_unknown_protein;_BEST_Arabidopsis_thaliana_protein_match_is:_unknown_protein_(TAIR:AT5G61630.1);_Has_50_Blast_hits_to_50_proteins_in_9_species:_Archae_-_0;_Bacteria_-_0;_Meta					Ta1.0_00696	0.083862	0	0	0.288018	0	0.234781	0.861101	0.158282	0.476734	0.450612	0.708361	0.876766	AT5G07490.1_Symbols:_unknown_protein;_BEST_Arabidopsis_thaliana_protein_match_is:_unknown_protein_(TAIR:AT5G61630.1);_Has_50_Blast_hits_to_50_proteins_in_9_species:_Archae_-_0;_Bacteria_-_0;_Meta
Ta1.0_00697	33.1183	38.4958	45.0633	315.348	360.47	348.34	363.655	378.155	317.95	353.486	250.44	297.177	AT5G07500.1_Symbols:_PEI1_Zinc_finger_C-x8-C-x5-C-x3-H_type_family_protein_					Ta1.0_00697	73.99	67.1081	68.7288	357.605	348.78	381.827	325.462	305.128	330.461	247.851	259.285	250.032	AT5G07500.1_Symbols:_PEI1_Zinc_finger_C-x8-C-x5-C-x3-H_type_family_protein_
Ta1.0_00698	0.022025	0	0	0	0	0	0	0	0	0	0	0	AT5G07530.1_Symbols:_GRP17,_ATGRP17,_ATGRP-7_glycine_rich_protein_17_					Ta1.0_00698	3.78354	3.05053	3.27544	4.69324	4.66288	4.2485	4.766	3.89413	4.58671	3.0667	3.53541	2.34219	AT5G07530.1_Symbols:_GRP17,_ATGRP17,_ATGRP-7_glycine_rich_protein_17_
Ta1.0_00699	0.022908	0	0.046982	0	0	0	0	0	0	0	0	0	AT5G07530.1_Symbols:_GRP17,_ATGRP17,_ATGRP-7_glycine_rich_protein_17_					Ta1.0_00699	0.246882	0.184731	0.120707	0.210092	0.251537	0.364546	0.277316	0.325025	0.32805	0.289262	0.44103	0.38436	AT5G07530.1_Symbols:_GRP17,_ATGRP17,_ATGRP-7_glycine_rich_protein_17_
Ta1.0_00700	0.220741	0.71029	0.340612	0	0.358412	0.468847	0	0.190877	0	0	0	0	AT5G07550.1_Symbols:_GRP19,_ATGRP19_glycine-rich_protein_19_					Ta1.0_00700	0.555508	0.802088	0.448184	0.53782	0.233972	0.576205	0.237869	0	0.413221	0	0	0	AT5G07550.1_Symbols:_GRP19,_ATGRP19_glycine-rich_protein_19_
Ta1.0_00701	1.14012	1.15273	0.677812	0.492081	0.565985	0	0.180776	0.18338	0.104621	0	0	0	AT5G07560.1_Symbols:_GRP20,_ATGRP20_glycine-rich_protein_20_					Ta1.0_00701	0.339192	0.700086	0.307355	0.290238	0.238593	0.351336	0.222627	0.235497	0.555038	0	0	0	AT5G07560.1_Symbols:_GRP20,_ATGRP20_glycine-rich_protein_20_
Ta1.0_00702	23.3135	16.3161	18.9869	1.81173	1.45581	1.90352	0.570348	0.582312	0.327678	2.61307	2.45752	2.66981	AT5G07580.1_Symbols:_Integrase-type_DNA-binding_superfamily_protein_					Ta1.0_00702	12.5984	10.1141	10.588	1.92877	1.40237	1.70179	2.55694	1.39987	2.53465	2.65196	3.04433	3.54055	AT5G07580.1_Symbols:_Integrase-type_DNA-binding_superfamily_protein_
Ta1.0_00703	29.406	32.405	28.0437	11.8679	9.18237	11.5019	5.62279	6.38473	5.5033	3.4249	2.64774	2.9032	AT5G07590.1_Symbols:_Transducin/WD40_repeat-like_superfamily_protein_					Ta1.0_00703	35.0124	33.8966	38.1689	10.8507	11.4856	11.7245	8.2186	7.2198	9.22265	4.92528	4.52243	4.63816	AT5G07590.1_Symbols:_Transducin/WD40_repeat-like_superfamily_protein_
Ta1.0_00704	22.2098	33.5021	24.1513	16.8527	12.328	9.40994	13.6569	12.61	12.6093	0.859812	0.800962	0.652128	AT4G30760.1_Symbols:_Putative_endonuclease_or_glycosyl_hydrolase_					Ta1.0_00704	30.5075	26.8879	31.9185	11.8329	12.6042	11.5709	11.021	11.1053	11.6432	9.98376	9.90841	9.53201	AT4G30760.1_Symbols:_Putative_endonuclease_or_glycosyl_hydrolase_
Ta1.0_00705	8.45053	7.2531	9.0746	6.87914	6.68252	6.28822	5.11641	6.24826	4.03321	6.1378	6.44864	5.15381	AT5G07910.1_Symbols:_Leucine-rich_repeat_(LRR)_family_protein_					Ta1.0_00705	13.932	12.0251	14.9137	10.0421	9.17057	10.0691	7.4593	6.53405	9.79653	5.08122	5.32125	4.64739	AT5G07910.1_Symbols:_Leucine-rich_repeat_(LRR)_family_protein_
Ta1.0_00706	10.4717	8.66511	8.74196	3.02691	3.49622	4.90066	2.79866	2.58803	2.17131	4.29954	5.20018	3.58095	AT5G07890.1_Symbols:_myosin_heavy_chain-related_					Ta1.0_00706	4.66573	3.60504	4.1194	1.77513	1.69417	1.85322	2.14265	1.75429	1.61743	1.71373	1.97023	1.75523	AT5G07890.1_Symbols:_myosin_heavy_chain-related_
Ta1.0_00707	6.10569	7.60911	6.16392	3.49622	3.04612	2.25592	3.05575	2.95422	2.14713	0.949558	0.891007	0.675017	AT5G61210.1_Symbols:_SNAP33,_ATSNAP33,_SNP33,_ATSNAP33B_soluble_N-ethylmaleimide-sensitive_factor_adaptor_protein_33_					Ta1.0_00707	5.42188	5.07795	6.21089	0.827337	1.04512	1.24856	0.92167	0.80263	1.23978	0.786282	0.745817	1.06503	AT5G61210.1_Symbols:_SNAP33,_ATSNAP33,_SNP33,_ATSNAP33B_soluble_N-ethylmaleimide-sensitive_factor_adaptor_protein_33_
Ta1.0_00708	20.1132	23.2435	24.2879	57.9545	56.9004	68.5769	46.055	49.6586	43.9713	29.5173	24.1112	23.7786	AT5G07860.1_Symbols:_HXXXD-type_acyl-transferase_family_protein_					Ta1.0_00708	28.2093	30.0727	29.4404	66.8514	64.3584	69.17	43.5406	46.546	49.9787	25.0826	23.7367	22.4597	AT5G07860.1_Symbols:_HXXXD-type_acyl-transferase_family_protein_
Ta1.0_00709	0	0	0	0.329137	0.398214	0.331636	0.260555	0.508239	0.381837	0.039587	0	0.039715	AT5G07850.1_Symbols:_HXXXD-type_acyl-transferase_family_protein_					Ta1.0_00709	0	0	0	0.383198	0.287996	0.306493	0	0.211404	0.177031	0.051623	0.074015	0.059393	AT5G07850.1_Symbols:_HXXXD-type_acyl-transferase_family_protein_
Ta1.0_00710	42.9679	43.4288	37.1031	36.1408	37.2302	36.8949	30.2913	29.7147	22.8651	34.9208	45.1105	33.1629	AT5G07842.1_Symbols:_CPuORF16_conserved_peptide_upstream_open_reading_frame_16_					Ta1.0_00710	41.7576	40.4162	39.3466	28.0564	29.3449	32.6501	27.3419	33.6963	28.4203	21.6763	20.7253	22.4655	AT5G07842.1_Symbols:_CPuORF16_conserved_peptide_upstream_open_reading_frame_16_
Ta1.0_00711	39.8159	41.2775	39.3828	34.1904	35.0925	38.401	24.2431	31.3422	22.5595	24.5915	36.1309	31.8307	AT5G07840.1_Symbols:_Ankyrin_repeat_family_protein_					Ta1.0_00711	33.6954	28.904	38.2026	20.5044	21.85	23.2794	21.2913	18.8177	21.8989	16.676	19.7784	17.6867	AT5G07840.1_Symbols:_Ankyrin_repeat_family_protein_
Ta1.0_00712	8.42215	8.82678	8.27739	15.9354	14.7053	15.0001	17.23	17.9607	15.98	18.9052	18.996	16.8706	AT5G07830.1_Symbols:_AtGUS2,_GUS2_glucuronidase_2_					Ta1.0_00712	21.2657	19.6565	21.2685	31.6478	31.0618	28.7262	37.3349	32.73	38.3219	36.048	37.3827	36.3944	AT5G07830.1_Symbols:_AtGUS2,_GUS2_glucuronidase_2_
Ta1.0_00713	1.71787	2.33732	2.14654	0.684933	0.46211	0.685857	0.200018	0.21554	0.100535	0.394837	0.43134	0.285163	AT5G07820.1_Symbols:_Plant_calmodulin-binding_protein-related_					Ta1.0_00713	1.56305	1.9942	1.81013	0.406382	0.481123	0.546927	0.42238	0.560329	0.39922	0.299884	0.338702	0.296375	AT5G07820.1_Symbols:_Plant_calmodulin-binding_protein-related_
Ta1.0_00714	6.35757	7.39333	6.05778	1.10241	1.13985	1.17	0.8402	0.830916	0.900698	0.852841	0.730444	0.539143	AT5G07810.1_Symbols:_SNF2_domain-containing_protein_/_helicase_domain-containing_protein_/_HNH_endonuclease_domain-containing_protein_					Ta1.0_00714	9.24161	7.44534	8.75678	0.864231	0.865717	0.654024	0.489764	0.46883	0.450152	0.298443	0.291523	0.296983	AT5G07810.1_Symbols:_SNF2_domain-containing_protein_/_helicase_domain-containing_protein_/_HNH_endonuclease_domain-containing_protein_
Ta1.0_00715	0.298141	0.075105	0.11296	0.10002	0.086306	0.068094	0.100327	0	0.143423	0.531913	0.250305	0.259456	AT5G07800.1_Symbols:_Flavin-binding_monooxygenase_family_protein_					Ta1.0_00715	0.089435	0.15522	0	0.131453	0.050235	0	0	0	0.062485	0	0	0.023429	AT5G07800.1_Symbols:_Flavin-binding_monooxygenase_family_protein_
Ta1.0_00716	0.176408	0.143509	0.151409	0	0	0	0	0.040348	0	0.076257	0.162082	0.066174	AT5G07790.1_Symbols:_unknown_protein;_BEST_Arabidopsis_thaliana_protein_match_is:_unknown_protein_(TAIR:AT5G61300.1);_Has_1807_Blast_hits_to_1807_proteins_in_277_species:_Archae_-_0;_Bacteria_-_0					Ta1.0_00716	0.165708	0.256303	0.25822	0.05915	0.086535	0.037827	0.088206	0.085688	0.087412	0	0.078253	0	AT5G07790.1_Symbols:_unknown_protein;_BEST_Arabidopsis_thaliana_protein_match_is:_unknown_protein_(TAIR:AT5G61300.1);_Has_1807_Blast_hits_to_1807_proteins_in_277_species:_Archae_-_0;_Bacteria_-_0
Ta1.0_00717	0.039845	0	0.050394	0.02871	0	0	0	0	0	0	0	0	AT5G07740.1_Symbols:_actin_binding_					Ta1.0_00717	0.341815	0.309633	0.439016	0.123291	0.043643	0.17051	0.033534	0.072418	0.0679	0	0	0	AT5G07740.1_Symbols:_actin_binding_
Ta1.0_00718	12.584	15.5334	12.023	10.4865	9.09099	9.82918	9.23926	9.11787	9.30648	7.7662	9.58668	5.57862	AT5G07740.1_Symbols:_actin_binding_					Ta1.0_00718	16.5692	14.4911	16.0465	8.70628	9.81916	8.84399	9.21721	8.58137	8.59401	7.94673	7.35107	6.34114	AT5G07740.1_Symbols:_actin_binding_
Ta1.0_00719	12.5195	13.1414	11.9337	4.18591	4.40032	5.18625	4.84585	4.4827	3.96075	5.65844	7.07784	5.29205	AT5G07730.1_Symbols:_unknown_protein;_BEST_Arabidopsis_thaliana_protein_match_is:_unknown_protein_(TAIR:AT5G61360.1);_Has_30201_Blast_hits_to_17322_proteins_in_780_species:_Archae_-_12;_Bacteria_					Ta1.0_00719	12.6141	13.9694	13.3048	4.12619	4.76711	4.8934	4.09945	3.54297	4.1542	3.91549	3.92499	3.94538	AT5G07730.1_Symbols:_unknown_protein;_BEST_Arabidopsis_thaliana_protein_match_is:_unknown_protein_(TAIR:AT5G61360.1);_Has_30201_Blast_hits_to_17322_proteins_in_780_species:_Archae_-_12;_Bacteria_
Ta1.0_00720	7.45285	8.80872	8.06129	4.15761	4.12854	5.32214	2.07457	2.60869	1.78672	1.95732	0.919248	1.21679	AT5G07720.1_Symbols:_Galactosyl_transferase_GMA12/MNN10_family_protein_					Ta1.0_00720	4.98357	4.1803	4.77698	2.01201	2.24739	2.45053	1.00839	1.18115	0.922345	0.215598	0.192832	0.2153	AT5G07720.1_Symbols:_Galactosyl_transferase_GMA12/MNN10_family_protein_
Ta1.0_00721	5.42016	6.40115	7.67814	4.37081	3.98431	4.6866	2.96006	3.35442	2.1866	3.0855	3.07915	2.84538	AT5G07710.1_Symbols:_Polynucleotidyl_transferase,_ribonuclease_H-like_superfamily_protein_					Ta1.0_00721	4.37516	3.60617	3.87038	1.52204	2.11858	2.1414	1.7241	1.32499	1.69742	1.19648	1.43527	1.44035	AT5G07710.1_Symbols:_Polynucleotidyl_transferase,_ribonuclease_H-like_superfamily_protein_
Ta1.0_00722	190.404	188.796	201.501	88.0145	75.3991	97.553	44.1835	51.6417	49.081	23.8634	17.5872	15.2176	AT5G61410.1_Symbols:_RPE,_EMB2728_D-ribulose-5-phosphate-3-epimerase_					Ta1.0_00722	309.686	270.533	310.577	71.6827	71.4748	83.7571	45.9443	44.1703	44.672	28.5388	32.2739	27.636	AT5G61410.1_Symbols:_RPE,_EMB2728_D-ribulose-5-phosphate-3-epimerase_
Ta1.0_00723	0.574723	0.537675	0.578919	0.532585	0.314504	0.26654	0	0	0	0	0	0	AT5G07700.1_Symbols:_MYB76,_AtMYB76_myb_domain_protein_76_					Ta1.0_00723	0.307929	0.385294	0.381586	0.03692	0.013817	0.03112	0	0	0	0	0	0	AT5G07700.1_Symbols:_MYB76,_AtMYB76_myb_domain_protein_76_
Ta1.0_00724	0.093156	0.142334	0.242245	0.251509	0.069793	0	0.307545	0.256397	0.177017	0.307433	0.279196	0.297275	AT5G07680.1_Symbols:_ANAC080,_ANAC079,_ATNAC4,_NAC080_NAC_domain_containing_protein_80_					Ta1.0_00724	0.3441	0.462925	0.467811	0.301566	0.185833	0.107409	0.318616	0.20625	0.277252	0.192429	0.602812	0.244701	AT5G07680.1_Symbols:_ANAC080,_ANAC079,_ATNAC4,_NAC080_NAC_domain_containing_protein_80_
Ta1.0_00725	30.3163	32.3745	29.3324	16.727	16.0064	17.9554	12.1341	13.9	11.133	11.066	11.3887	11.043	AT5G07670.1_Symbols:_RNI-like_superfamily_protein_					Ta1.0_00725	35.2581	31.0051	32.7401	18.8853	21.5792	22.0804	18.3347	17.5025	17.2472	11.7373	10.9695	11.1044	AT5G07670.1_Symbols:_RNI-like_superfamily_protein_
Ta1.0_00726	7.79584	8.09533	6.58691	2.30779	2.11017	2.36968	1.09086	1.02696	1.06653	1.49906	1.72954	1.17216	AT5G07660.1_Symbols:_SMC6A_structural_maintenance_of_chromosomes_6A_					Ta1.0_00726	12.3065	9.82453	11.271	3.09071	2.82033	2.95873	2.37434	2.10146	2.1353	1.33332	1.44596	1.21858	AT5G07660.1_Symbols:_SMC6A_structural_maintenance_of_chromosomes_6A_
Ta1.0_00727	9.61688	10.3798	10.6939	6.17131	7.16131	6.31898	4.27983	4.71375	4.57168	2.76502	3.27211	2.79612	AT5G07630.1_Symbols:_lipid_transporters_					Ta1.0_00727	13.1461	11.2622	12.0436	5.27072	5.2754	5.61692	3.48659	3.97666	3.62611	3.24479	2.88662	2.71029	AT5G07630.1_Symbols:_lipid_transporters_
Ta1.0_00728	7.90978	8.67813	7.56242	4.82227	5.77164	5.16793	2.87804	2.86055	2.99766	2.16211	2.25747	2.38132	AT5G07630.1_Symbols:_lipid_transporters_					Ta1.0_00728	9.04201	9.80132	9.53153	3.51631	4.02308	4.34603	2.90571	2.65451	2.62932	2.74383	1.85017	2.05713	AT5G07630.1_Symbols:_lipid_transporters_
Ta1.0_00729	35.4253	36.5196	40.42	35.8964	31.8115	33.5238	21.0272	25.0273	18.1709	17.5366	18.0494	16.4812	AT5G61500.1_Symbols:_ATATG3,_ATG3_autophagy_3_(APG3)_					Ta1.0_00729	34.731	32.1667	31.3358	24.4869	23.9736	24.8299	18.8278	18.1713	20.21	10.897	12.9669	12.556	AT5G61500.1_Symbols:_ATATG3,_ATG3_autophagy_3_(APG3)_
Ta1.0_00730	2.35979	2.15257	2.95571	0.418818	0.447394	0.831003	0.330033	0.353383	0.322651	0.724017	0.531029	0.533177	AT5G07620.1_Symbols:_Protein_kinase_superfamily_protein_					Ta1.0_00730	1.5259	1.13813	1.42267	0.534757	0.337524	0.630571	0.430855	0.489897	0.651926	0.291375	0.099167	0.400767	AT5G07620.1_Symbols:_Protein_kinase_superfamily_protein_
Ta1.0_00731	1.22541	1.24142	0.597741	0.701244	0.582988	0.828079	0.542725	0.80551	0.564596	0.884989	0.719657	0.419438	AT5G07610.1_Symbols:_F-box_family_protein_					Ta1.0_00731	0.918081	1.04912	0.985195	0.497899	0.385516	0.507444	0.420723	0.437659	0.646937	0.341014	0.525047	0.58471	AT5G07610.1_Symbols:_F-box_family_protein_
Ta1.0_00732	38.0495	51.4682	40.1543	24.8757	20.0549	15.8846	18.877	18.4369	16.8474	2.18148	2.0555	1.85326	AT4G30760.1_Symbols:_Putative_endonuclease_or_glycosyl_hydrolase_					Ta1.0_00732	25.8219	22.9576	27.2417	8.13954	8.55872	8.26127	7.12611	6.5382	7.05654	5.1881	4.64599	4.66445	AT4G30760.1_Symbols:_Putative_endonuclease_or_glycosyl_hydrolase_
Ta1.0_00733	25.9041	33.0024	27.527	15.3358	11.3317	10.6481	7.43945	8.58122	7.90814	2.3745	1.76164	1.52526	AT5G07590.1_Symbols:_Transducin/WD40_repeat-like_superfamily_protein_					Ta1.0_00733	26.3256	25.9354	29.6963	18.3183	17.6787	18.9857	13.6533	13.7861	15.136	8.61127	8.37647	8.64012	AT5G07590.1_Symbols:_Transducin/WD40_repeat-like_superfamily_protein_
Ta1.0_00734	14.3261	14.4573	13.3268	2.17967	1.807	2.32027	0.539321	0.635939	0.580965	0.858522	0.682716	0.631965	AT5G04290.1_Symbols:_KTF1,_SPT5L_kow_domain-containing_transcription_factor_1_					Ta1.0_00734	13.4816	10.7742	12.8865	2.23177	1.40007	2.01584	1.07128	0.993846	1.27308	0.24515	0.515833	0.370254	AT5G04290.1_Symbols:_KTF1,_SPT5L_kow_domain-containing_transcription_factor_1_
Ta1.0_00735	8.83887	10.428	8.50948	4.82559	3.82375	3.61067	3.0671	3.59483	3.05895	2.5801	4.83065	2.88529	AT5G07920.1_Symbols:_DGK1,_ATDGK1_diacylglycerol_kinase1_					Ta1.0_00735	9.68343	8.2959	9.22635	4.24115	4.20188	4.4857	3.39121	3.37581	3.39519	3.08354	3.01502	3.15193	AT5G07920.1_Symbols:_DGK1,_ATDGK1_diacylglycerol_kinase1_
Ta1.0_00736	0.258923	0.161922	0.201543	0.160714	0	0	0	0	0	0	0	0	AT5G07930.3_Symbols:_MCT2_MEI2_C-terminal_RRM_only_like_2_					Ta1.0_00736	0.110456	0.092935	0.311691	0.063624	0	0.085562	0	0	0	0	0	0	AT5G07930.3_Symbols:_MCT2_MEI2_C-terminal_RRM_only_like_2_
Ta1.0_00737	126.901	117.466	125.802	32.619	23.7096	20.2026	12.1292	8.92987	11.5175	2.233	2.82609	2.42099	AT5G61170.1_Symbols:_Ribosomal_protein_S19e_family_protein_					Ta1.0_00737	112.886	119.91	116.831	15.5099	14.1033	15.7768	7.1183	7.46119	8.08987	4.76126	3.38253	4.70232	AT5G61170.1_Symbols:_Ribosomal_protein_S19e_family_protein_
Ta1.0_00738	18.7105	21.7505	16.8171	8.46473	6.44284	6.73253	6.56824	5.56213	5.24696	4.1217	5.21276	3.5938	AT5G07940.1_Symbols:_BEST_Arabidopsis_thaliana_protein_match_is:_dentin_sialophosphoprotein-related_(TAIR:AT5G07980.1);_Has_1906_Blast_hits_to_1127_proteins_in_203_species:_Archae_-_2;_Bacteria_-					Ta1.0_00738	20.1066	18.2646	20.6338	5.36756	6.00611	5.98173	5.39428	4.81809	5.81433	4.83462	4.55277	5.05703	AT5G07940.1_Symbols:_BEST_Arabidopsis_thaliana_protein_match_is:_dentin_sialophosphoprotein-related_(TAIR:AT5G07980.1);_Has_1906_Blast_hits_to_1127_proteins_in_203_species:_Archae_-_2;_Bacteria_-
Ta1.0_00739	132.764	109.19	143.794	85.6916	80.5193	93.5144	40.4102	34.2151	38.8847	36.7677	22.357	27.7156	AT5G07960.1_Symbols:_unknown_protein;_CONTAINS_InterPro_DOMAIN/s:_Uncharacterised_protein_family_UPF0139_(InterPro:IPR005351);_Has_193_Blast_hits_to_193_proteins_in_75_species:_Archae_-_0;_Bacter					Ta1.0_00739	131.84	128.572	116.031	79.9743	71.6435	91.9613	49.7798	48.6427	49.4908	27.055	28.6458	29.1082	AT5G07960.1_Symbols:_unknown_protein;_CONTAINS_InterPro_DOMAIN/s:_Uncharacterised_protein_family_UPF0139_(InterPro:IPR005351);_Has_193_Blast_hits_to_193_proteins_in_75_species:_Archae_-_0;_Bacter
Ta1.0_00740	20.6838	22.3594	22.2163	11.2799	9.12904	8.41589	7.28768	7.9133	5.64927	5.97238	7.97414	6.33911	AT5G07940.1_Symbols:_BEST_Arabidopsis_thaliana_protein_match_is:_dentin_sialophosphoprotein-related_(TAIR:AT5G07980.1);_Has_1906_Blast_hits_to_1127_proteins_in_203_species:_Archae_-_2;_Bacteria_-					Ta1.0_00740	16.0727	13.5769	16.4549	5.36283	5.93071	5.42281	4.41576	5.79139	4.32014	4.62424	4.33922	4.59688	AT5G07940.1_Symbols:_BEST_Arabidopsis_thaliana_protein_match_is:_dentin_sialophosphoprotein-related_(TAIR:AT5G07980.1);_Has_1906_Blast_hits_to_1127_proteins_in_203_species:_Archae_-_2;_Bacteria_-
Ta1.0_00741	9.20979	11.1446	7.69613	4.68406	2.86721	3.22419	2.96838	2.48956	2.51628	2.15	3.24922	2.00082	AT5G07980.1_Symbols:_dentin_sialophosphoprotein-related_					Ta1.0_00741	8.36618	8.66785	10.2132	1.97428	2.80923	2.26075	2.75772	2.40472	2.8937	2.42834	2.33261	2.46988	AT5G07980.1_Symbols:_dentin_sialophosphoprotein-related_
Ta1.0_00742	1.80186	2.02296	2.38764	0.174382	0.158195	0.21111	0.187959	0.328897	0.05498	0.070632	0.104695	0.037041	AT5G07990.1_Symbols:_TT7,_CYP75B1,_D501_Cytochrome_P450_superfamily_protein_					Ta1.0_00742	2.93466	2.56469	2.18042	0.241585	0.331112	0.334978	0.056031	0.194595	0.284949	0	0	0	AT5G07990.1_Symbols:_TT7,_CYP75B1,_D501_Cytochrome_P450_superfamily_protein_
Ta1.0_00743	50.6864	41.7403	41.9429	5.66088	4.31039	4.01843	0	0	0.199562	0	0	0	AT5G08000.1_Symbols:_E13L3,_PDCB2_glucan_endo-1,3-beta-glucosidase-like_protein_3_					Ta1.0_00743	81.6307	102.803	97.4879	3.53945	2.65654	6.4928	0	0.341177	0.391972	0	0	0	AT5G08000.1_Symbols:_E13L3,_PDCB2_glucan_endo-1,3-beta-glucosidase-like_protein_3_
Ta1.0_00744	0	0	0	0	0	0	0	0	0	0	0	0	AT5G61110.1_Symbols:_zinc_ion_binding_					Ta1.0_00744	0	0	0	0	0	0	0	0	0	0	0	0	AT5G61110.1_Symbols:_zinc_ion_binding_
Ta1.0_00745	11.5916	12.3263	9.92595	5.54153	4.43865	4.81814	3.46605	3.93135	3.44085	4.16214	3.70213	2.63727	AT5G08010.1_Symbols:_unknown_protein;_BEST_Arabidopsis_thaliana_protein_match_is:_unknown_protein_(TAIR:AT5G61040.1);_Has_5732_Blast_hits_to_4319_proteins_in_440_species:_Archae_-_66;_Bacteria_-_					Ta1.0_00745	16.0223	13.4545	15.455	7.49969	6.6238	6.93231	6.09726	5.99448	6.352	3.99612	4.59512	4.39923	AT5G08010.1_Symbols:_unknown_protein;_BEST_Arabidopsis_thaliana_protein_match_is:_unknown_protein_(TAIR:AT5G61040.1);_Has_5732_Blast_hits_to_4319_proteins_in_440_species:_Archae_-_66;_Bacteria_-_
Ta1.0_00746	28.3246	32.9266	29.4221	1.71889	1.01874	1.28678	0.05444	0.141753	0.127101	0.040492	0.092986	0	AT5G08020.1_Symbols:_ATRPA70B,_RPA70B_RPA70-kDa_subunit_B_					Ta1.0_00746	38.2827	31.7476	38.2016	1.18353	1.5034	1.71589	0.439427	0.371618	0.540636	0.06259	0.068726	0.084248	AT5G08020.1_Symbols:_ATRPA70B,_RPA70B_RPA70-kDa_subunit_B_
Ta1.0_00747	0.264833	0.15174	0.270091	0.041009	0.136262	0.205211	0	0.124858	0	0.024061	0	0.049475	AT5G08030.1_Symbols:_PLC-like_phosphodiesterases_superfamily_protein_					Ta1.0_00747	0.28673	0.082553	0.352729	0	0.03356	0.114776	0.050503	0	0.108452	0.125702	0	0	AT5G08030.1_Symbols:_PLC-like_phosphodiesterases_superfamily_protein_
Ta1.0_00748	248.767	238.051	261.305	56.7787	52.7524	49.3817	32.9482	27.7826	38.4449	31.6377	28.0303	34.6554	AT5G08040.1_Symbols:_TOM5_mitochondrial_import_receptor_subunit_TOM5_homolog_					Ta1.0_00748	147.743	165.525	153.223	39.309	37.1534	44.6373	23.767	28.228	22.7074	29.0912	30.7943	34.1512	AT5G08040.1_Symbols:_TOM5_mitochondrial_import_receptor_subunit_TOM5_homolog_
Ta1.0_00749	150.738	169.274	210.06	55.6207	52.8941	52.8059	11.2574	12.6447	13.8554	4.02656	0.755692	0.428372	AT5G08050.1_Symbols:_Protein_of_unknown_function_(DUF1118)_					Ta1.0_00749	155.219	131.3	143.314	29.674	33.5572	41.4321	11.9089	13.8391	14.5077	1.55408	1.19622	0.855706	AT5G08050.1_Symbols:_Protein_of_unknown_function_(DUF1118)_
Ta1.0_00750	130.012	131.678	134.017	68.7377	69.2134	79.3429	41.3957	41.4093	42.4675	50.0389	49.4341	48.3671	AT5G08060.1_Symbols:_unknown_protein;_FUNCTIONS_IN:_molecular_function_unknown;_INVOLVED_IN:_biological_process_unknown;_LOCATED_IN:_mitochondrion;_EXPRESSED_IN:_24_plant_structures;_EXPRESSED_DU					Ta1.0_00750	97.2584	91.8365	102.16	35.6057	34.182	36.911	25.337	22.8021	27.0863	20.3386	20.5968	19.2252	AT5G08060.1_Symbols:_unknown_protein;_FUNCTIONS_IN:_molecular_function_unknown;_INVOLVED_IN:_biological_process_unknown;_LOCATED_IN:_mitochondrion;_EXPRESSED_IN:_24_plant_structures;_EXPRESSED_DU
Ta1.0_00751	1.19729	0.530456	1.20027	1.35877	1.03297	0.682413	0.516913	0.338128	0.317327	0.358528	0.578616	0.327794	AT5G08070.1_Symbols:_TCP17_TCP_domain_protein_17_					Ta1.0_00751	0.311401	0.0904	0.300188	0.126885	0.171322	0.300358	0.062031	0.321729	0.045443	0.139303	0.089877	0.106157	AT5G08070.1_Symbols:_TCP17_TCP_domain_protein_17_
Ta1.0_00752	42.4618	44.5102	43.2915	18.145	16.3343	15.83	11.3501	11.9841	10.5967	8.57304	9.036	7.92711	AT5G08080.3_Symbols:_SYP132_syntaxin_of_plants_132_					Ta1.0_00752	37.5649	31.8382	33.2455	11.8335	10.7945	11.9584	8.36853	7.42716	9.25128	5.81791	5.824	6.0704	AT5G08080.3_Symbols:_SYP132_syntaxin_of_plants_132_
Ta1.0_00753	21.4359	21.8083	26.0158	31.0107	32.2382	31.7671	40.2239	43.1827	41.7223	55.0367	64.9597	49.4999	AT5G08100.1_Symbols:_N-terminal_nucleophile_aminohydrolases_(Ntn_hydrolases)_superfamily_protein_					Ta1.0_00753	44.8594	29.9928	48.4726	34.1302	40.6905	35.1067	43.0313	38.483	43.3566	34.2229	33.8062	32.5569	AT5G08100.1_Symbols:_N-terminal_nucleophile_aminohydrolases_(Ntn_hydrolases)_superfamily_protein_
Ta1.0_00754	2.58061	2.7617	2.24914	1.16949	1.17347	1.11264	0.635027	0.732296	0.666989	0.568663	0.765687	0.673459	AT5G08110.1_Symbols:_nucleic_acid_binding;ATP-dependent_helicases;ATP_binding;helicases;ATP-dependent_helicases_					Ta1.0_00754	2.82563	2.10943	2.63437	0.852152	0.743982	1.00342	0.503648	0.520268	0.580814	0.265655	0.336667	0.404021	AT5G08110.1_Symbols:_nucleic_acid_binding;ATP-dependent_helicases;ATP_binding;helicases;ATP-dependent_helicases_
Ta1.0_00755	26.2488	26.5979	24.5804	6.59841	6.14115	6.35526	2.75565	3.10321	3.37297	2.40107	1.70464	1.45494	AT5G08120.1_Symbols:_MPB2C_movement_protein_binding_protein_2C_					Ta1.0_00755	32.6358	28.247	27.3969	5.57645	5.39796	6.33082	3.56372	3.48898	3.31979	1.40598	1.0234	1.00625	AT5G08120.1_Symbols:_MPB2C_movement_protein_binding_protein_2C_
Ta1.0_00756	16.806	18.6287	16.0377	6.79397	6.3951	5.89335	8.85791	11.1957	7.32273	6.00857	10.3313	7.29516	AT5G08130.5_Symbols:_BIM1_basic_helix-loop-helix_(bHLH)_DNA-binding_superfamily_protein_					Ta1.0_00756	32.0696	29.5747	28.6689	6.00395	5.59034	6.89944	6.08592	5.26324	6.41587	4.69068	4.68696	5.39629	AT5G08130.5_Symbols:_BIM1_basic_helix-loop-helix_(bHLH)_DNA-binding_superfamily_protein_
Ta1.0_00757	6.44587	6.56851	6.53818	4.26439	4.45086	4.34953	3.85648	4.17106	3.0346	3.40522	4.42902	3.65115	AT5G08139.1_Symbols:_RING/U-box_superfamily_protein_					Ta1.0_00757	6.31726	5.77973	6.37308	3.45038	4.13075	3.56952	3.09066	3.45534	3.60022	3.02852	3.26017	3.40581	AT5G08139.1_Symbols:_RING/U-box_superfamily_protein_
Ta1.0_00758	36.0488	32.7632	36.8936	26.2723	26.8551	24.369	20.7852	21.0685	23.2386	17.8831	14.5059	14.8823	AT5G08160.1_Symbols:_ATPK3,_PK3_serine/threonine_protein_kinase_3_					Ta1.0_00758	33.207	41.6099	35.948	23.8316	25.4872	28.5348	20.5544	21.3086	20.0846	17.2541	15.7781	16.6107	AT5G08160.1_Symbols:_ATPK3,_PK3_serine/threonine_protein_kinase_3_
Ta1.0_00759	10.9544	12.3281	12.2001	1.83881	1.53913	1.3716	0.855491	1.13319	0.891776	1.29605	2.45887	1.35025	AT5G08170.1_Symbols:_EMB1873,_ATAIH_porphyromonas-type_peptidyl-arginine_deiminase_family_protein_					Ta1.0_00759	16.5082	12.7646	17.3766	1.62992	1.90594	2.21827	1.45137	1.05275	1.5116	0.435476	0.559825	0.475261	AT5G08170.1_Symbols:_EMB1873,_ATAIH_porphyromonas-type_peptidyl-arginine_deiminase_family_protein_
Ta1.0_00760	507.374	442.423	450.751	57.5104	53.8743	62.4157	22.4108	13.4833	22.5358	29.2179	22.5386	25.9586	AT5G08180.1_Symbols:_Ribosomal_protein_L7Ae/L30e/S12e/Gadd45_family_protein_					Ta1.0_00760	252.563	311.497	272.343	43.1479	33.9275	56.7228	12.8119	17.6222	17.3074	12.8169	11.0376	14.3691	AT5G08180.1_Symbols:_Ribosomal_protein_L7Ae/L30e/S12e/Gadd45_family_protein_
Ta1.0_00761	73.8401	77.1168	78.521	25.8006	23.9189	29.8597	16.7111	19.7587	17.0935	12.5174	15.0999	13.4012	AT5G23040.1_Symbols:_CDF1_Protein_of_unknown_function_(DUF3353)_					Ta1.0_00761	55.1336	51.0894	51.7092	11.6599	11.7814	13.314	6.75863	7.27064	7.45754	6.75994	6.48353	6.71867	AT5G23040.1_Symbols:_CDF1_Protein_of_unknown_function_(DUF3353)_
Ta1.0_00762	21.1556	20.5261	17.4688	9.41841	6.32568	6.66375	4.74804	4.94928	3.8897	3.58186	4.2546	4.4599	AT5G23090.2_Symbols:_NF-YB13_nuclear_factor_Y,_subunit_B13_					Ta1.0_00762	20.7898	18.7912	18.9699	7.90439	5.09521	7.55395	4.86238	5.92473	5.95134	4.15834	3.64262	4.37109	AT5G23090.2_Symbols:_NF-YB13_nuclear_factor_Y,_subunit_B13_
Ta1.0_00763	9.08853	9.6962	9.96545	8.0214	7.66067	8.91936	8.00161	8.70412	7.96063	5.92816	8.45128	6.61845	AT5G08200.1_Symbols:_peptidoglycan-binding_LysM_domain-containing_protein_					Ta1.0_00763	10.5738	10.5831	9.96463	6.09371	6.1225	8.13839	5.71852	6.17256	6.68834	5.09469	5.29593	5.29635	AT5G08200.1_Symbols:_peptidoglycan-binding_LysM_domain-containing_protein_
Ta1.0_00764	11.0946	11.7581	8.89722	5.21443	4.34487	4.28031	4.20143	4.40154	4.12422	3.98036	5.47992	3.54255	AT5G08230.1_Symbols:_Tudor/PWWP/MBT_domain-containing_protein_					Ta1.0_00764	10.5902	9.2442	10.9212	4.22635	4.44212	4.52426	4.0548	4.0797	4.19788	3.29569	3.4321	3.35608	AT5G08230.1_Symbols:_Tudor/PWWP/MBT_domain-containing_protein_
Ta1.0_00765	40.9981	47.6865	45.0131	17.2606	15.7811	15.1869	10.5685	10.7183	11.3516	7.7532	7.80811	6.79609	AT5G23140.1_Symbols:_CLPP2,_NCLPP7_nuclear-encoded_CLP_protease_P7_					Ta1.0_00765	36.9477	38.6993	38.4379	11.3827	11.0119	12.7186	8.75513	9.18417	8.89384	7.55698	6.28687	7.56629	AT5G23140.1_Symbols:_CLPP2,_NCLPP7_nuclear-encoded_CLP_protease_P7_
Ta1.0_00766	0	0.204138	0.137694	0.059831	0.166079	0.069423	3.18121	3.73789	1.69268	3.77363	7.87883	4.53763	AT5G08240.1_Symbols:_unknown_protein;_BEST_Arabidopsis_thaliana_protein_match_is:_unknown_protein_(TAIR:AT5G23160.1);_Has_69_Blast_hits_to_69_proteins_in_10_species:_Archae_-_0;_Bacteria_-_1;_Met					Ta1.0_00766	0.129554	0.149462	0.104311	0.171271	0.138337	0	0	0.239277	0.68778	1.85037	3.29235	3.14642	AT5G08240.1_Symbols:_unknown_protein;_BEST_Arabidopsis_thaliana_protein_match_is:_unknown_protein_(TAIR:AT5G23160.1);_Has_69_Blast_hits_to_69_proteins_in_10_species:_Archae_-_0;_Bacteria_-_1;_Met
Ta1.0_00767	0.189574	0.3448	0.122308	0	0	0	0	0	0	0	0	0.021704	AT5G23190.1_Symbols:_CYP86B1_cytochrome_P450,_family_86,_subfamily_B,_polypeptide_1_					Ta1.0_00767	0.067119	0.103007	0.080042	0	0	0.020205	0.049764	0	0	0.089436	0.133637	0.023091	AT5G23190.1_Symbols:_CYP86B1_cytochrome_P450,_family_86,_subfamily_B,_polypeptide_1_
Ta1.0_00768	40.5071	36.2622	33.8005	5.08677	6.05658	8.49208	1.66359	2.00298	1.3359	1.51461	2.34751	2.10055	AT5G08260.1_Symbols:_scpl35_serine_carboxypeptidase-like_35_					Ta1.0_00768	69.21	82.5826	80.2814	6.07007	5.3409	6.34248	1.45556	2.3113	1.80501	0.414226	0.370974	0.36903	AT5G08260.1_Symbols:_scpl35_serine_carboxypeptidase-like_35_
Ta1.0_00769	15.8271	16.3666	17.5494	10.7658	9.00135	9.11338	6.60539	7.44773	5.85513	4.82342	4.72021	5.18282	AT5G08270.1_Symbols:_unknown_protein;_BEST_Arabidopsis_thaliana_protein_match_is:_unknown_protein_(TAIR:AT5G23200.1);_Has_89_Blast_hits_to_86_proteins_in_45_species:_Archae_-_0;_Bacteria_-_0;_Met					Ta1.0_00769	15.8472	14.5577	15.0478	8.15934	8.35068	8.84668	7.2161	7.19466	7.93751	5.07637	5.62533	4.54932	AT5G08270.1_Symbols:_unknown_protein;_BEST_Arabidopsis_thaliana_protein_match_is:_unknown_protein_(TAIR:AT5G23200.1);_Has_89_Blast_hits_to_86_proteins_in_45_species:_Archae_-_0;_Bacteria_-_0;_Met
Ta1.0_00770	286.923	272.385	258.021	38.499	32.4035	40.2172	12.2992	12.6231	12.4115	8.51703	5.58025	6.31573	AT5G08280.1_Symbols:_HEMC_hydroxymethylbilane_synthase_					Ta1.0_00770	275.263	311.847	277.175	25.4419	21.9179	30.286	9.25893	12.2759	12.5119	4.26598	4.27968	4.02468	AT5G08280.1_Symbols:_HEMC_hydroxymethylbilane_synthase_
Ta1.0_00771	127.136	132.757	142.899	61.143	57.7141	54.223	38.1971	36.3141	36.1384	32.1733	32.7054	30.6281	AT5G08290.1_Symbols:_YLS8_mRNA_splicing_factor,_thioredoxin-like_U5_snRNP_					Ta1.0_00771	181.389	151.544	176.85	57.3172	57.056	71.7562	45.4691	41.9804	45.3425	31.768	32.3656	29.6144	AT5G08290.1_Symbols:_YLS8_mRNA_splicing_factor,_thioredoxin-like_U5_snRNP_
Ta1.0_00772	165.069	175.441	156.174	29.4065	28.8519	26.7954	17.9844	16.7356	19.5052	11.5577	10.7079	12.2147	AT5G08300.1_Symbols:_Succinyl-CoA_ligase,_alpha_subunit_					Ta1.0_00772	116.556	129.623	125.25	22.0837	20.4835	24.4395	11.8567	12.7914	14.4266	9.07071	9.91279	10.4435	AT5G08300.1_Symbols:_Succinyl-CoA_ligase,_alpha_subunit_
Ta1.0_00773	4.74638	4.49671	3.28038	0.925242	0.864975	0.932528	0.648483	0.688354	0.65167	1.15014	1.4676	1.34627	AT5G08305.1_Symbols:_Pentatricopeptide_repeat_(PPR)_superfamily_protein_					Ta1.0_00773	4.76988	5.38733	4.67933	0.667055	0.747729	0.879608	0.679604	0.778525	0.807742	0.64864	1.24639	0.981585	AT5G08305.1_Symbols:_Pentatricopeptide_repeat_(PPR)_superfamily_protein_
Ta1.0_00774	2.41996	1.98638	1.974	0.755892	0.66432	0.740922	0.466501	0.361826	0.429045	0.695769	0.838473	0.836447	AT5G08310.1_Symbols:_Tetratricopeptide_repeat_(TPR)-like_superfamily_protein_					Ta1.0_00774	1.89917	2.52984	2.22114	0.38116	0.398039	0.51559	0.329828	0.350895	0.440016	0.526644	0.458797	0.662753	AT5G08310.1_Symbols:_Tetratricopeptide_repeat_(TPR)-like_superfamily_protein_
Ta1.0_00775	0	0	0	0	0	0	0	0	0	0	0	0	AT5G08315.1_Symbols:_Defensin-like_(DEFL)_family_protein_					Ta1.0_00775	0	0	0	0	0	0	0	0	0	0	0	0	AT5G08315.1_Symbols:_Defensin-like_(DEFL)_family_protein_
Ta1.0_00776	14.3323	14.7762	14.4374	8.98855	7.63016	7.65195	6.77541	5.92524	5.71422	5.83886	4.15496	4.23433	AT5G08320.1_Symbols:_CONTAINS_InterPro_DOMAIN/s:_E2F-associated_phosphoprotein,_C-terminal_(InterPro:IPR019370);_Has_149_Blast_hits_to_149_proteins_in_78_species:_Archae_-_0;_Bacteria_-_0;_Metazo					Ta1.0_00776	13.3597	14.3129	15.7594	8.18684	6.0828	7.57321	5.7945	4.60344	5.0489	3.13513	4.14027	4.53789	AT5G08320.1_Symbols:_CONTAINS_InterPro_DOMAIN/s:_E2F-associated_phosphoprotein,_C-terminal_(InterPro:IPR019370);_Has_149_Blast_hits_to_149_proteins_in_78_species:_Archae_-_0;_Bacteria_-_0;_Metazo
Ta1.0_00777	26.9729	28.0203	28.9167	10.265	10.7522	9.41281	8.73392	8.56545	7.66507	9.23046	8.94256	7.39451	AT5G08330.1_Symbols:_TCP_family_transcription_factor_					Ta1.0_00777	25.6009	23.6914	22.4816	9.08787	9.69141	13.5034	7.00551	7.3513	6.65039	6.87215	7.55823	6.61111	AT5G08330.1_Symbols:_TCP_family_transcription_factor_
Ta1.0_00778	6.97272	6.63908	7.18308	3.42435	3.835	4.93431	3.04585	4.08777	3.26177	3.37764	4.50657	3.7785	AT5G08335.1_Symbols:_ATSTE14B,_ATICMTB,_ICMTB_Isoprenylcysteine_carboxyl_methyltransferase_(ICMT)_family_					Ta1.0_00778	7.2693	8.17626	6.4122	3.82649	2.47982	4.18262	3.04771	2.34421	2.669	1.63168	1.98443	2.50255	AT5G08335.1_Symbols:_ATSTE14B,_ATICMTB,_ICMTB_Isoprenylcysteine_carboxyl_methyltransferase_(ICMT)_family_
Ta1.0_00779	8.284	6.89264	6.73663	3.29801	2.99476	3.73222	2.00376	1.60635	2.0243	1.12795	1.03991	1.19561	AT5G08340.1_Symbols:_Nucleotidylyl_transferase_superfamily_protein_					Ta1.0_00779	7.94057	7.3611	8.27214	2.10542	2.81553	2.80619	2.15359	2.03437	1.58636	0.921805	1.256	1.00977	AT5G08340.1_Symbols:_Nucleotidylyl_transferase_superfamily_protein_
Ta1.0_00780	0.42375	0.237104	0.217828	0.080331	0.091007	0.145263	0	0.048706	0	0	0	0	AT5G08350.1_Symbols:_GRAM_domain-containing_protein_/_ABA-responsive_protein-related_					Ta1.0_00780	0.123857	0	0.082685	0	0.079146	0	0	0.0862	0	0	0.23042	0	AT5G08350.1_Symbols:_GRAM_domain-containing_protein_/_ABA-responsive_protein-related_
Ta1.0_00781	3.88397	4.07764	4.38713	0.716312	0.583492	0.318216	0.957167	0.975989	0.624244	0.961622	0.809132	0.571242	AT5G23380.1_Symbols:_Protein_of_unknown_function_(DUF789)_					Ta1.0_00781	4.01159	3.18587	4.12919	0	0.199478	0.162965	0.160312	0	0.169457	0.133309	0	0.190956	AT5G23380.1_Symbols:_Protein_of_unknown_function_(DUF789)_
Ta1.0_00782	8.66395	7.59168	9.50993	1.36712	0.963764	1.41419	1.89859	1.2247	1.65852	1.23671	1.36937	1.56431	AT5G08360.1_Symbols:_Protein_of_unknown_function_(DUF789)_					Ta1.0_00782	6.76696	6.59646	7.18778	0.342651	0.411659	0.43012	0.35862	0.417907	0.452291	0.356051	0.299757	0.511205	AT5G08360.1_Symbols:_Protein_of_unknown_function_(DUF789)_
Ta1.0_00783	0.972552	1.14334	0.877053	1.55008	1.85704	1.4111	1.1581	0.986847	0.778848	1.21329	0.911435	1.1341	AT5G08370.1_Symbols:_AtAGAL2,_AGAL2_alpha-galactosidase_2_					Ta1.0_00783	0.943648	0.950953	0.775105	1.68074	1.30635	1.1848	1.29376	1.17529	1.3496	0.520772	0.284795	0.412757	AT5G08370.1_Symbols:_AtAGAL2,_AGAL2_alpha-galactosidase_2_
Ta1.0_00784	32.7983	38.9073	34.3986	28.8444	24.7489	26.9034	13.5865	15.9174	12.328	18.896	26.5504	27.6006	AT5G08380.1_Symbols:_AtAGAL1,_AGAL1_alpha-galactosidase_1_					Ta1.0_00784	45.7845	44.4896	43.8662	20.9147	21.2778	21.9877	13.5675	15.1773	15.0095	5.70618	6.21789	5.87579	AT5G08380.1_Symbols:_AtAGAL1,_AGAL1_alpha-galactosidase_1_
Ta1.0_00785	0	0	0.086979	0	0.129507	0.085953	0.254826	0.235774	0.39172	3.48906	1.06537	1.29088	AT5G08391.1_Symbols:_Protein_of_unknown_function_(DUF_3339)_					Ta1.0_00785	0.264124	0	0	0.380118	0	0.314493	0.496469	0	0.0474	0	0	0	AT5G08391.1_Symbols:_Protein_of_unknown_function_(DUF_3339)_
Ta1.0_00786	14.3035	14.845	13.9435	7.13928	6.42678	6.98743	3.1459	3.42917	2.93317	3.642	2.75189	2.68642	AT5G08390.1_Symbols:_Transducin/WD40_repeat-like_superfamily_protein_					Ta1.0_00786	15.1155	13.7418	15.195	6.53575	6.57874	6.9664	5.13111	5.63847	5.99784	3.28476	2.96305	3.54112	AT5G08390.1_Symbols:_Transducin/WD40_repeat-like_superfamily_protein_
Ta1.0_00787	43.9753	38.9563	41.2566	9.81435	8.31867	9.26345	4.59509	3.65429	3.94944	2.79224	3.73772	2.83649	AT5G08400.1_Symbols:_Protein_of_unknown_function_(DUF3531)_					Ta1.0_00787	48.49	49.4688	45.2291	6.28911	6.19481	8.19858	3.71349	4.06104	4.26957	3.27924	3.78384	3.74641	AT5G08400.1_Symbols:_Protein_of_unknown_function_(DUF3531)_
Ta1.0_00788	31.0633	28.1452	37.6129	23.7639	23.0938	25.5227	15.109	16.796	13.0196	9.38251	9.22559	8.68564	AT5G08410.1_Symbols:_FTRA2_ferredoxin/thioredoxin_reductase_subunit_A_(variable_subunit)_2_					Ta1.0_00788	46.2182	39.0585	44.9656	14.2943	14.5774	16.4447	12.8342	12.6051	14.7254	8.80016	8.25444	8.36679	AT5G08410.1_Symbols:_FTRA2_ferredoxin/thioredoxin_reductase_subunit_A_(variable_subunit)_2_
Ta1.0_00789	76.5472	86.6851	90.276	37.0917	34.3844	40.3344	17.1968	18.4971	16.7669	14.5159	11.2774	11.6749	AT5G08415.1_Symbols:_Radical_SAM_superfamily_protein_					Ta1.0_00789	75.6757	68.5125	72.83	25.8579	26.4604	28.9763	15.7109	16.0611	16.2259	6.24502	7.3744	7.3472	AT5G08415.1_Symbols:_Radical_SAM_superfamily_protein_
Ta1.0_00790	87.6688	89.3286	77.6465	19.4531	18.0291	18.5761	14.1507	15.3905	12.9358	16.3232	19.1526	15.948	AT5G08420.1_Symbols:_RNA-binding_KH_domain-containing_protein_					Ta1.0_00790	74.3992	68.7859	66.0077	17.9195	14.877	18.0058	11.6263	10.8662	11.0797	9.71568	9.16003	10.2979	AT5G08420.1_Symbols:_RNA-binding_KH_domain-containing_protein_
Ta1.0_00791	23.2645	27.9849	26.3129	23.6797	20.4902	22.9204	12.1171	13.1036	12.4691	9.52293	7.61954	6.75564	AT5G08430.1_Symbols:_SWIB/MDM2_domain;Plus-3;GYF_					Ta1.0_00791	25.5997	26.4087	30.3959	18.1551	17.4429	19.0642	15.2748	15.4223	13.4287	9.2613	8.7926	9.25385	AT5G08430.1_Symbols:_SWIB/MDM2_domain;Plus-3;GYF_
Ta1.0_00792	20.9037	23.5572	25.5389	22.6134	19.8988	23.2756	11.8663	12.795	11.0208	9.88861	7.94231	6.54598	AT5G08430.1_Symbols:_SWIB/MDM2_domain;Plus-3;GYF_					Ta1.0_00792	29.9217	24.8197	29.1953	18.637	17.532	17.7892	14.8949	17.1436	14.7436	9.66014	10.1042	7.65981	AT5G08430.1_Symbols:_SWIB/MDM2_domain;Plus-3;GYF_
Ta1.0_00793	11.495	12.4456	11.5165	4.41682	4.08296	3.96801	3.20146	3.59559	2.89585	3.10385	3.51958	3.03533	AT5G08440.2_Symbols:_unknown_protein;_FUNCTIONS_IN:_molecular_function_unknown;_INVOLVED_IN:_biological_process_unknown;_EXPRESSED_IN:_21_plant_structures;_EXPRESSED_DURING:_13_growth_stages;_BES					Ta1.0_00793	10.2142	9.51646	10.1216	3.9185	4.17145	3.99393	3.46418	2.92666	3.411	2.62424	2.93726	2.91348	AT5G08440.2_Symbols:_unknown_protein;_FUNCTIONS_IN:_molecular_function_unknown;_INVOLVED_IN:_biological_process_unknown;_EXPRESSED_IN:_21_plant_structures;_EXPRESSED_DURING:_13_growth_stages;_BES
Ta1.0_00794	0	0	0	0	0	0	0	0	0	0.024495	0.020277	0	AT5G06920.1_Symbols:_FLA21_FASCICLIN-like_arabinogalactan_protein_21_precursor_					Ta1.0_00794	0	0	0	0	0	0	0	0	0	0	0	0	AT5G06920.1_Symbols:_FLA21_FASCICLIN-like_arabinogalactan_protein_21_precursor_
Ta1.0_00795	5.09009	5.21704	5.53331	4.62155	4.4277	4.14572	3.22663	4.31139	3.00345	3.07497	3.83124	2.95761	AT4G35370.1_Symbols:_Transducin/WD40_repeat-like_superfamily_protein_					Ta1.0_00795	6.0943	6.14543	8.494	3.86764	4.04974	3.75661	3.25279	3.71881	2.9941	2.60855	3.14321	2.77842	AT4G35370.1_Symbols:_Transducin/WD40_repeat-like_superfamily_protein_
Ta1.0_00796	47.2036	50.0675	42.2075	16.12	16.2297	16.1232	14.923	16.0901	12.6285	11.5138	13.8603	10.0127	AT5G08450.1_Symbols:_CONTAINS_InterPro_DOMAIN/s:_Histone_deacetylation_protein_Rxt3_(InterPro:IPR013951);_Has_34444_Blast_hits_to_20801_proteins_in_1175_species:_Archae_-_64;_Bacteria_-_2390;_Met					Ta1.0_00796	41.8349	40.2391	41.5911	13.8643	13.2141	13.6442	12.0847	11.3495	11.3401	10.767	10.2213	9.85478	AT5G08450.1_Symbols:_CONTAINS_InterPro_DOMAIN/s:_Histone_deacetylation_protein_Rxt3_(InterPro:IPR013951);_Has_34444_Blast_hits_to_20801_proteins_in_1175_species:_Archae_-_64;_Bacteria_-_2390;_Met
Ta1.0_00797	47.5113	51.706	40.3126	0	0	0.110573	0	0	0	0.032906	0	0	AT5G08460.1_Symbols:_GDSL-like_Lipase/Acylhydrolase_superfamily_protein_					Ta1.0_00797	65.1502	56.9488	68.404	0	0.065468	0.082729	0.079415	0.086065	0.162401	0	0	0	AT5G08460.1_Symbols:_GDSL-like_Lipase/Acylhydrolase_superfamily_protein_
Ta1.0_00798	14.177	14.3193	12.8946	8.66957	7.74647	8.18806	7.94984	8.75426	7.46045	6.93436	8.84404	6.85873	AT5G08470.1_Symbols:_PEX1_peroxisome_1_					Ta1.0_00798	12.2729	12.4564	12.2771	8.02327	7.15828	7.13713	7.82034	7.62833	8.35961	6.76394	6.90762	6.87286	AT5G08470.1_Symbols:_PEX1_peroxisome_1_
Ta1.0_00799	3.69284	5.43363	3.97771	1.00209	1.52887	1.15142	0.676289	1.00353	0.993265	1.12378	0.337429	0.387097	AT5G08480.2_Symbols:_VQ_motif-containing_protein_					Ta1.0_00799	3.80728	3.89841	3.55992	0.832938	1.03611	0.569846	0.682153	0.512103	1.01652	0.342231	0.351599	0.507461	AT5G08480.2_Symbols:_VQ_motif-containing_protein_
Ta1.0_00800	1.27298	1.04711	1.09107	0.459363	0.329361	0.440846	0.306477	0.382077	0.229812	0.477653	0.59115	0.289603	AT5G08490.1_Symbols:_Tetratricopeptide_repeat_(TPR)-like_superfamily_protein_					Ta1.0_00800	0.992943	1.25667	0.95649	0.237837	0.504441	0.235584	0.345684	0.242075	0.345976	0.142852	0.277122	0.196962	AT5G08490.1_Symbols:_Tetratricopeptide_repeat_(TPR)-like_superfamily_protein_
Ta1.0_00801	14.7698	17.6097	15.7977	6.26831	4.85841	4.75903	5.30267	5.27145	5.70783	6.96868	10.0712	7.62947	AT5G08500.1_Symbols:_Transmembrane_CLPTM1_family_protein_					Ta1.0_00801	14.6122	15.3983	17.1394	5.1313	4.81985	5.09213	4.06256	4.52962	4.39117	5.72899	5.4388	5.86263	AT5G08500.1_Symbols:_Transmembrane_CLPTM1_family_protein_
Ta1.0_00802	5.17081	5.2059	5.01055	2.9298	2.56873	2.34576	2.27778	1.66453	2.16369	2.35877	2.19193	2.14712	AT5G08510.1_Symbols:_Pentatricopeptide_repeat_(PPR)_superfamily_protein_					Ta1.0_00802	5.15373	5.0925	5.56626	2.60413	2.29509	2.93239	2.23807	2.59274	2.16693	1.97012	1.94967	1.57464	AT5G08510.1_Symbols:_Pentatricopeptide_repeat_(PPR)_superfamily_protein_
Ta1.0_00803	19.7683	19.214	18.2228	9.18051	10.0049	10.2987	8.3634	10.1652	6.5638	6.04573	7.93918	7.30892	AT5G08520.1_Symbols:_Duplicated_homeodomain-like_superfamily_protein_					Ta1.0_00803	24.1885	19.2355	21.2863	7.98376	9.23776	9.08135	6.71179	9.27576	8.86703	5.46909	5.98062	6.10639	AT5G08520.1_Symbols:_Duplicated_homeodomain-like_superfamily_protein_
Ta1.0_00804	163.889	178.334	167.448	93.8868	82.7841	91.4021	56.9342	61.5486	63.1187	44.7784	41.1807	40.8933	AT5G08530.1_Symbols:_CI51_51_kDa_subunit_of_complex_I_					Ta1.0_00804	164.233	173.963	175.686	92.4293	88.1712	92.0012	64.088	68.6316	67.8775	43.3113	42.8344	42.9398	AT5G08530.1_Symbols:_CI51_51_kDa_subunit_of_complex_I_
Ta1.0_00805	9.18922	7.93348	10.8859	3.62053	3.54719	4.15151	4.12584	3.34393	3.50882	5.01895	4.64011	3.85518	AT3G52350.1_Symbols:_D111/G-patch_domain-containing_protein_					Ta1.0_00805	12.2965	9.6719	10.8065	4.14197	4.41286	4.81205	4.04263	2.99624	3.21695	2.46796	4.08269	3.57517	AT3G52350.1_Symbols:_D111/G-patch_domain-containing_protein_
Ta1.0_00806	159.784	171.45	160.13	44.3459	39.0795	42.5833	22.8955	20.2057	20.6843	18.7125	18.6584	18.3049	AT5G08540.1_Symbols:_unknown_protein;_FUNCTIONS_IN:_molecular_function_unknown;_INVOLVED_IN:_biological_process_unknown;_LOCATED_IN:_chloroplast_thylakoid_membrane,_chloroplast,_chloroplast_envel					Ta1.0_00806	164.629	160.838	149.38	25.7954	25.5966	29.3034	16.1013	17.3167	17.4241	10.2826	11.1139	10.1879	AT5G08540.1_Symbols:_unknown_protein;_FUNCTIONS_IN:_molecular_function_unknown;_INVOLVED_IN:_biological_process_unknown;_LOCATED_IN:_chloroplast_thylakoid_membrane,_chloroplast,_chloroplast_envel
Ta1.0_00807	15.3423	16.3242	14.3389	4.99725	4.15561	4.84235	3.92346	3.72465	3.41436	3.08124	3.8355	2.84831	AT5G08550.1_Symbols:_ILP1_GC-rich_sequence_DNA-binding_factor-like_protein_					Ta1.0_00807	18.4332	17.9778	20.3567	4.42605	4.31576	3.86772	3.16602	2.97167	3.4682	3.02166	2.89096	2.8576	AT5G08550.1_Symbols:_ILP1_GC-rich_sequence_DNA-binding_factor-like_protein_
Ta1.0_00808	32.8746	33.4261	29.4434	13.8575	13.1231	13.9198	12.086	14.206	10.9957	10.9359	13.3777	11.1498	AT5G08560.1_Symbols:_transducin_family_protein_/_WD-40_repeat_family_protein_					Ta1.0_00808	34.6291	32.1626	35.0669	12.9724	12.6339	13.2527	11.4833	10.6263	11.6309	9.21779	8.91768	8.98983	AT5G08560.1_Symbols:_transducin_family_protein_/_WD-40_repeat_family_protein_
Ta1.0_00809	30.6922	36.0288	28.3228	10.8877	9.11578	9.47399	6.57702	6.70828	6.18541	5.94336	6.04017	4.99584	AT3G15880.2_Symbols:_WSIP2,_TPR4_WUS-interacting_protein_2_					Ta1.0_00809	29.0595	29.2072	31.5825	8.19351	7.45282	8.88363	6.82831	6.3271	7.48628	6.34087	6.46017	6.4928	AT3G15880.2_Symbols:_WSIP2,_TPR4_WUS-interacting_protein_2_
Ta1.0_00810	1.77339	1.37494	1.68456	0.441198	0.24585	0.405323	0	0	0	0.229034	0.294063	0.269602	AT5G08565.1_Symbols:_Transcription_initiation_Spt4-like_protein_					Ta1.0_00810	1.92026	2.46571	2.08081	0	0.23571	0.175034	0	0.438039	0.138195	0	0	0	AT5G08565.1_Symbols:_Transcription_initiation_Spt4-like_protein_
Ta1.0_00811	67.2236	78.7026	76.0049	123.784	126.27	131.784	122.228	124.427	128.974	93.3032	95.258	80.8293	AT5G08570.1_Symbols:_Pyruvate_kinase_family_protein_					Ta1.0_00811	97.4642	104.091	110.43	124.121	125.891	132.718	87.6762	87.6599	89.339	64.4962	67.9826	61.3524	AT5G08570.1_Symbols:_Pyruvate_kinase_family_protein_
Ta1.0_00812	48.5358	51.7159	50.1681	15.3993	14.599	14.6404	8.07549	9.92997	9.53601	5.4913	6.77286	5.31616	AT5G08580.1_Symbols:_Calcium-binding_EF_hand_family_protein_					Ta1.0_00812	40.5021	42.591	41.6597	10.1374	9.70349	10.6122	7.33743	6.95317	7.38415	5.32472	5.20815	4.25965	AT5G08580.1_Symbols:_Calcium-binding_EF_hand_family_protein_
Ta1.0_00813	45.1788	49.463	45.6687	25.9549	24.4315	23.3521	17.9862	21.1998	17.8873	14.1531	15.3293	13.2407	AT5G08590.1_Symbols:_ASK2,_SNRK2-1,_SNRK2.1,_SRK2G_SNF1-related_protein_kinase_2.1_					Ta1.0_00813	45.185	40.7692	43.3345	17.8653	17.5596	20.0733	12.2397	11.5782	13.6875	8.23074	9.12579	6.67226	AT5G08590.1_Symbols:_ASK2,_SNRK2-1,_SNRK2.1,_SRK2G_SNF1-related_protein_kinase_2.1_
Ta1.0_00814	56.343	53.8939	45.0342	4.71048	3.96029	4.18664	3.62344	3.27783	3.42396	3.78216	5.16134	4.71022	AT5G08610.1_Symbols:_P-loop_containing_nucleoside_triphosphate_hydrolases_superfamily_protein_					Ta1.0_00814	48.6121	60.1757	49.6628	3.58694	3.08946	4.23311	2.03186	2.27195	2.42569	2.65205	3.22702	3.70607	AT5G08610.1_Symbols:_P-loop_containing_nucleoside_triphosphate_hydrolases_superfamily_protein_
Ta1.0_00815	14.5019	16.8451	14.7168	7.38943	6.82396	6.5587	7.20669	6.3886	6.79756	5.66977	4.83247	3.72464	AT5G08630.1_Symbols:_DDT_domain-containing_protein_					Ta1.0_00815	15.4536	12.9908	13.1498	7.88434	8.22014	6.69415	9.10352	7.83398	9.21696	6.67231	6.91561	6.66914	AT5G08630.1_Symbols:_DDT_domain-containing_protein_
Ta1.0_00816	0	0.066107	0.06775	0.035508	0	0.061417	0	0	0	0	0	0	AT5G08640.1_Symbols:_FLS,_ATFLS1,_FLS1_flavonol_synthase_1_					Ta1.0_00816	0.052607	0.027395	0.070872	0.035031	0.045401	0.033935	0.022151	0.037033	0.094484	0	0	0	AT5G08640.1_Symbols:_FLS,_ATFLS1,_FLS1_flavonol_synthase_1_
Ta1.0_00817	34.3587	36.4286	31.8083	12.0677	10.4016	11.5804	10.5577	11.5914	9.66869	9.18998	8.97266	8.3518	AT5G08650.1_Symbols:_Small_GTP-binding_protein_					Ta1.0_00817	40.1853	38.3202	40.0648	8.2505	9.05854	9.44605	7.79246	8.07097	7.63825	7.00769	6.83392	7.08158	AT5G08650.1_Symbols:_Small_GTP-binding_protein_
Ta1.0_00818	8.94451	9.81092	9.11135	5.81287	4.83379	4.56284	3.66715	3.99809	3.3792	3.87418	5.29422	3.91571	AT5G08660.1_Symbols:_Protein_of_unknown_function_(DUF668)_					Ta1.0_00818	10.1894	9.18386	10.3912	5.00295	5.01918	4.95666	4.39821	3.84414	3.76451	3.04205	3.02459	3.75641	AT5G08660.1_Symbols:_Protein_of_unknown_function_(DUF668)_
Ta1.0_00819	729.11	780.249	673.28	219.989	205.025	223.891	106.974	102.317	123.289	88.9581	91.1292	86.4342	AT5G08680.1_Symbols:_ATP_synthase_alpha/beta_family_protein_					Ta1.0_00819	507.218	595.786	562.522	177.089	168.232	195.833	80.5935	99.1842	98.5766	63.1393	52.7822	56.5679	AT5G08680.1_Symbols:_ATP_synthase_alpha/beta_family_protein_
Ta1.0_00820	345.151	364.477	313.014	61.4398	53.9972	57.6793	27.7589	28.0901	32.0926	20.9386	23.4155	22.2689	AT5G08680.1_Symbols:_ATP_synthase_alpha/beta_family_protein_					Ta1.0_00820	256.4	297.267	279.71	47.8909	44.6135	57.9871	20.2752	23.3662	23.5169	16.2385	14.4301	14.5883	AT5G08680.1_Symbols:_ATP_synthase_alpha/beta_family_protein_
Ta1.0_00821	284.53	318.234	280.082	89.8188	82.9485	93.8458	41.622	41.5033	50.5233	35.8901	37.7099	33.9449	AT5G08680.1_Symbols:_ATP_synthase_alpha/beta_family_protein_					Ta1.0_00821	234.739	267.362	259.057	79.7852	75.0187	83.5892	36.7237	46.2219	46.3762	29.731	25.9534	26.2681	AT5G08680.1_Symbols:_ATP_synthase_alpha/beta_family_protein_
Ta1.0_00822	9.1483	8.68836	8.8571	8.09221	5.86002	7.75512	7.06256	6.9756	6.84173	5.75182	5.22873	4.74931	AT5G08710.1_Symbols:_Regulator_of_chromosome_condensation_(RCC1)_family_protein_					Ta1.0_00822	11.5075	9.23303	9.30025	7.94901	8.67364	7.90052	6.75409	6.7958	8.09716	5.87895	5.58577	6.44593	AT5G08710.1_Symbols:_Regulator_of_chromosome_condensation_(RCC1)_family_protein_
Ta1.0_00823	4.66503	5.99594	6.31573	5.77306	4.7013	4.85991	4.62696	5.49174	4.8149	3.86951	3.45878	3.3238	AT5G08720.1_Symbols:_CONTAINS_InterPro_DOMAIN/s:_Streptomyces_cyclase/dehydrase_(InterPro:IPR005031);_BEST_Arabidopsis_thaliana_protein_match_is:_Polyketide_cyclase_/_dehydrase_and_lipid_transpor					Ta1.0_00823	8.11077	7.50055	8.74201	7.42176	7.23074	7.5178	7.45642	6.7166	6.97497	5.57316	5.89042	6.10529	AT5G08720.1_Symbols:_CONTAINS_InterPro_DOMAIN/s:_Streptomyces_cyclase/dehydrase_(InterPro:IPR005031);_BEST_Arabidopsis_thaliana_protein_match_is:_Polyketide_cyclase_/_dehydrase_and_lipid_transpor
Ta1.0_00824	0.161847	0.053272	0.056126	0	0	0	0	0	0	0	0.024806	0	AT5G08730.1_Symbols:_ATARI16,_ARI16_IBR_domain-containing_protein_					Ta1.0_00824	0	0.051925	0.013829	0.013178	0	0	0	0	0	0	0	0.033739	AT5G08730.1_Symbols:_ATARI16,_ARI16_IBR_domain-containing_protein_
Ta1.0_00825	21.8216	23.6477	24.3601	13.7542	12.111	13.4257	7.33532	6.35786	6.72836	5.72894	5.41829	5.22635	AT5G08740.1_Symbols:_NDC1_NAD(P)H_dehydrogenase_C1_					Ta1.0_00825	28.6913	27.4664	28.7255	8.83741	8.71782	9.95013	5.43752	5.36354	6.08887	3.89125	4.45535	3.38606	AT5G08740.1_Symbols:_NDC1_NAD(P)H_dehydrogenase_C1_
Ta1.0_00826	14.4212	15.7897	14.4352	11.16	10.2223	11.7766	10.8144	11.3016	8.44862	10.1545	9.6207	9.58349	AT5G08750.3_Symbols:_RING/FYVE/PHD_zinc_finger_superfamily_protein_					Ta1.0_00826	18.8267	17.946	18.0541	7.53957	8.80662	9.31154	6.75199	6.42368	7.27059	6.01618	6.46816	5.98799	AT5G08750.3_Symbols:_RING/FYVE/PHD_zinc_finger_superfamily_protein_
Ta1.0_00827	21.1458	21.388	19.4736	18.6306	20.2901	20.9307	11.1798	12.788	12.218	10.3731	10.6477	11.6762	AT5G08770.1_Symbols:_unknown_protein;_Has_30201_Blast_hits_to_17322_proteins_in_780_species:_Archae_-_12;_Bacteria_-_1396;_Metazoa_-_17338;_Fungi_-_3422;_Plants_-_5037;_Viruses_-_0;_Other_Eukaryo					Ta1.0_00827	14.3859	15.1481	13.824	11.5719	12.0481	14.6986	10.5678	9.01299	9.43645	7.42748	8.09117	7.72941	AT5G08770.1_Symbols:_unknown_protein;_Has_30201_Blast_hits_to_17322_proteins_in_780_species:_Archae_-_12;_Bacteria_-_1396;_Metazoa_-_17338;_Fungi_-_3422;_Plants_-_5037;_Viruses_-_0;_Other_Eukaryo
Ta1.0_00828	6.26154	6.37809	5.77447	3.25539	2.77348	3.55131	1.90916	1.87045	1.73643	1.86409	1.77032	1.29519	AT5G08780.1_Symbols:_winged-helix_DNA-binding_transcription_factor_family_protein_					Ta1.0_00828	7.48937	7.72437	8.19994	3.15567	3.02799	3.33725	2.6748	2.50344	3.02596	1.7807	2.12413	1.86523	AT5G08780.1_Symbols:_winged-helix_DNA-binding_transcription_factor_family_protein_
Ta1.0_00829	6.85083	8.95838	8.35367	4.46644	5.28359	4.36396	5.96015	6.64382	5.87213	4.6612	6.51994	5.86992	AT5G08790.1_Symbols:_ATAF2,_anac081_NAC_(No_Apical_Meristem)_domain_transcriptional_regulator_superfamily_protein_					Ta1.0_00829	8.14852	8.79139	7.42527	4.96456	6.23868	8.59415	5.56275	4.43654	4.10887	5.44775	6.40297	5.75777	AT5G08790.1_Symbols:_ATAF2,_anac081_NAC_(No_Apical_Meristem)_domain_transcriptional_regulator_superfamily_protein_
Ta1.0_00830	0.072002	0.041546	0	0	0.041781	0.064804	0	0.01773	0	0	0	0	AT5G09220.1_Symbols:_AAP2_amino_acid_permease_2_					Ta1.0_00830	0	0	0	0	0	0	0	0	0.023615	0	0.170191	0	AT5G09220.1_Symbols:_AAP2_amino_acid_permease_2_
Ta1.0_00831	35.6636	38.7726	40.322	25.2679	25.6425	27.3584	17.5977	16.0534	15.6202	10.9128	11.4179	9.603	AT5G09225.1_Symbols:_unknown_protein;_FUNCTIONS_IN:_molecular_function_unknown;_INVOLVED_IN:_biological_process_unknown;_LOCATED_IN:_endomembrane_system;_Has_35333_Blast_hits_to_34131_proteins_in					Ta1.0_00831	37.512	38.7175	40.1372	28.1179	29.8069	27.5261	19.3882	18.6948	22.8153	13.7792	13.107	15.3546	AT5G09225.1_Symbols:_unknown_protein;_FUNCTIONS_IN:_molecular_function_unknown;_INVOLVED_IN:_biological_process_unknown;_LOCATED_IN:_endomembrane_system;_Has_35333_Blast_hits_to_34131_proteins_in
Ta1.0_00832	17.1161	20.0884	20.2674	14.7572	12.5787	15.0172	9.49898	9.98467	10.4283	6.90243	7.22199	5.99515	AT5G09230.7_Symbols:_SRT2_sirtuin_2_					Ta1.0_00832	17.9865	15.3392	18.4785	8.76303	7.9054	9.00341	5.9547	6.31816	6.97729	3.91091	4.89025	4.76642	AT5G09230.7_Symbols:_SRT2_sirtuin_2_
Ta1.0_00833	48.6629	38.7259	45.5784	13.7304	13.3034	12.9953	11.0531	8.82023	8.18433	11.8603	13.1332	12.6601	AT5G09250.1_Symbols:_KIWI_ssDNA-binding_transcriptional_regulator_					Ta1.0_00833	48.2876	44.3446	48.669	10.2408	11.5535	11.135	8.6674	9.19753	8.18702	10.4136	10.2765	13.953	AT5G09250.1_Symbols:_KIWI_ssDNA-binding_transcriptional_regulator_
Ta1.0_00834	10.4825	10.0176	10.0589	5.29137	5.94551	6.20511	3.97021	4.67759	3.45217	4.26329	4.01746	4.13157	AT5G09260.1_Symbols:_VPS20.2_vacuolar_protein_sorting-associated_protein_20.2_					Ta1.0_00834	8.39632	5.6675	6.99906	5.52154	5.59511	4.6411	3.96774	3.39915	3.09309	2.17619	3.32397	3.01776	AT5G09260.1_Symbols:_VPS20.2_vacuolar_protein_sorting-associated_protein_20.2_
Ta1.0_00835	28.9017	25.6239	28.0917	10.2746	11.0516	10.3471	9.77849	8.13038	7.89537	8.11552	9.82759	8.9327	AT5G09270.1_Symbols:_unknown_protein;_Has_30201_Blast_hits_to_17322_proteins_in_780_species:_Archae_-_12;_Bacteria_-_1396;_Metazoa_-_17338;_Fungi_-_3422;_Plants_-_5037;_Viruses_-_0;_Other_Eukaryo					Ta1.0_00835	24.608	31.2866	28.0799	7.35807	8.4734	10.876	5.74459	7.31642	6.68443	6.95463	7.23101	7.00131	AT5G09270.1_Symbols:_unknown_protein;_Has_30201_Blast_hits_to_17322_proteins_in_780_species:_Archae_-_12;_Bacteria_-_1396;_Metazoa_-_17338;_Fungi_-_3422;_Plants_-_5037;_Viruses_-_0;_Other_Eukaryo
Ta1.0_00836	0	0	0	0	0	0	0	0	0	0	0	0	AT5G09280.1_Symbols:_Pectin_lyase-like_superfamily_protein_					Ta1.0_00836	0	0	0	0	0	0	0	0	0	0	0	0	AT5G09280.1_Symbols:_Pectin_lyase-like_superfamily_protein_
Ta1.0_00837	0	0	0	0	0	0	0	0	0	0	0	0	AT5G06330.1_Symbols:_Late_embryogenesis_abundant_(LEA)_hydroxyproline-rich_glycoprotein_family_					Ta1.0_00837	0	0	0	0	0	0	0	0	0	0	0	0	AT5G06330.1_Symbols:_Late_embryogenesis_abundant_(LEA)_hydroxyproline-rich_glycoprotein_family_
Ta1.0_00838	0	0	0	0	0	0	0	0	0	0	0	0	AT5G06330.1_Symbols:_Late_embryogenesis_abundant_(LEA)_hydroxyproline-rich_glycoprotein_family_					Ta1.0_00838	0	0	0	0	0	0	0	0	0	0	0	0	AT5G06330.1_Symbols:_Late_embryogenesis_abundant_(LEA)_hydroxyproline-rich_glycoprotein_family_
Ta1.0_00839	56.0869	71.3708	65.504	61.7282	53.9547	50.1469	24.1028	28.0144	26.8879	23.6156	21.7885	18.0116	AT5G09300.1_Symbols:_Thiamin_diphosphate-binding_fold_(THDP-binding)_superfamily_protein_					Ta1.0_00839	77.372	69.7202	78.6388	57.1844	60.2585	57.8961	51.1088	40.9117	48.271	25.4933	26.5229	27.1043	AT5G09300.1_Symbols:_Thiamin_diphosphate-binding_fold_(THDP-binding)_superfamily_protein_
Ta1.0_00840	48.3661	51.7336	58.7271	36.1726	36.1142	36.9302	28.1677	26.8617	27.789	20.6883	21.4327	19.8167	AT5G09310.1_Symbols:_CONTAINS_InterPro_DOMAIN/s:_Gamma-secretase_aspartyl_protease_complex,_presenilin_enhancer-2_subunit_(InterPro:IPR019379);_Has_168_Blast_hits_to_168_proteins_in_71_species:_A					Ta1.0_00840	63.5473	61.2361	67.6825	40.9488	36.4674	41.7257	31.9468	29.1619	28.7326	23.7285	21.9677	22.7626	AT5G09310.1_Symbols:_CONTAINS_InterPro_DOMAIN/s:_Gamma-secretase_aspartyl_protease_complex,_presenilin_enhancer-2_subunit_(InterPro:IPR019379);_Has_168_Blast_hits_to_168_proteins_in_71_species:_A
Ta1.0_00841	14.0614	15.0811	13.2611	6.30146	6.30726	6.52792	4.33142	4.67274	3.77761	3.34694	3.625	3.43379	AT3G19770.1_Symbols:_ATVPS9A,_VPS9A,_VPS9_Vacuolar_sorting_protein_9_(VPS9)_domain_					Ta1.0_00841	14.1804	14.4353	15.5794	5.24683	4.98159	5.38621	3.93407	4.14714	4.2051	2.95345	3.09087	2.61998	AT3G19770.1_Symbols:_ATVPS9A,_VPS9A,_VPS9_Vacuolar_sorting_protein_9_(VPS9)_domain_
Ta1.0_00842	41.3396	44.0279	39.6999	16.4038	15.0889	15.2418	13.8424	13.5895	11.7867	12.0609	14.9257	12.2565	AT5G09330.1_Symbols:_anac082,_VNI1,_NAC082_NAC_domain_containing_protein_82_					Ta1.0_00842	28.9241	28.2104	33.6892	11.5828	10.8573	14.9856	8.61373	8.97367	9.56401	8.22845	7.08141	9.2795	AT5G09330.1_Symbols:_anac082,_VNI1,_NAC082_NAC_domain_containing_protein_82_
Ta1.0_00843	25.3795	34.2158	28.7506	10.8184	10.3776	10.2379	11.5047	11.3422	12.6231	11.7328	14.0488	6.10805	AT1G10490.1_Symbols:_Domain_of_unknown_function_(DUF1726)_;Putative_ATPase_(DUF699)_					Ta1.0_00843	22.0389	17.2736	22.6582	9.1656	9.43272	9.85312	6.85912	5.87199	6.26682	6.59836	3.8632	6.44349	AT1G10490.1_Symbols:_Domain_of_unknown_function_(DUF1726)_;Putative_ATPase_(DUF699)_
Ta1.0_00844	7.69535	8.44414	7.01074	3.5263	3.05287	2.84865	2.11257	2.37663	1.95022	0.935113	0.966538	0.585679	AT5G09350.1_Symbols:_PI-4KBETA2,_PI4KBETA2_phosphatidylinositol_4-OH_kinase_beta2_					Ta1.0_00844	6.79453	5.16522	6.96555	2.17301	2.11493	1.98589	1.60699	1.47306	1.8953	0.873664	0.815737	0.949475	AT5G09350.1_Symbols:_PI-4KBETA2,_PI4KBETA2_phosphatidylinositol_4-OH_kinase_beta2_
Ta1.0_00845	0	0	0	0	0	0	0	0	0	0	0	0	AT5G09360.1_Symbols:_LAC14_laccase_14_					Ta1.0_00845	0	0	0	0	0	0	0	0	0	0	0	0	AT5G09360.1_Symbols:_LAC14_laccase_14_
Ta1.0_00846	2.50936	3.32339	2.55896	0.214018	0.452223	0.30591	0.223107	0.755813	0.4625	0.088427	0	0	AT5G09370.1_Symbols:_Bifunctional_inhibitor/lipid-transfer_protein/seed_storage_2S_albumin_superfamily_protein_					Ta1.0_00846	1.95832	1.3158	2.26374	0.528567	0.276172	0.940116	0.351293	0.22577	0.335909	0	0.059958	0	AT5G09370.1_Symbols:_Bifunctional_inhibitor/lipid-transfer_protein/seed_storage_2S_albumin_superfamily_protein_
Ta1.0_00847	0	0	0	0	0	0	0	0	0	0	0	0	AT5G39580.1_Symbols:_Peroxidase_superfamily_protein_					Ta1.0_00847	0	0	0	0	0	0	0	0	0	0	0.016442	0	AT5G39580.1_Symbols:_Peroxidase_superfamily_protein_
Ta1.0_00848	11.1911	10.3279	10.6352	5.0378	4.33766	3.72354	3.41384	2.85591	3.34707	3.69927	3.16887	4.68971	AT5G09380.1_Symbols:_RNA_polymerase_III_RPC4_					Ta1.0_00848	9.22026	8.03959	8.95134	4.25873	2.839	3.53695	3.77265	2.68415	2.83687	3.49416	3.4996	3.89678	AT5G09380.1_Symbols:_RNA_polymerase_III_RPC4_
Ta1.0_00849	42.8593	38.2156	40.1827	16.2077	15.8902	15.5699	16.1384	18.153	16.4716	14.2937	16.4873	14.7802	AT5G09390.1_Symbols:_CD2-binding_protein-related_					Ta1.0_00849	46.0427	46.867	42.013	15.3355	16.4912	17.8737	13.5033	13.2695	13.3278	11.6178	12.5819	12.1263	AT5G09390.1_Symbols:_CD2-binding_protein-related_
Ta1.0_00850	18.6867	22.3532	18.0238	15.0998	14.8518	15.4965	12.4781	12.9153	12.0312	11.3319	11.2395	9.10242	AT5G09400.1_Symbols:_KUP7_K+_uptake_permease_7_					Ta1.0_00850	21.8797	22.2506	23.244	16.5599	15.9274	17.5301	12.4319	11.6785	14.8908	9.54782	9.19834	9.68848	AT5G09400.1_Symbols:_KUP7_K+_uptake_permease_7_
Ta1.0_00851	13.9599	14.1172	12.938	5.56712	4.20772	5.14347	3.14123	2.85343	3.01556	3.19578	2.86083	2.00239	AT5G09410.3_Symbols:_EICBP.B_ethylene_induced_calmodulin_binding_protein_					Ta1.0_00851	12.8288	12.5076	13.1433	5.24596	5.09359	5.24066	4.8026	4.79244	4.65908	3.67129	3.80994	3.32136	AT5G09410.3_Symbols:_EICBP.B_ethylene_induced_calmodulin_binding_protein_
Ta1.0_00852	12.9469	10.447	8.1958	1.2889	1.0774	1.28754	2.43782	2.09723	2.15196	2.99645	4.93148	3.69771	AT5G09420.1_Symbols:_ATTOC64-V,_MTOM64,_TOC64-V,_OM64,_AtmtOM64_translocon_at_the_outer_membrane_of_chloroplasts_64-V_					Ta1.0_00852	5.83251	10.2351	7.53754	0.899904	0.80754	1.08009	0.518256	0.681545	0.39427	2.08914	2.26415	3.09145	AT5G09420.1_Symbols:_ATTOC64-V,_MTOM64,_TOC64-V,_OM64,_AtmtOM64_translocon_at_the_outer_membrane_of_chloroplasts_64-V_
Ta1.0_00853	5.21714	5.07988	4.05373	1.88574	1.19608	2.09217	0.318741	0.319348	0.386507	0.142958	0.072457	0.037859	AT5G09430.1_Symbols:_alpha/beta-Hydrolases_superfamily_protein_					Ta1.0_00853	4.92129	4.26569	5.76165	0.563847	0.578185	0.485669	0.224584	0.365428	0.199446	0	0	0.111843	AT5G09430.1_Symbols:_alpha/beta-Hydrolases_superfamily_protein_
Ta1.0_00854	24.8817	24.6841	22.1445	2.22529	1.88092	2.06409	0.305633	0.754584	0.469626	0.230522	0.396353	0.330617	AT5G64260.1_Symbols:_EXL2_EXORDIUM_like_2_					Ta1.0_00854	38.1074	40.3832	37.4394	3.69449	3.07179	3.93831	0.760611	1.19792	1.28535	0.524155	1.51452	0.322537	AT5G64260.1_Symbols:_EXL2_EXORDIUM_like_2_
Ta1.0_00855	276.122	235.398	209.73	17.3008	17.3226	13.8263	2.80355	2.78203	8.34433	2.30452	3.36326	1.41694	AT5G64310.1_Symbols:_AGP1,_ATAGP1_arabinogalactan_protein_1_					Ta1.0_00855	276.184	317.967	232.278	13.5455	29.2104	44.4077	1.81867	3.79814	1.81284	0.781163	0.513402	0.216906	AT5G64310.1_Symbols:_AGP1,_ATAGP1_arabinogalactan_protein_1_
Ta1.0_00856	20.9532	19.2713	19.3332	10.4425	8.97389	10.043	7.48951	9.32089	7.20306	7.48837	6.32905	7.28787	AT5G09450.1_Symbols:_Tetratricopeptide_repeat_(TPR)-like_superfamily_protein_					Ta1.0_00856	18.4652	17.0649	18.6182	7.65692	8.65243	8.10725	6.12872	6.32956	7.49285	4.10864	4.25831	4.1926	AT5G09450.1_Symbols:_Tetratricopeptide_repeat_(TPR)-like_superfamily_protein_
Ta1.0_00857	33.644	38.2469	28.2475	16.7859	16.1392	17.5777	10.8394	12.9571	9.29797	8.2638	8.29286	7.71094	AT5G09460.1_Symbols:_sequence-specific_DNA_binding_transcription_factors;transcription_regulators_					Ta1.0_00857	36.3947	35.8622	41.0452	16.0727	15.1602	17.6309	10.8865	11.1327	12.7614	5.71128	5.88021	4.64361	AT5G09460.1_Symbols:_sequence-specific_DNA_binding_transcription_factors;transcription_regulators_
Ta1.0_00858	0	0	0	0.068788	0.035713	0.06413	0.040101	0.182648	0.111188	0.087423	0.486628	0.1694	AT5G09470.1_Symbols:_DIC3_dicarboxylate_carrier_3_					Ta1.0_00858	0	0	0	0	0	0	0	0	0	0	0	0	AT5G09470.1_Symbols:_DIC3_dicarboxylate_carrier_3_
Ta1.0_00859	151.204	137.54	136.429	61.2787	58.0596	56.9258	24.0223	24.6992	23.7448	21.3952	17.9478	23.3019	AT1G04270.1_Symbols:_RPS15_cytosolic_ribosomal_protein_S15_					Ta1.0_00859	99.6777	124.082	107.638	43.0198	36.082	50.9637	16.8712	21.832	19.4426	15.0959	16.2889	16.5307	AT1G04270.1_Symbols:_RPS15_cytosolic_ribosomal_protein_S15_
Ta1.0_00860	3.89736	3.80317	3.18238	10.8012	9.28342	11.0617	7.97724	7.17635	7.87444	6.38567	4.34654	5.02469	AT5G09540.1_Symbols:_Chaperone_DnaJ-domain_superfamily_protein_					Ta1.0_00860	5.32366	5.44109	5.39954	7.00447	7.14794	8.39833	6.07149	6.55735	7.20379	5.20527	3.94289	4.70155	AT5G09540.1_Symbols:_Chaperone_DnaJ-domain_superfamily_protein_
Ta1.0_00861	0	0	0	0	0	0.028241	0	0	0	0	0	0	AT5G09550.1_Symbols:_GDP_dissociation_inhibitor_family_protein_/_Rab_GTPase_activator_family_protein_					Ta1.0_00861	0	0	0	0	0	0	0	0	0	0	0	0	AT5G09550.1_Symbols:_GDP_dissociation_inhibitor_family_protein_/_Rab_GTPase_activator_family_protein_
Ta1.0_00862	5.66416	6.12296	5.26697	0.474572	0.424653	0.397783	0.174446	0.221233	0.21762	0.17663	0.169542	0.075158	AT5G09560.1_Symbols:_RNA-binding_KH_domain-containing_protein_					Ta1.0_00862	6.41465	5.63161	6.67831	0.249885	0.204106	0.170373	0	0.155342	0.112157	0	0.05474	0.051988	AT5G09560.1_Symbols:_RNA-binding_KH_domain-containing_protein_
Ta1.0_00863	8.38165	9.35417	7.84333	5.54197	3.50026	4.06268	7.576	6.28411	7.03413	3.82151	5.65143	5.89043	AT5G09570.1_Symbols:_Cox19-like_CHCH_family_protein_					Ta1.0_00863	35.3769	29.2285	34.6899	12.3059	12.8618	15.7309	19.2403	17.4527	17.5848	26.6861	23.7761	28.4679	AT5G09570.1_Symbols:_Cox19-like_CHCH_family_protein_
Ta1.0_00864	7.04082	6.91197	7.44652	5.61107	7.04364	7.62534	6.43579	5.92846	6.02265	4.6959	4.40233	4.83879	AT5G09580.1_Symbols:_unknown_protein;_BEST_Arabidopsis_thaliana_protein_match_is:_unknown_protein_(TAIR:AT1G53345.1);_Has_53_Blast_hits_to_53_proteins_in_12_species:_Archae_-_0;_Bacteria_-_2;_Met					Ta1.0_00864	5.84708	5.76645	6.1075	6.81755	6.39175	7.64756	6.94908	6.14747	6.56453	5.49251	5.59421	6.46717	AT5G09580.1_Symbols:_unknown_protein;_BEST_Arabidopsis_thaliana_protein_match_is:_unknown_protein_(TAIR:AT1G53345.1);_Has_53_Blast_hits_to_53_proteins_in_12_species:_Archae_-_0;_Bacteria_-_2;_Met
Ta1.0_00865	42.8751	42.2653	34.8802	14.1624	11.5121	11.199	15.723	12.2881	16.9508	15.2202	23.0755	16.3957	AT5G09590.1_Symbols:_MTHSC70-2,_HSC70-5_mitochondrial_HSO70_2_					Ta1.0_00865	41.8556	41.9105	42.1589	13.5331	12.6294	13.8874	11.6236	11.7623	12.6591	17.1057	16.7125	16.7157	AT5G09590.1_Symbols:_MTHSC70-2,_HSC70-5_mitochondrial_HSO70_2_
Ta1.0_00866	206.386	222.474	207.66	165.451	157.727	155.634	104.074	101.297	109.115	81.7916	91.8679	88.7575	AT5G09600.1_Symbols:_SDH3-1_succinate_dehydrogenase_3-1_					Ta1.0_00866	200.355	215.691	207.961	158.244	155.418	175.977	102.109	105.74	108.122	77.7548	79.0298	71.7267	AT5G09600.1_Symbols:_SDH3-1_succinate_dehydrogenase_3-1_
Ta1.0_00867	0	0	0	0	0	0	0	0	0	0	0	0	AT5G09610.1_Symbols:_APUM21,_PUM21_pumilio_21_					Ta1.0_00867	0	0	0	0	0	0	0	0	0	0	0	0	AT5G09610.1_Symbols:_APUM21,_PUM21_pumilio_21_
Ta1.0_00868	20.8867	22.6444	20.8945	9.81202	10.0967	10.269	8.45916	9.11781	5.83836	8.07827	10.9073	8.4565	AT5G09620.1_Symbols:_Octicosapeptide/Phox/Bem1p_family_protein_					Ta1.0_00868	21.4532	21.1063	23.723	6.78743	6.57955	8.17119	4.68951	4.62846	5.45989	2.73086	2.30037	2.4859	AT5G09620.1_Symbols:_Octicosapeptide/Phox/Bem1p_family_protein_
Ta1.0_00869	5.10395	6.11288	6.09813	2.66791	2.66795	2.71998	2.72777	2.29272	1.85098	3.13961	3.55572	3.53856	AT5G09630.1_Symbols:_LisH/CRA/RING-U-box_domains-containing_protein_					Ta1.0_00869	6.62012	7.01807	7.56239	6.49589	6.91998	6.40867	5.84599	5.57373	5.72122	4.51589	5.22845	5.64213	AT5G09630.1_Symbols:_LisH/CRA/RING-U-box_domains-containing_protein_
Ta1.0_00870	32.3899	38.3412	46.1711	542.223	531.875	514.577	485.937	495.399	506.209	453.055	484.519	403.11	AT5G09640.1_Symbols:_SNG2,_SCPL19_serine_carboxypeptidase-like_19_					Ta1.0_00870	121.471	122.123	123.01	704.8	707.786	712.968	658.078	610.099	697.279	548.195	560.373	536.217	AT5G09640.1_Symbols:_SNG2,_SCPL19_serine_carboxypeptidase-like_19_
Ta1.0_00871	30.0727	33.6791	43.5012	486.404	518.549	482.238	466.214	504.587	469.809	410.385	443.763	427.987	AT5G09640.1_Symbols:_SNG2,_SCPL19_serine_carboxypeptidase-like_19_					Ta1.0_00871	117.179	118.715	110.582	697.698	660.597	679.046	621.798	587.844	671.321	508.531	514.803	511.122	AT5G09640.1_Symbols:_SNG2,_SCPL19_serine_carboxypeptidase-like_19_
Ta1.0_00872	120.346	118.66	114.687	8.81805	7.6783	7.03339	3.89106	3.64404	3.00206	2.53288	2.39559	2.80898	AT5G09650.1_Symbols:_AtPPa6,_PPa6_pyrophosphorylase_6_					Ta1.0_00872	133.245	139.893	128.771	4.1814	2.90065	5.11643	1.34986	1.75557	1.14623	0.399299	0.230848	0.618728	AT5G09650.1_Symbols:_AtPPa6,_PPa6_pyrophosphorylase_6_
Ta1.0_00873	7.05913	8.67417	9.47712	2.94023	2.79974	3.79504	6.85416	9.49251	7.03708	1.05106	0.482869	0.635348	AT2G22780.1_Symbols:_PMDH1_peroxisomal_NAD-malate_dehydrogenase_1_					Ta1.0_00873	15.282	9.46136	13.8662	1.71714	1.75407	2.06716	1.24397	1.42154	1.56374	0.372387	0.442677	0.599766	AT2G22780.1_Symbols:_PMDH1_peroxisomal_NAD-malate_dehydrogenase_1_
Ta1.0_00874	10.6782	10.788	9.87923	7.1993	5.52867	6.13799	3.5471	3.95853	3.28783	3.12212	2.1442	2.43991	AT5G09670.2_Symbols:_loricrin-related_					Ta1.0_00874	14.5466	13.3177	14.6561	12.5704	14.478	12.7146	11.3089	11.8717	11.7917	6.99291	6.71514	6.44265	AT5G09670.2_Symbols:_loricrin-related_
Ta1.0_00875	0	0	0	0	0	0	0	0	0	0	0	0	AT5G39650.1_Symbols:_Protein_of_unknown_function_(DUF679)_					Ta1.0_00875	0	0	0	0	0	0	0	0	0	0	0	0	AT5G39650.1_Symbols:_Protein_of_unknown_function_(DUF679)_
Ta1.0_00876	13.3077	12.205	13.2497	4.54572	4.86957	4.51949	3.40692	3.76209	2.95082	4.18007	4.84481	4.35504	AT5G09680.1_Symbols:_RLF_reduced_lateral_root_formation_					Ta1.0_00876	14.4773	14.8295	13.7943	4.66594	3.78898	4.9098	3.45322	3.38309	3.10766	2.70588	3.48564	2.05888	AT5G09680.1_Symbols:_RLF_reduced_lateral_root_formation_
Ta1.0_00877	0	0	0.031465	0	0	0	0	0	0	0	0	0	AT5G09690.2_Symbols:_ATMGT7,_MGT7,_MRS2-7_magnesium_transporter_7_					Ta1.0_00877	0	0	0	0	0	0	0	0	0	0	0	0	AT5G09690.2_Symbols:_ATMGT7,_MGT7,_MRS2-7_magnesium_transporter_7_
Ta1.0_00878	0.748934	0.650969	0.540248	0.675642	0.948765	0.581276	0.662819	0.845833	0.700278	0.247847	0.169765	0.224595	AT5G09730.1_Symbols:_BXL3,_ATBXL3,_XYL3,_ATBX3,_BX3_beta-xylosidase_3_					Ta1.0_00878	0.905071	0.992894	0.868853	0.637709	0.427594	0.478207	0.421067	0.267661	0.397114	0.150182	0.116011	0.095467	AT5G09730.1_Symbols:_BXL3,_ATBXL3,_XYL3,_ATBX3,_BX3_beta-xylosidase_3_
Ta1.0_00879	11.8551	14.1883	12.9661	11.4645	9.23329	10.6194	8.5758	9.476	7.9215	6.85199	8.31143	6.66444	AT5G09740.1_Symbols:_HAM2_histone_acetyltransferase_of_the_MYST_family_2_					Ta1.0_00879	13.6845	11.8978	13.6927	8.49229	8.02018	7.99725	6.6449	6.81018	6.91411	5.89172	5.69048	6.49442	AT5G09740.1_Symbols:_HAM2_histone_acetyltransferase_of_the_MYST_family_2_
Ta1.0_00880	0	0	0.053772	0.027958	0.078036	0.056231	0.195157	0	0.044846	0.105803	0.12112	0.118672	AT5G09750.1_Symbols:_HEC3_basic_helix-loop-helix_(bHLH)_DNA-binding_superfamily_protein_					Ta1.0_00880	0.033433	0.056394	0.050922	0.031442	0.048433	0.158983	0.162103	0.058025	0.121045	0.199068	0	0.033895	AT5G09750.1_Symbols:_HEC3_basic_helix-loop-helix_(bHLH)_DNA-binding_superfamily_protein_
Ta1.0_00881	24.3785	27.933	24.5339	13.56	11.9276	13.9942	5.88506	6.07822	6.77869	3.26512	2.92539	2.50061	AT5G09760.1_Symbols:_Plant_invertase/pectin_methylesterase_inhibitor_superfamily_					Ta1.0_00881	25.0535	24.9417	26.1298	7.08327	7.26327	7.66716	3.53177	3.21198	3.43282	2.52554	2.29931	1.80331	AT5G09760.1_Symbols:_Plant_invertase/pectin_methylesterase_inhibitor_superfamily_
Ta1.0_00882	103.874	91.5114	102.548	38.0831	35.4097	34.6084	21.2987	23.0047	23.4583	21.9763	16.0712	15.8705	AT5G64650.1_Symbols:_Ribosomal_protein_L17_family_protein_					Ta1.0_00882	77.1533	83.0272	78.3272	28.175	24.3421	27.6348	17.4386	16.8105	16.2235	10.0728	11.8633	13.2039	AT5G64650.1_Symbols:_Ribosomal_protein_L17_family_protein_
Ta1.0_00883	16.9172	19.2922	18.6097	5.08014	3.86414	4.42243	2.4046	2.11691	1.89119	1.53029	1.24076	1.27849	AT5G09790.2_Symbols:_ATXR5,_SDG15_ARABIDOPSIS_TRITHORAX-RELATED_PROTEIN_5_					Ta1.0_00883	16.1292	17.0843	18.5153	3.64387	3.81822	3.99693	1.99203	2.79077	2.45894	2.04214	1.97418	1.71981	AT5G09790.2_Symbols:_ATXR5,_SDG15_ARABIDOPSIS_TRITHORAX-RELATED_PROTEIN_5_
Ta1.0_00884	0	0.220956	0.152213	0.264454	0.130018	0.301612	0.27396	0.197439	0.030401	0.571612	0.373529	0.181905	AT5G09805.1_Symbols:_IDL3_inflorescence_deficient_in_abscission_(IDA)-like_3_					Ta1.0_00884	0.027249	0.079651	0.356919	0.504639	0.94824	0.645904	0.702769	0.815279	1.04313	0.818577	1.271	1.34287	AT5G09805.1_Symbols:_IDL3_inflorescence_deficient_in_abscission_(IDA)-like_3_
Ta1.0_00885	771.008	777.423	706.033	352.364	323.667	349.125	285.159	294.994	306.683	253.879	281.922	244.771	AT5G09810.1_Symbols:_ACT7_actin_7_					Ta1.0_00885	611.362	664.666	653.27	294.967	288.469	296.685	269.902	259.889	293.365	265.443	272.93	263.101	AT5G09810.1_Symbols:_ACT7_actin_7_
Ta1.0_00886	6.97934	6.15008	7.44547	2.75067	3.41091	2.99779	1.51496	2.36409	1.90105	1.30744	0.418129	0.725689	AT5G09820.2_Symbols:_Plastid-lipid_associated_protein_PAP_/_fibrillin_family_protein_					Ta1.0_00886	7.41021	8.23471	8.32321	4.52412	4.62468	5.02487	3.5	3.83806	4.21527	1.47771	1.47192	1.35764	AT5G09820.2_Symbols:_Plastid-lipid_associated_protein_PAP_/_fibrillin_family_protein_
Ta1.0_00887	50.3545	41.0386	52.4535	31.6959	28.3792	30.9014	20.2367	15.9541	19.491	21.159	16.7469	17.3913	AT5G09830.1_Symbols:_BolA-like_family_protein_					Ta1.0_00887	70.7387	60.0296	60.1262	29.6914	31.4791	34.4301	20.4309	19.3879	22.4383	14.8051	14.2961	17.0686	AT5G09830.1_Symbols:_BolA-like_family_protein_
Ta1.0_00888	8.70194	8.7864	6.84421	1.30023	1.23334	1.16548	1.02167	0.744615	1.19823	1.21232	2.07349	1.34885	AT5G09840.1_Symbols:_Putative_endonuclease_or_glycosyl_hydrolase_					Ta1.0_00888	5.10406	6.13085	6.11618	0.720329	0.65198	0.881142	0.56814	0.568524	0.676941	0.816643	0.901802	1.09095	AT5G09840.1_Symbols:_Putative_endonuclease_or_glycosyl_hydrolase_
Ta1.0_00889	15.5006	16.4697	15.2208	5.82509	5.14189	5.3917	5.1425	6.77947	5.19949	8.7337	10.4406	8.13029	AT5G09850.1_Symbols:_Transcription_elongation_factor_(TFIIS)_family_protein_					Ta1.0_00889	15.5996	14.3927	14.2632	4.85823	3.89256	4.50449	3.84723	3.21523	3.61478	3.66816	4.38692	4.34119	AT5G09850.1_Symbols:_Transcription_elongation_factor_(TFIIS)_family_protein_
Ta1.0_00890	24.0035	25.912	22.9405	8.1771	7.21502	7.25925	5.97352	5.95739	6.16132	5.43657	5.77585	4.55227	AT5G09860.1_Symbols:_AtTHO1,_THO1,_AtHPR1,_HPR1_nuclear_matrix_protein-related_					Ta1.0_00890	24.1001	22.9003	22.213	6.24934	6.07294	6.89136	4.58794	4.17253	4.62577	4.04993	3.65652	3.75965	AT5G09860.1_Symbols:_AtTHO1,_THO1,_AtHPR1,_HPR1_nuclear_matrix_protein-related_
Ta1.0_00891	18.145	21.3253	19.5733	9.81793	9.63891	9.21417	6.15224	6.80668	7.01483	7.90589	6.15303	5.42596	AT5G09870.1_Symbols:_CESA5_cellulose_synthase_5_					Ta1.0_00891	20.9156	20.455	20.6238	12.5449	13.9498	15.6437	11.651	11.0277	13.4579	8.51918	8.73542	8.55687	AT5G09870.1_Symbols:_CESA5_cellulose_synthase_5_
Ta1.0_00892	40.9917	39.4573	38.8957	14.5687	12.9845	12.7396	14.3715	12.0828	13.4898	10.8322	14.8728	12.9344	AT5G09880.1_Symbols:_Splicing_factor,_CC1-like_					Ta1.0_00892	40.8828	38.4366	38.9201	10.5241	10.7358	10.7225	9.36942	9.23243	9.02102	8.65168	9.3483	9.82596	AT5G09880.1_Symbols:_Splicing_factor,_CC1-like_
Ta1.0_00893	169.289	183.352	181.098	69.5839	59.4235	58.0931	38.2172	37.7849	36.5634	29.3958	26.2397	24.9072	AT5G64760.1_Symbols:_RPN5B_regulatory_particle_non-ATPase_subunit_5B_					Ta1.0_00893	136.506	136.643	143.29	52.8053	48.2208	54.2069	35.0959	33.9264	35.8745	21.162	22.4278	19.7232	AT5G64760.1_Symbols:_RPN5B_regulatory_particle_non-ATPase_subunit_5B_
Ta1.0_00894	0	0	0	0	0	0	0	0	0	0	0	0	AT5G03480.1_Symbols:_RNA-binding_(RRM/RBD/RNP_motifs)_family_protein_					Ta1.0_00894	0	0	0	0	0	0	0	0	0	0	0	0	AT5G03480.1_Symbols:_RNA-binding_(RRM/RBD/RNP_motifs)_family_protein_
Ta1.0_00895	0	0	0	0	0	0	0.031842	0	0.021373	0	0	0	AT5G09910.1_Symbols:_Ras-related_small_GTP-binding_family_protein_					Ta1.0_00895	0	0	0	0	0	0	0	0	0	0	0	0	AT5G09910.1_Symbols:_Ras-related_small_GTP-binding_family_protein_
Ta1.0_00896	46.762	48.6262	54.8992	19.2067	14.6368	15.7269	14.2962	14.9574	12.6772	11.7541	15.5684	11.637	AT5G09920.1_Symbols:_RPB15.9,_ATRPB15.9,_RPB15.9.9,_NRPB4_RNA_polymerase_II,_Rpb4,_core_protein_					Ta1.0_00896	47.709	42.5354	48.2871	15.8329	14.784	14.3101	11.6569	10.7709	11.8245	10.2669	10.162	10.1784	AT5G09920.1_Symbols:_RPB15.9,_ATRPB15.9,_RPB15.9.9,_NRPB4_RNA_polymerase_II,_Rpb4,_core_protein_
Ta1.0_00897	60.7526	62.5012	68.9341	14.8794	13.1769	10.186	7.26966	7.99707	5.22756	8.58778	8.76821	6.86743	AT5G09960.1_Symbols:_FUNCTIONS_IN:_molecular_function_unknown;_INVOLVED_IN:_biological_process_unknown;_LOCATED_IN:_plasma_membrane;_EXPRESSED_IN:_22_plant_structures;_EXPRESSED_DURING:_13_growth					Ta1.0_00897	77.7722	55.3154	63.3086	18.5807	15.6258	15.9388	11.3543	10.1442	12.0906	9.98515	9.82858	12.4715	AT5G09960.1_Symbols:_FUNCTIONS_IN:_molecular_function_unknown;_INVOLVED_IN:_biological_process_unknown;_LOCATED_IN:_plasma_membrane;_EXPRESSED_IN:_22_plant_structures;_EXPRESSED_DURING:_13_growth
Ta1.0_00898	24.6748	30.1903	28.2687	2.44761	1.94758	2.02338	2.38227	3.34212	1.57187	2.71376	4.88302	3.51639	AT5G09970.1_Symbols:_CYP78A7_cytochrome_P450,_family_78,_subfamily_A,_polypeptide_7_					Ta1.0_00898	37.0103	27.9847	42.884	2.14272	2.59408	2.44461	2.68911	2.37437	2.24198	2.72692	2.61213	3.5059	AT5G09970.1_Symbols:_CYP78A7_cytochrome_P450,_family_78,_subfamily_A,_polypeptide_7_
Ta1.0_00899	1.49096	0.709125	1.42471	2.33251	2.90056	2.87105	6.41674	5.59105	3.18414	5.52126	7.92964	6.72891	AT5G09990.1_Symbols:_PROPEP5_elicitor_peptide_5_precursor_					Ta1.0_00899	1.82579	2.07374	2.36619	1.99427	1.50748	2.65638	1.89884	2.05806	3.67891	2.92111	4.04511	3.95345	AT5G09990.1_Symbols:_PROPEP5_elicitor_peptide_5_precursor_
Ta1.0_00900	42.0772	43.6402	44.8675	19.4509	17.3817	15.3537	13.7241	12.4071	13.9689	11.6231	15.086	11.7008	AT5G09995.2_Symbols:_unknown_protein;_BEST_Arabidopsis_thaliana_protein_match_is:_unknown_protein_(TAIR:AT1G08530.1);_Has_35333_Blast_hits_to_34131_proteins_in_2444_species:_Archae_-_798;_Bacteri					Ta1.0_00900	77.888	77.3803	76.7836	24.5156	21.8303	25.1492	22.401	18.649	18.7082	18.7762	17.6946	16.5409	AT5G09995.2_Symbols:_unknown_protein;_BEST_Arabidopsis_thaliana_protein_match_is:_unknown_protein_(TAIR:AT1G08530.1);_Has_35333_Blast_hits_to_34131_proteins_in_2444_species:_Archae_-_798;_Bacteri
Ta1.0_00901	3.1271	3.62236	7.70174	73.942	82.6373	81.2709	84.0432	107.46	80.0658	70.3471	76.7329	82.9859	AT5G10000.1_Symbols:_ATFD4,_FD4_ferredoxin_4_					Ta1.0_00901	31.807	28.7825	32.8232	69.4552	67.8645	80.2362	59.3171	56.0724	64.7854	53.5037	59.694	65.6383	AT5G10000.1_Symbols:_ATFD4,_FD4_ferredoxin_4_
Ta1.0_00902	20.7047	22.6951	16.2143	6.98581	5.54927	6.593	3.88519	4.07176	3.51004	3.6728	3.56738	2.55194	AT5G10020.1_Symbols:_Leucine-rich_receptor-like_protein_kinase_family_protein_					Ta1.0_00902	23.3709	24.9679	26.1738	7.25901	7.12219	8.29266	5.75398	6.21881	7.39867	4.36671	3.70604	3.73481	AT5G10020.1_Symbols:_Leucine-rich_receptor-like_protein_kinase_family_protein_
Ta1.0_00903	1.57342	2.09775	1.93502	2.93783	3.37593	3.62897	5.50945	7.44665	3.48332	8.93361	14.7479	10.6552	AT5G10030.1_Symbols:_TGA4,_OBF4_TGACG_motif-binding_factor_4_					Ta1.0_00903	4.87648	4.59778	4.55625	4.41146	4.55329	4.72326	6.31262	4.507	6.50376	6.14972	8.63609	7.20063	AT5G10030.1_Symbols:_TGA4,_OBF4_TGACG_motif-binding_factor_4_
Ta1.0_00904	0.952055	1.53706	1.06763	0.290839	0.433451	0.342358	2.05534	3.10971	1.21906	0.642198	0.492244	0.772772	AT5G65207.1_Symbols:_unknown_protein;_BEST_Arabidopsis_thaliana_protein_match_is:_unknown_protein_(TAIR:AT5G10040.1);_Has_30201_Blast_hits_to_17322_proteins_in_780_species:_Archae_-_12;_Bacteria_					Ta1.0_00904	4.3358	2.68818	3.13521	0.636847	0.368427	0.59147	0.43028	0.338301	0.446827	0.879639	0.221469	0.288076	AT5G65207.1_Symbols:_unknown_protein;_BEST_Arabidopsis_thaliana_protein_match_is:_unknown_protein_(TAIR:AT5G10040.1);_Has_30201_Blast_hits_to_17322_proteins_in_780_species:_Archae_-_12;_Bacteria_
Ta1.0_00905	56.0755	56.038	61.1633	37.4637	34.1088	37.4606	18.1951	18.8609	16.0369	11.0219	9.94813	10.1684	AT5G10050.1_Symbols:_NAD(P)-binding_Rossmann-fold_superfamily_protein_					Ta1.0_00905	53.0829	47.8174	53.3865	21.9821	19.8328	23.5176	14.4133	14.1483	16.3447	7.86487	8.17193	8.99663	AT5G10050.1_Symbols:_NAD(P)-binding_Rossmann-fold_superfamily_protein_
Ta1.0_00906	0.073096	0.17987	0.047625	0	0	0	0	0	0	0	0	0	AT5G10050.1_Symbols:_NAD(P)-binding_Rossmann-fold_superfamily_protein_					Ta1.0_00906	0	0	0	0.037527	0	0	0	0	0	0	0	0	AT5G10050.1_Symbols:_NAD(P)-binding_Rossmann-fold_superfamily_protein_
Ta1.0_00907	0.532766	0.392554	0.686011	0.344136	0.464748	0.327201	0.18787	0	0	0	0	0	AT2G19385.1_Symbols:_zinc_ion_binding_					Ta1.0_00907	7.58359	5.34966	6.27596	4.89048	5.10207	4.50227	4.42873	4.46121	3.78549	2.53583	2.44483	2.78026	AT2G19385.1_Symbols:_zinc_ion_binding_
Ta1.0_00908	0	0	0.155491	0	0	0	0	0	0	0	0	0	AT5G10050.1_Symbols:_NAD(P)-binding_Rossmann-fold_superfamily_protein_					Ta1.0_00908	0.210404	0	0.509548	0.893058	0.815787	1.0397	0.24658	0.298614	0.445535	0	0	0	AT5G10050.1_Symbols:_NAD(P)-binding_Rossmann-fold_superfamily_protein_
Ta1.0_00909	25.8865	27.066	22.132	6.81749	6.11685	6.70957	4.3157	4.44146	4.28393	3.67795	5.21839	4.02259	AT5G10060.1_Symbols:_ENTH/VHS_family_protein_					Ta1.0_00909	33.1122	29.0691	29.4094	8.10598	7.12601	7.5853	6.53005	7.02195	6.57323	5.06021	4.82589	5.11736	AT5G10060.1_Symbols:_ENTH/VHS_family_protein_
Ta1.0_00910	17.6577	14.0033	17.8551	4.95209	5.15305	5.07137	4.30226	2.728	3.8207	5.0825	5.34544	5.22142	AT5G10070.2_Symbols:_RNase_L_inhibitor_protein-related_					Ta1.0_00910	16.4929	16.1181	16.4291	4.30717	4.27904	4.69593	3.38785	2.57452	2.51296	3.06339	3.70166	3.83211	AT5G10070.2_Symbols:_RNase_L_inhibitor_protein-related_
Ta1.0_00911	14.0341	13.4531	11.3566	6.73045	4.86827	6.41935	3.61352	3.39031	3.20506	3.72481	4.05016	3.24784	AT5G10080.1_Symbols:_Eukaryotic_aspartyl_protease_family_protein_					Ta1.0_00911	18.02	17.7749	19.7403	5.90845	5.49151	6.81757	3.30579	3.31965	3.31988	2.35341	1.92139	2.10915	AT5G10080.1_Symbols:_Eukaryotic_aspartyl_protease_family_protein_
Ta1.0_00912	0.055927	0.037383	0.115793	0.075238	0	0	0	0	0	0.097683	0.06334	0.04825	AT5G10090.1_Symbols:_TPR13_Tetratricopeptide_repeat_(TPR)-like_superfamily_protein_					Ta1.0_00912	0	0	0.013344	0	0.025868	0.065177	0.01764	0.017009	0	0	0	0.017288	AT5G10090.1_Symbols:_TPR13_Tetratricopeptide_repeat_(TPR)-like_superfamily_protein_
Ta1.0_00913	0.25298	0.317917	0	0	0	0	0	0	0	0	0	0	AT5G10100.1_Symbols:_TPPI_Haloacid_dehalogenase-like_hydrolase_(HAD)_superfamily_protein_					Ta1.0_00913	0.13463	0.155828	0.364425	0	0	0.522905	0	0	0	0	0	0	AT5G10100.1_Symbols:_TPPI_Haloacid_dehalogenase-like_hydrolase_(HAD)_superfamily_protein_
Ta1.0_00914	18.4995	19.9001	22.4483	6.80728	5.98855	6.82896	3.50311	2.85991	2.56074	3.08585	3.04926	3.02241	AT5G10110.1_Symbols:_unknown_protein;_BEST_Arabidopsis_thaliana_protein_match_is:_unknown_protein_(TAIR:AT5G65120.1);_Has_30201_Blast_hits_to_17322_proteins_in_780_species:_Archae_-_12;_Bacteria_					Ta1.0_00914	23.8078	18.8274	22.9771	2.79465	3.14522	3.73674	2.03496	2.13487	2.71884	2.1165	1.76823	2.40678	AT5G10110.1_Symbols:_unknown_protein;_BEST_Arabidopsis_thaliana_protein_match_is:_unknown_protein_(TAIR:AT5G65120.1);_Has_30201_Blast_hits_to_17322_proteins_in_780_species:_Archae_-_12;_Bacteria_
Ta1.0_00915	0.076008	0	0	0.189922	0.324782	0.335625	0.437548	0.906712	0.741875	0.644958	0.954537	0.891325	AT5G10120.1_Symbols:_Ethylene_insensitive_3_family_protein_					Ta1.0_00915	0	0.082097	0.021865	0.644557	1.03474	1.2198	1.54309	1.00043	1.19866	0.77794	0.574583	0.434975	AT5G10120.1_Symbols:_Ethylene_insensitive_3_family_protein_
Ta1.0_00916	0.481702	0.509856	0.400734	0.80365	0.683527	0.868226	0.239092	0.701289	0.45809	0.7124	0.341737	0.172527	AT5G10130.1_Symbols:_Pollen_Ole_e_1_allergen_and_extensin_family_protein_					Ta1.0_00916	0.300079	0.360221	0.32911	0.66655	0.683123	1.08677	0.338746	0.533637	0.475915	0	0.240319	0.136237	AT5G10130.1_Symbols:_Pollen_Ole_e_1_allergen_and_extensin_family_protein_
Ta1.0_00917	157.388	156.195	174.497	165.599	151.409	149.425	92.5143	96.0425	89.308	87.6534	91.7086	89.6789	AT5G10140.1_Symbols:_FLC,_FLF,_AGL25_K-box_region_and_MADS-box_transcription_factor_family_protein_					Ta1.0_00917	22.8468	16.9326	19.7283	12.9806	12.029	14.09	11.3846	12.5926	11.9035	7.98066	9.8897	9.18885	AT5G10140.1_Symbols:_FLC,_FLF,_AGL25_K-box_region_and_MADS-box_transcription_factor_family_protein_
Ta1.0_00918	3.64078	4.56022	3.36757	0.882141	0.655487	0.641732	0.086888	0.166019	0.046236	0	0	0	AT5G10150.1_Symbols:_Domain_of_unknown_function_(DUF966)_					Ta1.0_00918	6.04403	4.32105	6.10881	0.495916	0.153426	0.735085	0.144026	0.106269	0.137816	0.081275	0	0.054273	AT5G10150.1_Symbols:_Domain_of_unknown_function_(DUF966)_
Ta1.0_00919	305.136	279.748	291.739	90.8581	91.9849	130.148	24.8754	27.9506	28.6252	43.1961	26.1282	31.7295	AT5G10160.1_Symbols:_Thioesterase_superfamily_protein_					Ta1.0_00919	440.569	401.52	408.856	141.342	141.508	162.387	67.3648	75.2284	80.6019	32.6522	30.0144	30.5598	AT5G10160.1_Symbols:_Thioesterase_superfamily_protein_
Ta1.0_00920	335.072	380.575	361.219	339.194	318.853	309.041	160.569	159.654	183.095	110.177	61.4913	68.1987	AT5G10170.1_Symbols:_ATMIPS3,_MIPS3_myo-inositol-1-phosphate_synthase_3_					Ta1.0_00920	464.914	410.869	455.025	241.131	229.754	247.028	151.759	170.506	168.11	76.4829	85.0856	77.5195	AT5G10170.1_Symbols:_ATMIPS3,_MIPS3_myo-inositol-1-phosphate_synthase_3_
Ta1.0_00921	0.573916	0.607557	0.727813	0.433909	0.181357	0.294291	0	0	0	0	0	0	AT5G10180.1_Symbols:_AST68,_SULTR2;1_slufate_transporter_2;1_					Ta1.0_00921	0.292764	0.325316	0.253022	0.059967	0.027399	0	0	0	0	0	0	0	AT5G10180.1_Symbols:_AST68,_SULTR2;1_slufate_transporter_2;1_
Ta1.0_00922	0	0.034632	0.084972	0.151056	0.086872	0.11714	0.127663	0.159917	0.143326	0.059534	0	0.04856	AT5G10190.1_Symbols:_Major_facilitator_superfamily_protein_					Ta1.0_00922	0	0.047176	0.066045	0.272972	0.116534	0.114003	0.429358	0.301026	0.258243	0.250216	0.295907	0.286336	AT5G10190.1_Symbols:_Major_facilitator_superfamily_protein_
Ta1.0_00923	25.574	30.1933	26.8989	9.93739	8.44782	8.66832	6.95854	8.0568	6.81712	5.13598	6.15076	4.02732	AT5G10200.1_Symbols:_ARM-repeat/Tetratricopeptide_repeat_(TPR)-like_protein_					Ta1.0_00923	31.9244	32.0584	33.3765	10.8437	10.09	10.9494	9.77	9.46253	10.2439	7.22864	5.88509	6.15778	AT5G10200.1_Symbols:_ARM-repeat/Tetratricopeptide_repeat_(TPR)-like_protein_
Ta1.0_00924	0.031592	0	0.051416	0	0.0551	0	0	0	0	0	0.003297	0	AT5G10210.1_Symbols:_CONTAINS_InterPro_DOMAIN/s:_C2_calcium-dependent_membrane_targeting_(InterPro:IPR000008);_BEST_Arabidopsis_thaliana_protein_match_is:_unknown_protein_(TAIR:AT5G65030.1);_Has_					Ta1.0_00924	0	0	0	0	0	0.058051	0	0	0	0	0	0	AT5G10210.1_Symbols:_CONTAINS_InterPro_DOMAIN/s:_C2_calcium-dependent_membrane_targeting_(InterPro:IPR000008);_BEST_Arabidopsis_thaliana_protein_match_is:_unknown_protein_(TAIR:AT5G65030.1);_Has_
Ta1.0_00925	0	0	0	0	0	0	0	0	0	0	0	0	AT5G10220.1_Symbols:_ANN6,_ANNAT6_annexin_6_					Ta1.0_00925	0	0	0	0	0	0	0	0	0	0	0	0	AT5G10220.1_Symbols:_ANN6,_ANNAT6_annexin_6_
Ta1.0_00926	29.1523	39.7233	36.1612	35.4749	28.1122	42.6414	12.3959	19.4973	11.4191	13.0894	9.63867	7.92199	AT5G10220.1_Symbols:_ANN6,_ANNAT6_annexin_6_					Ta1.0_00926	31.5187	22.4793	33.8319	22.1617	25.9145	39.2006	13.9513	18.2907	25.3532	4.89198	6.07355	5.96101	AT5G10220.1_Symbols:_ANN6,_ANNAT6_annexin_6_
Ta1.0_00927	1.96915	2.37092	5.47166	1146.33	1222.12	1158.02	1319.15	1550.67	1378.04	463.511	95.8057	81.0997	AT5G10320.1_Symbols:_unknown_protein;_Has_54_Blast_hits_to_53_proteins_in_19_species:_Archae_-_0;_Bacteria_-_4;_Metazoa_-_0;_Fungi_-_0;_Plants_-_50;_Viruses_-_0;_Other_Eukaryotes_-_0_(source:_NCB					Ta1.0_00927	20.3887	28.0086	33.7835	2113.43	2018.54	2187.33	1355.14	1385.78	1544.05	679.822	638.384	628.06	AT5G10320.1_Symbols:_unknown_protein;_Has_54_Blast_hits_to_53_proteins_in_19_species:_Archae_-_0;_Bacteria_-_4;_Metazoa_-_0;_Fungi_-_0;_Plants_-_50;_Viruses_-_0;_Other_Eukaryotes_-_0_(source:_NCB
Ta1.0_00928	49.554	57.4063	51.667	6.94934	6.86798	5.98883	2.01261	2.25268	2.98076	2.21154	1.85258	1.34015	AT5G10240.1_Symbols:_ASN3_asparagine_synthetase_3_					Ta1.0_00928	51.8325	47.1058	53.8044	9.07549	9.13223	9.8675	4.6791	4.15133	4.8376	1.3592	1.32415	1.27662	AT5G10240.1_Symbols:_ASN3_asparagine_synthetase_3_
Ta1.0_00929	0	0	0	0	0	0	0	0	0	0	0	0	AT5G10250.1_Symbols:_DOT3_Phototropic-responsive_NPH3_family_protein_					Ta1.0_00929	0	0	0	0	0	0	0	0	0	0	0	0	AT5G10250.1_Symbols:_DOT3_Phototropic-responsive_NPH3_family_protein_
Ta1.0_00930	0	0	0	0	0	0	0	0	0	0	0	0	AT5G10250.1_Symbols:_DOT3_Phototropic-responsive_NPH3_family_protein_					Ta1.0_00930	0	0	0	0	0	0	0	0	0	0	0	0	AT5G10250.1_Symbols:_DOT3_Phototropic-responsive_NPH3_family_protein_
Ta1.0_00931	16.0526	16.3213	16.219	8.02112	8.41583	7.13696	5.7611	6.25408	6.36785	5.11855	5.33063	4.74738	AT5G10260.1_Symbols:_AtRABH1e,_RABH1e_RAB_GTPase_homolog_H1E_					Ta1.0_00931	15.4264	15.4474	17.4771	6.8338	5.47652	9.54846	5.33714	5.43485	5.85756	5.04383	5.19293	5.67162	AT5G10260.1_Symbols:_AtRABH1e,_RABH1e_RAB_GTPase_homolog_H1E_
Ta1.0_00932	8.58062	8.16577	7.94932	3.31713	2.71573	2.57088	2.3755	2.44482	2.03219	2.53776	3.04433	2.35688	AT5G10270.1_Symbols:_CDKC;1_cyclin-dependent_kinase_C;1_					Ta1.0_00932	12.6718	10.5231	12.6953	2.47261	2.63975	2.83841	1.94107	1.82364	1.8287	1.59228	1.75205	1.90262	AT5G10270.1_Symbols:_CDKC;1_cyclin-dependent_kinase_C;1_
Ta1.0_00933	8.68267	8.99529	7.39781	3.24885	2.15484	2.4073	0.146513	0	0.138567	0.341317	0	0	AT5G10280.1_Symbols:_MYB92,_ATMYB92,_ATMYB64_myb_domain_protein_92_					Ta1.0_00933	14.5184	13.401	14.3006	4.2428	3.89214	4.20209	0.778468	1.28644	0.622715	0.07769	0.117269	0	AT5G10280.1_Symbols:_MYB92,_ATMYB92,_ATMYB64_myb_domain_protein_92_
Ta1.0_00934	10.071	10.9655	8.9071	4.66999	4.38693	4.32613	4.38881	3.72421	3.25099	4.9479	6.68783	5.58576	AT5G10290.1_Symbols:_leucine-rich_repeat_transmembrane_protein_kinase_family_protein_					Ta1.0_00934	12.7485	12.7708	13.9181	5.57924	6.07878	5.87462	5.17087	5.16732	5.05664	4.47623	4.3908	5.20797	AT5G10290.1_Symbols:_leucine-rich_repeat_transmembrane_protein_kinase_family_protein_
Ta1.0_00935	3.99037	5.57475	6.14429	17.9879	16.3458	17.1683	24.1864	30.7808	22.273	9.22018	13.7044	14.0302	AT5G10300.1_Symbols:_ATMES5,_MES5,_HNL_methyl_esterase_5_					Ta1.0_00935	5.63242	5.25276	6.23506	9.55388	8.29597	7.88563	4.47307	7.38761	7.01269	3.18439	4.51296	4.56588	AT5G10300.1_Symbols:_ATMES5,_MES5,_HNL_methyl_esterase_5_
Ta1.0_00936	42.7071	38.4664	39.8672	18.0705	17.1209	19.7244	6.42875	7.16284	6.77589	11.7453	7.1724	5.53955	AT5G10310.1_Symbols:_unknown_protein;_FUNCTIONS_IN:_molecular_function_unknown;_INVOLVED_IN:_biological_process_unknown;_LOCATED_IN:_endomembrane_system;_EXPRESSED_IN:_17_plant_structures;_EXPRES					Ta1.0_00936	52.5071	48.0131	49.0923	27.959	34.905	30.3239	22.276	24.1452	20.2635	18.5162	15.4951	12.9413	AT5G10310.1_Symbols:_unknown_protein;_FUNCTIONS_IN:_molecular_function_unknown;_INVOLVED_IN:_biological_process_unknown;_LOCATED_IN:_endomembrane_system;_EXPRESSED_IN:_17_plant_structures;_EXPRES
Ta1.0_00937	6.36505	7.71027	6.88571	9.10525	4.48844	5.81349	6.76563	8.7082	8.53536	3.29556	1.7384	1.56199	AT5G10320.1_Symbols:_unknown_protein;_Has_54_Blast_hits_to_53_proteins_in_19_species:_Archae_-_0;_Bacteria_-_4;_Metazoa_-_0;_Fungi_-_0;_Plants_-_50;_Viruses_-_0;_Other_Eukaryotes_-_0_(source:_NCB					Ta1.0_00937	9.10084	9.72016	8.81436	6.08261	6.20047	13.2016	5.19244	4.19805	6.46549	2.21332	2.64931	4.05379	AT5G10320.1_Symbols:_unknown_protein;_Has_54_Blast_hits_to_53_proteins_in_19_species:_Archae_-_0;_Bacteria_-_4;_Metazoa_-_0;_Fungi_-_0;_Plants_-_50;_Viruses_-_0;_Other_Eukaryotes_-_0_(source:_NCB
Ta1.0_00938	54.0849	54.4893	58.6432	19.5282	18.7061	19.4202	10.8415	11.1485	8.58432	9.00075	9.79792	9.42858	AT5G10350.1_Symbols:_RNA-binding_(RRM/RBD/RNP_motifs)_family_protein_					Ta1.0_00938	61.4208	56.9218	51.6347	13.6486	10.9708	14.8336	6.53282	6.87198	6.6712	4.89532	6.18634	5.59949	AT5G10350.1_Symbols:_RNA-binding_(RRM/RBD/RNP_motifs)_family_protein_
Ta1.0_00939	30.4214	30.3245	32.2933	18.4166	17.6784	18.4445	17.931	14.4781	15.6885	13.2581	11.0896	11.8475	AT5G65270.1_Symbols:_AtRABA4a,_RABA4a_RAB_GTPase_homolog_A4A_					Ta1.0_00939	32.464	33.6749	34.268	16.416	14.7251	17.3434	12.9906	11.2916	13.044	8.17289	7.06592	7.67399	AT5G65270.1_Symbols:_AtRABA4a,_RABA4a_RAB_GTPase_homolog_A4A_
Ta1.0_00940	1836.71	1712.47	1605.64	471.382	432.221	442.41	187.838	165.821	195.629	170.994	144.662	166.791	AT5G10360.1_Symbols:_EMB3010,_RPS6B_Ribosomal_protein_S6e_					Ta1.0_00940	1036.99	1304.46	1108.03	305.74	252.786	347.992	103.109	135.138	123.776	79.9074	76.2145	93.4315	AT5G10360.1_Symbols:_EMB3010,_RPS6B_Ribosomal_protein_S6e_
Ta1.0_00941	5.08472	6.126	4.47586	5.67838	4.29901	5.44845	4.52051	5.11129	3.09409	5.58971	7.60072	4.52944	AT5G10370.1_Symbols:_helicase_domain-containing_protein_/_IBR_domain-containing_protein_/_zinc_finger_protein-related_					Ta1.0_00941	8.39174	6.79118	8.55165	5.53591	5.58921	4.77765	5.57263	5.25733	5.93545	5.1577	6.38847	5.89281	AT5G10370.1_Symbols:_helicase_domain-containing_protein_/_IBR_domain-containing_protein_/_zinc_finger_protein-related_
Ta1.0_00942	0.195622	0.013567	0.100581	0.074641	0.060557	0.044694	0.041612	0.038935	0	0	0	0	AT5G10380.1_Symbols:_RING1,_ATRING1_RING/U-box_superfamily_protein_					Ta1.0_00942	0.651617	0.705379	0.7886	0	0.043614	0.074015	0	0	0	0.02864	0.018051	0	AT5G10380.1_Symbols:_RING1,_ATRING1_RING/U-box_superfamily_protein_
Ta1.0_00943	1589.13	1964.9	2060.13	132.16	107.918	116.631	27.8312	28.3833	25.7571	26.9826	28.9995	33.2775	AT5G65360.1_Symbols:_Histone_superfamily_protein_					Ta1.0_00943	1683.25	1408.53	1662.62	46.2259	34.9088	50.7061	17.5214	16.1234	16.6574	15.4704	13.882	16.8394	AT5G65360.1_Symbols:_Histone_superfamily_protein_
Ta1.0_00944	0	0	0	0	0	0.014139	0	0	0	0	0	0	AT5G10410.1_Symbols:_ENTH/ANTH/VHS_superfamily_protein_					Ta1.0_00944	0	0	0	0	0	0	0	0	0	0	0	0	AT5G10410.1_Symbols:_ENTH/ANTH/VHS_superfamily_protein_
Ta1.0_00945	0.623374	0.385135	0	0	0	0	0	0	0	0	0	0	AT5G65380.1_Symbols:_MATE_efflux_family_protein_					Ta1.0_00945	0.2143	0.25702	0.195698	0	0	0	0	0	0	0	0	0	AT5G65380.1_Symbols:_MATE_efflux_family_protein_
Ta1.0_00946	0.208015	0.247126	0.20043	0	0	0	0	0	0	0	0	0	AT5G44050.1_Symbols:_MATE_efflux_family_protein_					Ta1.0_00946	0.053185	0.15397	0.065482	0	0	0	0	0	0	0	0	0	AT5G44050.1_Symbols:_MATE_efflux_family_protein_
Ta1.0_00947	12.3018	9.93963	10.8801	2.77257	2.1537	2.59822	0.465076	0.402698	0.606659	0.407589	0.274031	0.234932	AT5G10440.1_Symbols:_CYCD4;2_cyclin_d4;2_					Ta1.0_00947	10.4699	8.93764	11.3468	1.25069	1.0895	1.28517	0.767527	0.647201	0.695145	0.316634	0.123516	0.375121	AT5G10440.1_Symbols:_CYCD4;2_cyclin_d4;2_
Ta1.0_00948	272.548	292.385	308.255	120.745	112.67	112.913	62.8026	68.9187	59.5406	26.7781	25.4673	23.9943	AT5G10450.4_Symbols:_GRF6_G-box_regulating_factor_6_					Ta1.0_00948	326.251	302.918	338.801	82.4705	80.6898	94.9389	49.1728	51.6715	52.866	31.8241	28.3712	28.6881	AT5G10450.4_Symbols:_GRF6_G-box_regulating_factor_6_
Ta1.0_00949	0	0	0	0	0	0	0	0	0	0	0	0	AT5G65440.3_Symbols:_unknown_protein;_INVOLVED_IN:_biological_process_unknown;_EXPRESSED_IN:_22_plant_structures;_EXPRESSED_DURING:_13_growth_stages;_BEST_Arabidopsis_thaliana_protein_match_is:_u					Ta1.0_00949	0	0	0	0	0	0	0	0	0	0.024552	0	0	AT5G65440.3_Symbols:_unknown_protein;_INVOLVED_IN:_biological_process_unknown;_EXPRESSED_IN:_22_plant_structures;_EXPRESSED_DURING:_13_growth_stages;_BEST_Arabidopsis_thaliana_protein_match_is:_u
Ta1.0_00950	26.6427	21.5033	22.4353	11.3895	11.6031	10.9948	5.82543	5.42443	5.93416	3.12074	2.5809	2.69541	AT5G10460.1_Symbols:_Haloacid_dehalogenase-like_hydrolase_(HAD)_superfamily_protein_					Ta1.0_00950	17.5105	22.2567	18.4372	6.25602	4.08917	5.68505	2.24437	3.63028	2.15076	1.72808	1.99917	1.72221	AT5G10460.1_Symbols:_Haloacid_dehalogenase-like_hydrolase_(HAD)_superfamily_protein_
Ta1.0_00951	0.597012	1.03663	0.898432	0.560485	0.330246	0.364942	0.20679	0.484025	0.204939	0.098929	0.131534	0	AT5G54320.1_Symbols:_Protein_of_unknown_function_(DUF295)_					Ta1.0_00951	1.40185	0.482338	0.76754	0.179966	0.230739	0.384948	0.271467	0.086011	0.172707	0.092206	0.04854	0.149865	AT5G54320.1_Symbols:_Protein_of_unknown_function_(DUF295)_
Ta1.0_00952	12.434	15.9932	13.4902	5.01135	4.38036	4.42854	3.73704	3.66252	3.5048	3.00144	3.46895	2.37051	AT5G10470.2_Symbols:_KAC1_kinesin_like_protein_for_actin_based_chloroplast_movement_1_					Ta1.0_00952	14.4416	13.098	15.2429	3.5724	3.57487	3.67715	2.40695	2.67216	3.04664	1.70807	1.99697	1.70652	AT5G10470.2_Symbols:_KAC1_kinesin_like_protein_for_actin_based_chloroplast_movement_1_
Ta1.0_00953	301.865	344.348	338.87	295.557	297.382	277.565	125.962	123.668	157.057	82.7849	66.879	74.4375	AT5G10480.3_Symbols:_PAS2_Protein-tyrosine_phosphatase-like,_PTPLA_					Ta1.0_00953	351.53	360.116	368.444	256.508	251.036	284.695	135.295	150.205	150.858	84.3454	69.4002	69.4295	AT5G10480.3_Symbols:_PAS2_Protein-tyrosine_phosphatase-like,_PTPLA_
Ta1.0_00954	22.5096	24.5558	21.4639	4.57669	4.11782	4.51138	4.25422	5.68691	3.88768	5.9825	8.40604	6.03211	AT5G10490.1_Symbols:_MSL2_MSCS-like_2_					Ta1.0_00954	24.0565	22.4636	23.8218	5.3895	5.67133	5.89448	4.68143	4.7264	4.78744	4.26749	5.21593	5.05344	AT5G10490.1_Symbols:_MSL2_MSCS-like_2_
Ta1.0_00955	0.00155	0	0.001451	0	0	0	0	0	0	0	0	0	AT5G10500.1_Symbols:_Kinase_interacting_(KIP1-like)_family_protein_					Ta1.0_00955	0.001207	0	0	0	0	0	0	0	0	0	0	0	AT5G10500.1_Symbols:_Kinase_interacting_(KIP1-like)_family_protein_
Ta1.0_00956	84.8499	90.0128	80.3611	33.572	27.0442	31.7091	21.0617	23.2644	15.766	17.4845	21.1347	15.3561	AT5G10510.3_Symbols:_AIL6_AINTEGUMENTA-like_6_					Ta1.0_00956	96.6747	84.7755	98.391	33.2583	32.9786	33.087	29.4724	27.246	31.0178	23.4825	21.648	23.3827	AT5G10510.3_Symbols:_AIL6_AINTEGUMENTA-like_6_
Ta1.0_00957	1.72243	1.56792	1.65981	0.469863	0.577575	0.502629	0.409911	0.429797	0.323479	0.423269	0.739925	0.419257	AT5G10530.1_Symbols:_Concanavalin_A-like_lectin_protein_kinase_family_protein_					Ta1.0_00957	2.18208	2.45307	2.61384	0.966457	0.713167	0.826799	0.645243	0.760727	0.656245	0.688397	0.524245	0.601142	AT5G10530.1_Symbols:_Concanavalin_A-like_lectin_protein_kinase_family_protein_
Ta1.0_00958	228.111	248.678	229.477	185.413	168.103	178.512	92.3485	93.3633	101.619	86.9113	81.4099	72.7854	AT5G10540.1_Symbols:_Zincin-like_metalloproteases_family_protein_					Ta1.0_00958	225.521	226.027	236.309	163.107	164.08	165.656	126.27	119.25	132.571	89.1881	93.5099	87.4182	AT5G10540.1_Symbols:_Zincin-like_metalloproteases_family_protein_
Ta1.0_00959	25.6958	26.4647	24.3702	13.8388	13.7848	13.2737	11.2783	12.5752	10.3473	11.8572	12.1665	6.11712	AT5G10550.1_Symbols:_GTE2_global_transcription_factor_group_E2_					Ta1.0_00959	45.1063	35.6837	41.5385	15.8459	17.4247	19.1665	12.412	12.6508	14.7533	10.8222	10.3938	8.27952	AT5G10550.1_Symbols:_GTE2_global_transcription_factor_group_E2_
Ta1.0_00960	23.5685	24.6865	20.5621	11.6368	11.71	10.5705	10.5834	10.5198	10.0477	10.0511	8.7631	6.94075	AT5G10550.1_Symbols:_GTE2_global_transcription_factor_group_E2_					Ta1.0_00960	39.266	37.4792	40.8214	14.017	13.8366	15.0424	10.829	10.6031	11.7571	8.58245	8.30702	8.33205	AT5G10550.1_Symbols:_GTE2_global_transcription_factor_group_E2_
Ta1.0_00961	24.5266	31.101	25.3828	5.74563	5.08527	5.38041	1.63653	1.93488	2.16692	1.70995	1.45175	1.04262	AT5G10560.1_Symbols:_Glycosyl_hydrolase_family_protein_					Ta1.0_00961	29.0977	30.0815	31.1233	3.15394	3.26633	3.74051	1.75874	2.17639	1.84412	0.673482	0.721859	0.657935	AT5G10560.1_Symbols:_Glycosyl_hydrolase_family_protein_
Ta1.0_00962	239.685	284.084	297.525	17.1227	10.4299	12.1128	4.88034	3.86856	3.36541	7.27352	6.90078	7.14974	AT5G65360.1_Symbols:_Histone_superfamily_protein_					Ta1.0_00962	595.529	493.907	627.542	11.2638	7.54669	14.6348	3.08201	3.06014	2.94439	4.67709	3.17053	4.54648	AT5G65360.1_Symbols:_Histone_superfamily_protein_
Ta1.0_00963	0.519604	0.284739	0	0	0	0	0	0	0	0	0	0	AT5G05060.1_Symbols:_Cystatin/monellin_superfamily_protein_					Ta1.0_00963	0.140785	0	0.112359	0	0	0	0	0	0	0	0	0	AT5G05060.1_Symbols:_Cystatin/monellin_superfamily_protein_
Ta1.0_00964	0.194144	0	0.093542	0	0	0	0	0	0	0	0	0	AT5G05060.1_Symbols:_Cystatin/monellin_superfamily_protein_					Ta1.0_00964	0	0	0	0	0	0	0	0	0	0	0	0	AT5G05060.1_Symbols:_Cystatin/monellin_superfamily_protein_
Ta1.0_00965	4.08587	4.00956	2.8527	3.56503	3.16971	3.56963	0.393347	0.640242	0.560097	0.240823	0	0.093767	AT5G10570.1_Symbols:_basic_helix-loop-helix_(bHLH)_DNA-binding_superfamily_protein_					Ta1.0_00965	7.35102	6.16953	7.22488	3.70289	4.49737	4.02397	1.81919	2.57884	1.4787	0.544928	0	0.162093	AT5G10570.1_Symbols:_basic_helix-loop-helix_(bHLH)_DNA-binding_superfamily_protein_
Ta1.0_00966	0.184493	0.466576	0.412948	160.894	159.424	155.4	112.923	128.957	121.653	38.5848	10.6532	10.759	AT5G10580.1_Symbols:_Protein_of_unknown_function,_DUF599_					Ta1.0_00966	3.11213	3.28592	2.35069	167.565	162.77	183.84	111.833	117.99	136.784	51.8596	38.2807	37.2646	AT5G10580.1_Symbols:_Protein_of_unknown_function,_DUF599_
Ta1.0_00967	10.83	10.3478	9.84226	12.6663	12.1054	15.3593	13.3781	13.9054	13.1197	12.5954	18.2611	14.9168	AT5G10610.1_Symbols:_CYP81K1_cytochrome_P450,_family_81,_subfamily_K,_polypeptide_1_					Ta1.0_00967	12.9036	11.5137	11.852	13.8593	13.781	13.8725	12.663	15.2515	12.5785	12.1003	12.0629	10.3381	AT5G10610.1_Symbols:_CYP81K1_cytochrome_P450,_family_81,_subfamily_K,_polypeptide_1_
Ta1.0_00968	9.46175	6.39958	6.21795	3.42325	3.24453	3.22755	1.93527	1.5096	1.62315	1.44753	1.32341	1.28384	AT5G10620.1_Symbols:_methyltransferases_					Ta1.0_00968	8.02421	7.43313	6.00136	2.23127	2.30585	2.26132	1.1362	2.1587	1.1115	0.967491	1.07712	0.950502	AT5G10620.1_Symbols:_methyltransferases_
Ta1.0_00969	0	0	0	0	0	0	0	0	0	0	0	0	AT5G10625.1_Symbols:_BEST_Arabidopsis_thaliana_protein_match_is:_flowering_promoting_factor_1_(TAIR:AT5G24860.1);_Has_35333_Blast_hits_to_34131_proteins_in_2444_species:_Archae_-_798;_Bacteria_-_					Ta1.0_00969	0	0	0	0	0	0	0	0	0	0	0	0	AT5G10625.1_Symbols:_BEST_Arabidopsis_thaliana_protein_match_is:_flowering_promoting_factor_1_(TAIR:AT5G24860.1);_Has_35333_Blast_hits_to_34131_proteins_in_2444_species:_Archae_-_798;_Bacteria_-_
Ta1.0_00970	23.5634	26.1653	24.6336	10.2685	8.75853	8.84802	6.15306	6.70847	6.40904	4.65655	4.54848	3.98556	AT5G10630.2_Symbols:_Translation_elongation_factor_EF1A/initiation_factor_IF2gamma_family_protein_					Ta1.0_00970	22.3867	20.1019	21.8899	7.61945	7.62545	8.89327	5.65788	6.44401	6.43604	4.44741	4.85856	4.79114	AT5G10630.2_Symbols:_Translation_elongation_factor_EF1A/initiation_factor_IF2gamma_family_protein_
Ta1.0_00971	1.2941	1.23544	0.936181	1.5215	1.42659	1.78004	2.95355	3.00541	1.86712	3.99769	5.68519	4.49701	AT5G10650.1_Symbols:_RING/U-box_superfamily_protein_					Ta1.0_00971	1.4559	1.74805	1.5028	1.94776	2.0423	2.13928	2.65059	2.46738	2.83053	3.64101	4.19051	3.42836	AT5G10650.1_Symbols:_RING/U-box_superfamily_protein_
Ta1.0_00972	13.3519	12.6248	12.3155	3.68342	3.01844	3.47731	2.25922	2.09859	1.92647	1.89393	1.74671	1.61809	AT5G10690.1_Symbols:_pentatricopeptide_(PPR)_repeat-containing_protein_/_CBS_domain-containing_protein_					Ta1.0_00972	14.9392	14.1226	13.4975	2.70193	2.58722	2.75029	1.83668	1.62774	1.89587	1.29468	0.957662	1.31436	AT5G10690.1_Symbols:_pentatricopeptide_(PPR)_repeat-containing_protein_/_CBS_domain-containing_protein_
Ta1.0_00973	1.93077	2.32952	2.07636	1.3638	1.67084	1.75066	3.31527	2.70665	2.06529	2.87298	6.83816	5.62113	AT5G10695.1_Symbols:_unknown_protein;_BEST_Arabidopsis_thaliana_protein_match_is:_unknown_protein_(TAIR:AT5G57123.1);_Has_30201_Blast_hits_to_17322_proteins_in_780_species:_Archae_-_12;_Bacteria_					Ta1.0_00973	3.73471	2.99339	2.40743	2.02854	1.7973	1.5464	2.14392	1.95151	2.12811	1.35833	2.2082	1.37612	AT5G10695.1_Symbols:_unknown_protein;_BEST_Arabidopsis_thaliana_protein_match_is:_unknown_protein_(TAIR:AT5G57123.1);_Has_30201_Blast_hits_to_17322_proteins_in_780_species:_Archae_-_12;_Bacteria_
Ta1.0_00974	27.8515	29.2428	27.5049	13.3952	12.0662	13.3466	10.9416	10.5943	11.3116	8.41791	11.5607	9.08213	AT5G10700.1_Symbols:_Peptidyl-tRNA_hydrolase_II_(PTH2)_family_protein_					Ta1.0_00974	32.6178	30.0113	32.0452	8.53898	8.68289	7.80409	5.89537	6.6168	5.93193	5.5748	4.45977	4.88784	AT5G10700.1_Symbols:_Peptidyl-tRNA_hydrolase_II_(PTH2)_family_protein_
Ta1.0_00975	16.3611	17.0436	15.3023	7.9048	7.24944	7.60943	6.5346	6.30717	5.60423	5.26199	4.65403	4.49812	AT5G10710.2_Symbols:_INVOLVED_IN:_chromosome_segregation,_cell_division;_LOCATED_IN:_chromosome,_centromeric_region,_nucleus;_EXPRESSED_IN:_23_plant_structures;_EXPRESSED_DURING:_13_growth_stages					Ta1.0_00975	16.1649	16.0282	17.2309	7.786	8.56978	8.2998	6.24059	5.64459	6.59988	4.81754	4.44126	4.30797	AT5G10710.2_Symbols:_INVOLVED_IN:_chromosome_segregation,_cell_division;_LOCATED_IN:_chromosome,_centromeric_region,_nucleus;_EXPRESSED_IN:_23_plant_structures;_EXPRESSED_DURING:_13_growth_stages
Ta1.0_00976	1.02539	0.899321	0.950112	0.432459	0.381811	0.411882	0.1023	0.154411	0.229837	0.155584	0.081544	0.028121	AT5G10720.1_Symbols:_AHK5,_CKI2,_HK5_histidine_kinase_5_					Ta1.0_00976	0.69486	0.550723	0.586527	0.141754	0.165089	0.121152	0.030913	0.079767	0.012921	0.143084	0.086226	0.076806	AT5G10720.1_Symbols:_AHK5,_CKI2,_HK5_histidine_kinase_5_
Ta1.0_00977	20.5962	22.8232	23.7444	47.5469	50.3689	51.8742	47.5111	48.3153	53.1048	41.3581	38.2088	38.4894	AT5G10730.1_Symbols:_NAD(P)-binding_Rossmann-fold_superfamily_protein_					Ta1.0_00977	25.3127	24.8644	26.1325	55.4773	55.3938	57.2982	41.5593	40.2003	45.9002	37.8371	39.5879	38.7011	AT5G10730.1_Symbols:_NAD(P)-binding_Rossmann-fold_superfamily_protein_
Ta1.0_00978	0	0	0	0	0	0	0	0	0.001247	0	0	0	AT3G28600.1_Symbols:_P-loop_containing_nucleoside_triphosphate_hydrolases_superfamily_protein_					Ta1.0_00978	0.001325	0	0	0	0	0	0	0	0	0	0	0	AT3G28600.1_Symbols:_P-loop_containing_nucleoside_triphosphate_hydrolases_superfamily_protein_
Ta1.0_00979	1.12507	1.23595	1.45341	1.69097	2.19874	1.97649	8.94409	8.27313	7.99474	5.82721	8.25104	6.38556	AT5G10740.1_Symbols:_Protein_phosphatase_2C_family_protein_					Ta1.0_00979	1.53721	1.31301	1.49652	2.41555	2.51261	2.74526	4.9989	4.49632	4.22544	6.78729	7.18209	8.16694	AT5G10740.1_Symbols:_Protein_phosphatase_2C_family_protein_
Ta1.0_00980	10.4644	8.77477	10.2424	11.2459	10.617	12.0222	8.02641	8.15429	7.94637	8.31023	8.50563	6.10917	AT5G64730.1_Symbols:_Transducin/WD40_repeat-like_superfamily_protein_					Ta1.0_00980	10.9494	9.17547	8.98113	10.742	11.9103	9.45195	8.85675	8.57381	7.61472	6.89467	6.59219	5.63285	AT5G64730.1_Symbols:_Transducin/WD40_repeat-like_superfamily_protein_
Ta1.0_00981	20.2988	20.8466	23.6984	16.8327	20.4484	16.6974	24.925	27.5586	18.2738	18.1405	20.1732	16.4158	AT5G10750.1_Symbols:_Protein_of_unknown_function_(DUF1336)_					Ta1.0_00981	20.4249	21.8923	19.0434	10.0754	11.175	12.9368	10.0773	8.04517	9.37497	8.51341	11.2541	9.55803	AT5G10750.1_Symbols:_Protein_of_unknown_function_(DUF1336)_
Ta1.0_00982	0.321112	0.504563	0.308898	0	0.040415	0	0	0	0	0	0	0	AT5G10770.1_Symbols:_Eukaryotic_aspartyl_protease_family_protein_					Ta1.0_00982	0.446266	0.254594	0.443584	0	0	0	0	0	0	0	0	0	AT5G10770.1_Symbols:_Eukaryotic_aspartyl_protease_family_protein_
Ta1.0_00983	0.210867	0.088574	0.264559	0.185639	0.175632	0.160337	0.192851	0.238407	0.202369	0.137385	0.180816	0.179563	AT5G10770.1_Symbols:_Eukaryotic_aspartyl_protease_family_protein_					Ta1.0_00983	0.146527	0.126457	0.120363	0.296571	0.247825	0.27267	0.133985	0.067374	0.295131	0.288927	0.128261	0.08366	AT5G10770.1_Symbols:_Eukaryotic_aspartyl_protease_family_protein_
Ta1.0_00984	0.270534	0.463415	0.337564	0.140891	0.142704	0.113306	0.119147	0.100216	0.051194	0.015665	0.08169	0.025348	AT5G10770.1_Symbols:_Eukaryotic_aspartyl_protease_family_protein_					Ta1.0_00984	0.310876	0.232826	0.331855	0.184776	0.128419	0.094483	0.186442	0.107529	0.131286	0.21105	0.144709	0.140368	AT5G10770.1_Symbols:_Eukaryotic_aspartyl_protease_family_protein_
Ta1.0_00985	0	0	0	0	0	0	0.025961	0	0.025444	0	0	0	AT5G10770.1_Symbols:_Eukaryotic_aspartyl_protease_family_protein_					Ta1.0_00985	0	0	0	0	0.026309	0	0	0	0.049647	0	0	0	AT5G10770.1_Symbols:_Eukaryotic_aspartyl_protease_family_protein_
Ta1.0_00986	2.5457	3.21021	3.05767	3.59923	3.48443	3.47374	1.84317	2.15269	1.90234	1.51047	2.22419	1.16134	AT5G10770.1_Symbols:_Eukaryotic_aspartyl_protease_family_protein_					Ta1.0_00986	4.42992	4.18046	5.35332	8.8892	8.61792	9.00787	6.54577	6.6682	6.40278	3.7196	3.58442	2.75192	AT5G10770.1_Symbols:_Eukaryotic_aspartyl_protease_family_protein_
Ta1.0_00987	68.9587	73.3306	73.5138	24.5979	25.0007	24.8701	16.2309	18.1674	17.6594	15.587	19.5755	15.6728	AT5G10780.2_Symbols:_FUNCTIONS_IN:_molecular_function_unknown;_INVOLVED_IN:_biological_process_unknown;_LOCATED_IN:_cellular_component_unknown;_EXPRESSED_IN:_22_plant_structures;_EXPRESSED_DURING					Ta1.0_00987	67.663	69.4505	75.1451	22.9878	21.4689	23.2654	15.8731	14.9595	17.624	13.8531	12.2843	11.1007	AT5G10780.2_Symbols:_FUNCTIONS_IN:_molecular_function_unknown;_INVOLVED_IN:_biological_process_unknown;_LOCATED_IN:_cellular_component_unknown;_EXPRESSED_IN:_22_plant_structures;_EXPRESSED_DURING
Ta1.0_00988	9.60453	8.25513	8.40836	5.31244	4.46638	5.52293	3.1148	3.62466	2.51439	3.44813	2.78869	2.62775	AT5G10790.1_Symbols:_UBP22_ubiquitin-specific_protease_22_					Ta1.0_00988	6.87466	7.00114	8.70228	4.31643	3.92886	4.20759	3.51034	3.70877	3.70638	2.73228	2.5207	2.66093	AT5G10790.1_Symbols:_UBP22_ubiquitin-specific_protease_22_
Ta1.0_00989	0	0.040112	0	0	0	0	0	0	0	0	0	0	AT1G09245.1_Symbols:_Plant_self-incompatibility_protein_S1_family_					Ta1.0_00989	0	0	0	0	0	0	0	0	0	0	0	0	AT1G09245.1_Symbols:_Plant_self-incompatibility_protein_S1_family_
Ta1.0_00990	0.838435	0.480393	0.949625	0.422881	0.303103	0.482935	0.084505	0.235839	0.086745	0.127419	0.070779	0.088149	AT1G09245.1_Symbols:_Plant_self-incompatibility_protein_S1_family_					Ta1.0_00990	0.297679	0.218215	0.491139	0.1151	0.248158	0.512065	0.066944	0.192822	0.184623	0.135898	0.112244	0.150687	AT1G09245.1_Symbols:_Plant_self-incompatibility_protein_S1_family_
Ta1.0_00991	36.6459	31.2812	38.2785	29.4934	26.8107	28.8119	24.7265	25.2801	0	23.9659	22.9253	21.3543	AT5G10810.1_Symbols:_ATER,_ER_enhancer_of_rudimentary_protein,_putative_					Ta1.0_00991	33.6019	28.8938	32.4634	18.8569	19.3267	19.6281	17.7516	16.5001	19.1321	19.7457	17.1585	15.8328	AT5G10810.1_Symbols:_ATER,_ER_enhancer_of_rudimentary_protein,_putative_
Ta1.0_00992	6.78976	6.74809	4.91652	4.63926	4.23239	5.26973	2.33418	2.61375	2.65675	2.13395	2.2014	1.66848	AT5G10820.1_Symbols:_Major_facilitator_superfamily_protein_					Ta1.0_00992	6.37169	5.89631	7.41818	5.41947	5.19888	5.19587	4.90444	4.6564	4.69884	3.60656	2.88649	2.84996	AT5G10820.1_Symbols:_Major_facilitator_superfamily_protein_
Ta1.0_00993	5.03394	5.82222	4.69944	3.58727	2.58879	3.91077	2.14999	2.01939	1.72803	2.19635	1.59885	1.33099	AT5G10830.1_Symbols:_S-adenosyl-L-methionine-dependent_methyltransferases_superfamily_protein_					Ta1.0_00993	9.279	7.82736	9.24505	6.52418	7.63131	6.86851	5.42985	5.30636	4.84539	3.914	3.72976	3.4385	AT5G10830.1_Symbols:_S-adenosyl-L-methionine-dependent_methyltransferases_superfamily_protein_
Ta1.0_00994	132.67	149.862	128.599	82.0174	78.2962	77.7597	43.5645	45.1684	52.6904	35.8451	30.1024	25.8152	AT5G10840.1_Symbols:_Endomembrane_protein_70_protein_family_					Ta1.0_00994	128.154	143.13	141.826	69.4185	66.6016	72.4971	47.7891	50.7524	51.5282	37.2209	34.8374	33.4079	AT5G10840.1_Symbols:_Endomembrane_protein_70_protein_family_
Ta1.0_00995	0.0869	0.100051	0.05997	0.089747	0.301075	0.276247	0.580408	0.980377	0.506703	0.093092	0.12274	0.381903	AT2G35460.1_Symbols:_Late_embryogenesis_abundant_(LEA)_hydroxyproline-rich_glycoprotein_family_					Ta1.0_00995	0.333322	0.338551	0.039735	0.949874	0.935498	0.910766	0.902358	0.789953	1.24341	0.770249	0.822311	0.841962	AT2G35460.1_Symbols:_Late_embryogenesis_abundant_(LEA)_hydroxyproline-rich_glycoprotein_family_
Ta1.0_00996	180.088	195.049	204.74	75.7791	66.9789	67.0787	30.6385	36.9279	28.5271	24.9973	31.7494	29.8033	AT5G10860.1_Symbols:_Cystathionine_beta-synthase_(CBS)_family_protein_					Ta1.0_00996	241.606	202.813	243.85	30.1545	25.9753	30.9018	17.4279	20.2947	18.0162	14.1735	12.9987	14.1943	AT5G10860.1_Symbols:_Cystathionine_beta-synthase_(CBS)_family_protein_
Ta1.0_00997	5.13806	5.13367	5.14795	3.9836	3.29364	4.16635	2.73923	2.8969	2.85807	3.29277	3.45328	2.64947	AT5G10870.1_Symbols:_ATCM2,_CM2_chorismate_mutase_2_					Ta1.0_00997	9.79246	9.05681	9.97286	4.54807	4.09516	4.7722	3.3104	4.11036	3.14061	2.8022	2.68081	3.19809	AT5G10870.1_Symbols:_ATCM2,_CM2_chorismate_mutase_2_
Ta1.0_00998	4.70057	4.19163	4.39749	0.249213	0.07735	0.311283	0	0	0	0	0	0	AT5G10890.1_Symbols:_myosin_heavy_chain-related_					Ta1.0_00998	5.96145	5.13917	4.93799	0.11634	0.079148	0.150239	0	0	0	0	0	0	AT5G10890.1_Symbols:_myosin_heavy_chain-related_
Ta1.0_00999	5.59271	6.08929	5.05326	1.51564	1.25332	1.22861	0.903261	0.881251	0.901512	0.580098	0.819071	0.54895	AT5G10900.1_Symbols:_Calcineurin-like_metallo-phosphoesterase_superfamily_protein_					Ta1.0_00999	4.01018	4.84397	4.79756	0.982862	0.813073	1.09341	0.665881	0.522383	0.316053	0.461128	0.407333	0.601683	AT5G10900.1_Symbols:_Calcineurin-like_metallo-phosphoesterase_superfamily_protein_
Ta1.0_01000	47.8418	47.9156	42.6739	7.56963	6.72252	7.07182	3.32307	2.96507	3.1192	2.59453	2.18063	2.56217	AT5G10910.1_Symbols:_mraW_methylase_family_protein_					Ta1.0_01000	49.1594	44.0056	42.5986	5.5371	4.10536	5.8535	2.43161	2.56902	2.34961	1.72185	2.03768	2.00383	AT5G10910.1_Symbols:_mraW_methylase_family_protein_
Ta1.0_01001	90.896	90.7997	84.5147	16.4658	14.2296	14.74	4.90788	4.49446	5.8392	4.71924	4.26689	3.9308	AT5G10920.1_Symbols:_L-Aspartase-like_family_protein_					Ta1.0_01001	82.5693	92.2416	89.4215	10.8897	10.0827	12.9171	3.49428	4.4367	4.18329	2.50452	2.67395	2.16135	AT5G10920.1_Symbols:_L-Aspartase-like_family_protein_
Ta1.0_01002	2.28581	2.08662	1.6572	1.49326	2.16481	2.11651	1.40712	2.00728	1.22484	1.81693	1.9124	2.14554	AT5G10930.1_Symbols:_CIPK5,_SnRK3.24_CBL-interacting_protein_kinase_5_					Ta1.0_01002	3.22083	2.43842	4.00421	2.19392	1.91772	2.56362	2.1551	1.907	2.28325	1.60476	1.35066	1.19087	AT5G10930.1_Symbols:_CIPK5,_SnRK3.24_CBL-interacting_protein_kinase_5_
Ta1.0_01003	8.62394	9.05986	8.33189	9.75009	8.67093	8.35249	15.8402	16.2127	13.0355	11.9137	15.155	12.5972	AT5G10940.1_Symbols:_transducin_family_protein_/_WD-40_repeat_family_protein_					Ta1.0_01003	10.8987	10.7267	11.1885	8.26173	8.86956	8.9522	10.1406	8.68201	10.9656	12.43	13.4774	12.7685	AT5G10940.1_Symbols:_transducin_family_protein_/_WD-40_repeat_family_protein_
Ta1.0_01004	81.5536	84.5871	78.8215	61.2624	61.464	65.5267	46.6095	53.6597	43.8433	43.8259	44.0379	38.7927	AT5G10960.1_Symbols:_Polynucleotidyl_transferase,_ribonuclease_H-like_superfamily_protein_					Ta1.0_01004	101.556	93.9751	105.364	51.1847	54.7157	57.6123	47.6579	46.3889	55.8248	39.203	36.1836	35.2551	AT5G10960.1_Symbols:_Polynucleotidyl_transferase,_ribonuclease_H-like_superfamily_protein_
Ta1.0_01005	1.62114	1.57833	1.52325	0.768399	0.301358	0.437528	0.250423	0.311935	0.29751	0.181283	0.090913	0.122382	AT5G10970.1_Symbols:_C2H2_and_C2HC_zinc_fingers_superfamily_protein_					Ta1.0_01005	1.89458	2.0272	1.86811	0.612709	0.63491	0.624271	0.296354	0.31664	0.293003	0.050831	0.059108	0.046483	AT5G10970.1_Symbols:_C2H2_and_C2HC_zinc_fingers_superfamily_protein_
Ta1.0_01006	462.2	571.271	531.318	113.799	135.406	119.828	97.1096	114.273	71.0224	66.4202	83.5007	72.4982	AT5G10980.1_Symbols:_Histone_superfamily_protein_					Ta1.0_01006	451.976	382.406	452.208	70.4695	69.0845	72.702	59.4166	53.8277	58.7693	58.329	62.0521	64.6332	AT5G10980.1_Symbols:_Histone_superfamily_protein_
Ta1.0_01007	0.165762	0.087677	0.134846	0.1153	0.12969	0.224919	0	0	0	0.083037	0	0	AT5G10990.1_Symbols:_SAUR-like_auxin-responsive_protein_family_					Ta1.0_01007	0.255813	0.360695	0.558796	0.079642	0.169763	0.077904	0	0.047561	0.059773	0	0	0	AT5G10990.1_Symbols:_SAUR-like_auxin-responsive_protein_family_
Ta1.0_01008	16.32	14.8832	12.4705	5.39039	5.8441	6.4691	5.93823	5.41642	6.13639	5.78409	4.94161	4.0608	AT5G11000.1_Symbols:_Plant_protein_of_unknown_function_(DUF868)_					Ta1.0_01008	18.6006	19.0043	16.2298	6.88816	6.43198	7.51578	4.74242	4.88293	4.08677	4.00343	3.56206	2.89921	AT5G11000.1_Symbols:_Plant_protein_of_unknown_function_(DUF868)_
Ta1.0_01009	33.693	33.1722	29.0037	7.85721	6.7233	6.85868	6.15409	5.6977	5.45972	4.41965	5.56498	4.40546	AT5G11010.2_Symbols:_Pre-mRNA_cleavage_complex_II_protein_family_					Ta1.0_01009	21.3553	26.0034	26.5522	5.78784	4.99335	6.09317	3.68337	4.30423	4.65701	2.66121	3.04311	3.34498	AT5G11010.2_Symbols:_Pre-mRNA_cleavage_complex_II_protein_family_
Ta1.0_01010	10.8968	11.2331	9.83966	4.24299	3.94319	3.86396	3.0787	3.27555	2.45139	2.72061	2.91558	2.1248	AT5G11020.1_Symbols:_Protein_kinase_superfamily_protein_					Ta1.0_01010	13.4508	10.7051	12.6093	4.85044	4.09394	4.74481	3.88275	3.87744	4.19123	2.75147	3.00384	3.4068	AT5G11020.1_Symbols:_Protein_kinase_superfamily_protein_
Ta1.0_01011	4.8225	6.05177	5.14276	3.50731	4.05264	4.98633	2.87536	1.9909	1.86965	2.51379	1.45774	0.861686	AT5G25210.1_Symbols:_unknown_protein;_BEST_Arabidopsis_thaliana_protein_match_is:_unknown_protein_(TAIR:AT4G32030.1);_Has_30201_Blast_hits_to_17322_proteins_in_780_species:_Archae_-_12;_Bacteria_					Ta1.0_01011	8.81864	7.30224	6.32781	7.42615	6.31286	6.22068	5.08308	5.09894	4.24733	1.43875	1.78996	1.46212	AT5G25210.1_Symbols:_unknown_protein;_BEST_Arabidopsis_thaliana_protein_match_is:_unknown_protein_(TAIR:AT4G32030.1);_Has_30201_Blast_hits_to_17322_proteins_in_780_species:_Archae_-_12;_Bacteria_
Ta1.0_01012	15.8152	17.3328	16.0879	6.8475	5.81165	6.97403	5.55726	4.6898	5.27888	4.63506	5.72081	4.88035	AT5G11030.2_Symbols:_ALF4_aberrant_lateral_root_formation_4_					Ta1.0_01012	17.4983	17.8252	19.0295	6.41078	6.21492	6.40953	4.85731	5.36885	4.9531	4.29096	4.48648	4.56882	AT5G11030.2_Symbols:_ALF4_aberrant_lateral_root_formation_4_
Ta1.0_01013	24.6525	26.5289	22.8332	14.6176	12.1575	15.0783	8.7467	9.90334	7.9953	8.0156	9.46051	5.62091	AT5G11040.1_Symbols:_TRS120,_AtTRS120_TRS120_					Ta1.0_01013	23.9254	22.7969	26.7251	10.7065	11.3339	11.6377	8.37145	8.21437	8.8136	6.24995	6.3546	6.22688	AT5G11040.1_Symbols:_TRS120,_AtTRS120_TRS120_
Ta1.0_01014	0	0	0	0.024811	0	0	0	0	0	0	0	0	AT5G11050.1_Symbols:_MYB64,_AtMYB64_myb_domain_protein_64_					Ta1.0_01014	0	0	0	0	0	0.024453	0	0	0	0	0	0	AT5G11050.1_Symbols:_MYB64,_AtMYB64_myb_domain_protein_64_
Ta1.0_01015	20.8121	19.8486	20.7208	3.27993	2.33616	3.03873	1.25036	1.92596	1.49901	0.774697	1.18365	0.922027	AT5G11060.1_Symbols:_KNAT4_KNOTTED1-like_homeobox_gene_4_					Ta1.0_01015	23.1518	19.6537	20.6828	1.75354	1.05679	1.7382	0.504075	0.679187	0.404076	0.375761	0.313439	0.30998	AT5G11060.1_Symbols:_KNAT4_KNOTTED1-like_homeobox_gene_4_
[truncated: 26,375 more rows]

## Sheet: Genes DeSeq
GeneID	LO.10.2	LO.10.3	LO.10.4	LO.14.2	LO.14.3	LO.14.4	LO.17.2	LO.17.3	LO.17.4	LO.20.2	LO.20.3	LO.20.4	HO.10.2	HO.10.3	HO.10.4	HO.14.2	HO.14.3	HO.14.4	HO.17.2	HO.17.3	HO.17.4	HO.20.2	HO.20.3	HO.20.4
[truncated: 20,925 more rows]

## Sheet: DEGs and FC
10 DAP									14 DAP									17 DAP									20 DAP								All unique DEGs>	Ta	At	Functional annotation
[truncated: 950 more rows]

## Sheet: DEG GOBP profile
		PANTHER Go-SLIM biological process
		GO BP	p.adj	Mapped genes	Total genes
[truncated: 47 more rows]

## Sheet: Coexpression matrix
gene1	gene2	cor	p.adj	log10(p.adj)				degree	betweenness	Rank_stat
[truncated: 23,377 more rows]

[truncated: 1 more sheets: Localizations]
